# Supplementary material for: Protein–Protein Interactions and Quantitative Phosphoproteomic Analysis Reveal Potential Mitochondrial Substrates of Protein Phosphatase 2A-B’ζ Holoenzyme
Source: Plants (Basel). 2023 Jul 7;12(13):2586. doi: 10.3390/plants12132586 (PMC10346264; doi:10.3390/plants12132586)
Supplement: Supplementary file 1 [file plants-12-02586-s001.zip]

Archive with 3 entries (3 files):
- plants-2487314-supplementary.pdf
- Suppl_table_S4.xls
- Suppl-table_S5.xlsx
