# Supplementary material for: Protein–Protein Interactions and Quantitative Phosphoproteomic Analysis Reveal Potential Mitochondrial Substrates of Protein Phosphatase 2A-B’ζ Holoenzyme
Source: Plants (Basel). 2023 Jul 7;12(13):2586. doi: 10.3390/plants12132586 (PMC10346264; doi:10.3390/plants12132586)
Supplement: Supplementary file 1 [file plants-12-02586-s001.zip › Suppl_table_S4.xls]

## Sheet: Wt.Z1
	logFC	AveExpr	t	P.Value	adj.P.Val	B	gene	count	pepWt	pepZ1	pepZ2	sca.t	log.adj.pval
AT1G77360.1	-3.114	-0.448	-12.177	0	0.004	4.301	AT1G77360.1	0	1	1	1	-12.042	2.421
AT4G37870.1.3	-1.678	-1.822	-11.625	0	0.004	4.104	AT4G37870.1.3	0	#N/A	#N/A	#N/A	-11.122	2.421
AT3G14940.1	-3.069	2.02	-8.834	0	0.02	2.794	AT3G14940.1	1	1	1	1	-8.978	1.704
AT1G19530.1.1	1.046	0.365	7.376	0	0.055	1.826	AT1G19530.1.1	1	1	1	1	7.952	1.263
AT3G02880.1.1	-1.177	-0.723	-6.304	0	0.13	0.944	AT3G02880.1.1	0	#N/A	#N/A	#N/A	-6.148	0.886
AT4G28080.1.1	-0.908	0.111	-5.983	0	0.133	0.647	AT4G28080.1.1	0	1	1	1	-5.75	0.877
AT5G18610.2;AT5G18610.1	0.912	-1.296	5.931	0	0.133	0.597	AT5G18610.2;AT5G18610.1	0	1	1	1	5.706	0.877
CON__P02663.8	-0.955	3.502	-5.861	0	0.133	0.529	CON__P02663.8	0	#N/A	#N/A	#N/A	-5.665	0.877
NA.17	0.885	-0.672	5.653	0	0.15	0.324	NA.17	0	#N/A	#N/A	#N/A	5.447	0.825
AT3G60320.1	-1.534	0.816	-5.495	0.001	0.16	0.164	AT3G60320.1	0	1	1	1	-5.448	0.797
AT1G56220.1;AT1G56220.3	0.856	0.431	5.428	0.001	0.16	0.094	AT1G56220.1;AT1G56220.3	0	1	1	1	5.233	0.797
AT4G11740.1.6	0.923	-2.328	4.951	0.001	0.262	-0.423	AT4G11740.1.6	0	#N/A	#N/A	#N/A	4.828	0.581
AT4G31590.1	-1.116	0.026	-4.727	0.001	0.296	-0.679	AT4G31590.1	0	1	1	1	-4.662	0.528
AT1G79350.1	-1.273	-2.17	-4.602	0.002	0.296	-0.826	AT1G79350.1	0	2	2	2	-4.561	0.528
AT2G38280.2;AT2G38280.1	-0.535	1.29	-4.597	0.002	0.296	-0.832	AT2G38280.2;AT2G38280.1	1	1	1	1	-5.148	0.528
AT2G39010.1.4	-0.806	-0.447	-4.525	0.002	0.296	-0.918	AT2G39010.1.4	0	#N/A	#N/A	#N/A	-4.4	0.528
AT1G37130.1.1	-0.643	0.191	-4.464	0.002	0.296	-0.991	AT1G37130.1.1	0	#N/A	#N/A	#N/A	-4.27	0.528
AT4G00238.1;AT4G00250.1	0.583	3.406	4.362	0.002	0.296	-1.116	AT4G00238.1;AT4G00250.1	1	1	1	1	4.747	0.528
AT5G16150.3;AT5G16150.2;AT5G16150.1	-0.787	-1.136	-4.312	0.003	0.296	-1.178	AT5G16150.3;AT5G16150.2;AT5G16150.1	0	1	1	1	-4.2	0.528
AT1G75240.1	0.609	4.344	4.292	0.003	0.296	-1.203	AT1G75240.1	1	1	1	1	4.627	0.528
AT4G22140.2;AT4G22140.1	0.647	-0.685	4.272	0.003	0.296	-1.227	AT4G22140.2;AT4G22140.1	0	1	1	1	4.105	0.528
AT3G01290.1	1.056	0.074	4.238	0.003	0.296	-1.27	AT3G01290.1	0	1	1	1	4.187	0.528
AT4G12730.1.1	0.572	1.72	4.233	0.003	0.296	-1.276	AT4G12730.1.1	0	1	1	1	4.023	0.528
AT5G16680.1.1	0.556	0.884	4.229	0.003	0.296	-1.281	AT5G16680.1.1	0	#N/A	#N/A	#N/A	4.008	0.528
ATCG00490.1.13	-0.633	1.289	-4.217	0.003	0.296	-1.297	ATCG00490.1.13	0	1	1	1	-4.048	0.528
AT1G29400.2;AT1G29400.1	0.703	0.415	4.204	0.003	0.296	-1.312	AT1G29400.2;AT1G29400.1	0	2	2	2	4.071	0.528
AT4G28080.1	-0.834	2.011	-4.166	0.003	0.296	-1.36	AT4G28080.1	1	2	2	2	-4.332	0.528
AT2G26910.1.1	-0.814	0.072	-4.163	0.003	0.296	-1.364	AT2G26910.1.1	0	#N/A	#N/A	#N/A	-4.071	0.528
AT3G42170.1.2	0.518	-0.166	4.088	0.003	0.296	-1.46	AT3G42170.1.2	0	#N/A	#N/A	#N/A	3.857	0.528
AT2G19520.1	0.582	2.318	4.083	0.004	0.296	-1.466	AT2G19520.1	1	1	1	1	4.399	0.528
AT4G37870.1.5	-9.836	-9.028	-4.083	0.004	0.296	-1.466	AT4G37870.1.5	0	#N/A	#N/A	#N/A	-4.103	0.528
ATCG00490.1.14	-0.822	0.36	-4.05	0.004	0.296	-1.508	ATCG00490.1.14	0	1	1	1	-3.968	0.528
AT2G37340.3;AT2G37340.2;AT2G37340.1.7	0.703	0.173	4.022	0.004	0.296	-1.544	AT2G37340.3;AT2G37340.2;AT2G37340.1.7	0	#N/A	#N/A	#N/A	3.907	0.528
AT4G17330.1.2	0.85	-0.322	4.019	0.004	0.296	-1.548	AT4G17330.1.2	0	1	1	1	3.946	0.528
AT2G37970.1	0.849	1.64	4.006	0.004	0.296	-1.565	AT2G37970.1	1	2	2	2	4.15	0.528
AT1G06190.1	0.64	1.077	3.992	0.004	0.296	-1.583	AT1G06190.1	1	1	1	1	4.235	0.528
AT3G24550.1.1	0.649	-0.155	3.973	0.004	0.296	-1.607	AT3G24550.1.1	0	1	1	1	3.841	0.528
AT1G79350.1.1	-0.962	-1.903	-3.969	0.004	0.296	-1.613	AT1G79350.1.1	0	1	1	1	-3.918	0.528
AT2G32080.2;AT2G32080.1	0.671	0.832	3.957	0.004	0.296	-1.628	AT2G32080.2;AT2G32080.1	0	2	2	2	3.836	0.528
NA.4	0.659	-1.252	3.923	0.004	0.296	-1.672	NA.4	0	#N/A	#N/A	#N/A	3.801	0.528
AT3G52930.1;AT2G36460.1;AT2G36460.2;AT5G03690.2;AT5G03690.1	-0.851	0.676	-3.911	0.004	0.296	-1.689	AT3G52930.1;AT2G36460.1;AT2G36460.2;AT5G03690.2;AT5G03690.1	0	1	1	1	-3.844	0.528
AT1G77760.1	-0.881	0.441	-3.896	0.005	0.296	-1.708	AT1G77760.1	0	1	1	1	-3.836	0.528
AT5G56030.1;AT5G56010.1;AT5G56000.1;AT5G52640.1.1	0.809	-0.243	3.888	0.005	0.296	-1.718	AT5G56030.1;AT5G56010.1;AT5G56000.1;AT5G52640.1.1	0	1	1	1	3.814	0.528
AT1G03910.1;AT1G03910.2	0.629	0.588	3.875	0.005	0.296	-1.735	AT1G03910.1;AT1G03910.2	0	1	1	1	3.744	0.528
AT3G60750.2;AT3G60750.1	-0.631	-0.824	-3.855	0.005	0.296	-1.762	AT3G60750.2;AT3G60750.1	0	2	2	2	-3.727	0.528
AT5G55210.1	0.516	-0.518	3.827	0.005	0.296	-1.799	AT5G55210.1	0	1	1	1	3.636	0.528
AT5G62390.1.3	-0.529	-0.567	-3.785	0.005	0.296	-1.854	AT5G62390.1.3	0	#N/A	#N/A	#N/A	-3.61	0.528
AT2G26250.1.1	-0.566	1.079	-3.778	0.005	0.296	-1.864	AT2G26250.1.1	0	#N/A	#N/A	#N/A	-3.626	0.528
AT2G39010.1.2	-0.665	2.734	-3.774	0.005	0.296	-1.869	AT2G39010.1.2	2	4	4	4	-3.955	0.528
AT3G58730.1	0.74	1.506	3.753	0.006	0.296	-1.896	AT3G58730.1	1	1	1	1	3.907	0.528
AT1G34020.1	-0.609	0.224	-3.753	0.006	0.296	-1.896	AT1G34020.1	1	1	1	1	-3.976	0.528
AT4G22670.1.8	1.019	-1.852	3.746	0.006	0.296	-1.906	AT4G22670.1.8	0	#N/A	#N/A	#N/A	3.712	0.528
AT1G67230.1.12	0.6	0.945	3.719	0.006	0.296	-1.942	AT1G67230.1.12	0	#N/A	#N/A	#N/A	3.592	0.528
CON__P02663.21	-0.736	-0.549	-3.718	0.006	0.296	-1.944	CON__P02663.21	0	#N/A	#N/A	#N/A	-3.638	0.528
AT5G08180.2;AT5G08180.1	0.981	0.352	3.677	0.006	0.296	-1.999	AT5G08180.2;AT5G08180.1	0	1	1	1	3.641	0.528
CON__P02663.9	-0.812	2.284	-3.646	0.007	0.296	-2.04	CON__P02663.9	0	#N/A	#N/A	#N/A	-3.587	0.528
AT5G05170.1	-8.193	-4.726	-3.637	0.007	0.296	-2.053	AT5G05170.1	0	2	0	2	-3.655	0.528
NA.16	0.82	0.012	3.637	0.007	0.296	-2.053	NA.16	0	#N/A	#N/A	#N/A	3.58	0.528
AT5G40450.1.13	0.562	1.059	3.633	0.007	0.296	-2.058	AT5G40450.1.13	0	#N/A	#N/A	#N/A	3.497	0.528
AT3G46510.1	0.657	-1.902	3.611	0.007	0.296	-2.088	AT3G46510.1	0	1	1	1	3.516	0.528
AT2G43210.2;AT2G43210.1	0.581	-1.311	3.603	0.007	0.296	-2.099	AT2G43210.2;AT2G43210.1	0	1	1	1	3.479	0.528
AT3G09260.1.6	-0.446	-0.073	-3.602	0.007	0.296	-2.099	AT3G09260.1.6	0	2	2	2	-3.39	0.528
AT2G39810.1.1	0.784	-1.477	3.583	0.007	0.296	-2.126	AT2G39810.1.1	0	1	1	1	3.523	0.528
AT4G23460.1	-0.699	-2.804	-3.58	0.007	0.296	-2.129	AT4G23460.1	0	1	1	1	-3.501	0.528
AT4G27860.2;AT4G27860.1	-0.468	1.526	-3.562	0.007	0.296	-2.154	AT4G27860.2;AT4G27860.1	1	2	2	2	-3.889	0.528
AT3G54760.2;AT3G54760.1.1	0.477	2.627	3.556	0.007	0.296	-2.162	AT3G54760.2;AT3G54760.1.1	1	1	1	1	3.867	0.528
AT3G12950.1	-0.537	-0.601	-3.553	0.007	0.296	-2.166	AT3G12950.1	0	2	2	2	-3.414	0.528
AT1G36310.2;AT1G36310.1.1	0.859	-0.914	3.552	0.007	0.296	-2.167	AT1G36310.2;AT1G36310.1.1	0	#N/A	#N/A	#N/A	3.506	0.528
AT3G43300.2;AT3G43300.1.1	-0.727	-0.631	-3.543	0.008	0.296	-2.18	AT3G43300.2;AT3G43300.1.1	0	1	1	1	-3.473	0.528
AT2G19950.1;AT2G19950.2.1	0.465	1.237	3.534	0.008	0.296	-2.192	AT2G19950.1;AT2G19950.2.1	0	1	1	1	3.349	0.528
AT2G27140.1	0.604	0.689	3.534	0.008	0.296	-2.193	AT2G27140.1	0	1	1	1	3.427	0.528
AT1G27850.1	0.673	0.368	3.519	0.008	0.296	-2.213	AT1G27850.1	1	1	1	1	3.671	0.528
AT3G52400.1	-0.569	-1.164	-3.519	0.008	0.296	-2.213	AT3G52400.1	0	0	0	0	-3.399	0.528
AT2G19710.1	0.51	-0.796	3.512	0.008	0.296	-2.223	AT2G19710.1	0	1	1	1	3.361	0.528
AT4G36870.2;AT4G36870.1	0.635	-0.125	3.497	0.008	0.296	-2.243	AT4G36870.2;AT4G36870.1	0	1	1	1	3.405	0.528
AT3G04120.1;AT1G13440.1;AT1G13440.2	-0.984	-0.903	-3.493	0.008	0.296	-2.249	AT3G04120.1;AT1G13440.1;AT1G13440.2	0	2	2	2	-3.464	0.528
AT1G12430.1;AT1G12430.2	0.56	-0.821	3.484	0.008	0.296	-2.26	AT1G12430.1;AT1G12430.2	0	1	1	1	3.364	0.528
AT3G19420.1.1	0.437	-0.841	3.48	0.008	0.296	-2.266	AT3G19420.1.1	0	1	1	1	3.281	0.528
AT2G20050.2;AT2G20050.1.1	0.444	4.206	3.48	0.008	0.296	-2.267	AT2G20050.2;AT2G20050.1.1	1	1	1	1	3.819	0.528
CON__P02663.19	-0.935	-0.602	-3.474	0.008	0.296	-2.275	CON__P02663.19	0	#N/A	#N/A	#N/A	-3.44	0.528
AT5G09400.1.1	-0.786	-1.253	-3.45	0.009	0.303	-2.308	AT5G09400.1.1	0	1	1	1	-3.397	0.519
AT1G31850.3;AT1G31850.2;AT1G31850.1	-0.712	1.3	-3.425	0.009	0.304	-2.342	AT1G31850.3;AT1G31850.2;AT1G31850.1	1	1	1	1	-3.553	0.516
AT5G23890.1	-0.4	-0.496	-3.419	0.009	0.304	-2.35	AT5G23890.1	0	1	1	1	-3.194	0.516
AT3G56850.1;AT2G41070.3;AT2G41070.2;AT2G41070.1;AT1G49720.1;AT1G49720.2;AT1G45249.2;AT3G19290.2;AT1G45249.1;AT1G45249.3;AT3G19290.1;AT3G19290.3;AT4G34000.3;AT4G34000.2;AT4G34000.1	0.627	2.515	3.406	0.009	0.304	-2.368	AT3G56850.1;AT2G41070.3;AT2G41070.2;AT2G41070.1;AT1G49720.1;AT1G49720.2;AT1G45249.2;AT3G19290.2;AT1G45249.1;AT1G45249.3;AT3G19290.1;AT3G19290.3;AT4G34000.3;AT4G34000.2;AT4G34000.1	1	1	1	1	3.564	0.516
AT1G22530.1.8	-0.485	0.916	-3.405	0.009	0.304	-2.369	AT1G22530.1.8	0	1	1	1	-3.254	0.516
AT4G39260.1.1	-1.091	-2.085	-3.394	0.009	0.304	-2.385	AT4G39260.1.1	0	#N/A	#N/A	#N/A	-3.376	0.516
AT4G20940.1.1	0.455	0.949	3.387	0.01	0.304	-2.394	AT4G20940.1.1	1	1	1	1	3.684	0.516
AT1G79530.1	0.507	3.796	3.363	0.01	0.304	-2.427	AT1G79530.1	1	1	1	1	3.595	0.516
AT4G35160.1	0.567	1.566	3.34	0.01	0.304	-2.459	AT4G35160.1	1	1	1	1	3.522	0.516
CON__P02663.4	-0.701	2.659	-3.325	0.01	0.304	-2.48	CON__P02663.4	2	2	2	2	-3.439	0.516
AT1G54010.1;AT1G54020.3;AT1G54020.1;AT1G54020.2;AT1G54000.1	0.937	0.012	3.32	0.011	0.304	-2.488	AT1G54010.1;AT1G54020.3;AT1G54020.1;AT1G54020.2;AT1G54000.1	1	1	1	1	3.393	0.516
AT1G16270.2;AT1G16270.1	0.509	2.088	3.319	0.011	0.304	-2.488	AT1G16270.2;AT1G16270.1	1	1	1	1	3.54	0.516
AT3G16200.1	-0.701	0.133	-3.311	0.011	0.304	-2.501	AT3G16200.1	1	1	1	1	-3.43	0.516
AT5G44120.3;AT5G44120.2;AT5G44120.1.5	-7.477	-5.3	-3.308	0.011	0.304	-2.505	AT5G44120.3;AT5G44120.2;AT5G44120.1.5	0	2	1	2	-3.324	0.516
AT5G42870.2;AT5G42870.1.2	0.474	0.99	3.302	0.011	0.304	-2.512	AT5G42870.2;AT5G42870.1.2	1	1	1	1	3.553	0.516
AT2G36530.1.2	-0.423	1.829	-3.301	0.011	0.304	-2.514	AT2G36530.1.2	0	1	1	1	-3.119	0.516
AT5G62390.1.1	0.504	-1.401	3.301	0.011	0.304	-2.515	AT5G62390.1.1	0	#N/A	#N/A	#N/A	3.174	0.516
AT3G54760.2;AT3G54760.1.2	0.426	1.733	3.289	0.011	0.304	-2.531	AT3G54760.2;AT3G54760.1.2	1	1	1	1	3.599	0.516
AT4G13430.1	-0.574	-1.656	-3.287	0.011	0.304	-2.534	AT4G13430.1	0	1	1	1	-3.192	0.516
AT1G56070.1;AT3G12915.2;AT3G12915.1	0.727	-1.042	3.285	0.011	0.304	-2.536	AT1G56070.1;AT3G12915.2;AT3G12915.1	0	1	1	1	3.232	0.516
CON__P02662.27	-0.628	0.075	-3.282	0.011	0.304	-2.541	CON__P02662.27	0	#N/A	#N/A	#N/A	-3.205	0.516
AT5G26280.2;AT5G26280.1	1.438	-1.256	3.276	0.011	0.304	-2.548	AT5G26280.2;AT5G26280.1	0	1	1	1	3.275	0.516
AT1G20620.2;AT1G20620.5;AT1G20620.1	-0.777	-0.019	-3.274	0.011	0.304	-2.551	AT1G20620.2;AT1G20620.5;AT1G20620.1	0	1	1	1	-3.23	0.516
AT1G26170.1	-0.662	-1.291	-3.263	0.011	0.304	-2.567	AT1G26170.1	0	1	1	1	-3.197	0.516
AT5G40930.1	0.776	2.23	3.255	0.012	0.304	-2.578	AT5G40930.1	1	2	2	2	3.35	0.516
AT1G12910.1	0.65	1.628	3.255	0.012	0.304	-2.578	AT1G12910.1	1	2	2	2	3.385	0.516
ATCG00120.1.1	0.478	-1.206	3.246	0.012	0.304	-2.591	ATCG00120.1.1	0	1	1	1	3.112	0.516
AT2G44730.1.1	0.42	0.819	3.243	0.012	0.304	-2.596	AT2G44730.1.1	1	1	1	1	3.55	0.516
AT1G19870.1.14	-0.519	-1.05	-3.239	0.012	0.304	-2.601	AT1G19870.1.14	0	#N/A	#N/A	#N/A	-3.126	0.516
AT5G40490.1	0.479	1.303	3.23	0.012	0.304	-2.614	AT5G40490.1	1	1	1	1	3.46	0.516
AT2G05380.1;AT2G05380.2.2	0.664	-0.218	3.229	0.012	0.304	-2.615	AT2G05380.1;AT2G05380.2.2	0	1	1	1	3.165	0.516
AT1G19870.1.12	0.555	0.871	3.225	0.012	0.304	-2.62	AT1G19870.1.12	1	1	1	1	3.396	0.516
AT3G51880.3;AT3G51880.1	0.439	1.395	3.209	0.012	0.304	-2.643	AT3G51880.3;AT3G51880.1	1	1	1	1	3.479	0.516
AT4G35320.1	1.331	-0.945	3.204	0.012	0.304	-2.65	AT4G35320.1	0	1	1	1	3.201	0.516
AT1G44674.1	0.727	0.459	3.199	0.013	0.304	-2.657	AT1G44674.1	1	1	1	1	3.301	0.516
AT3G58640.2;AT3G58640.1.2	-0.493	-0.4	-3.197	0.013	0.304	-2.659	AT3G58640.2;AT3G58640.1.2	0	#N/A	#N/A	#N/A	-3.077	0.516
AT3G49210.1	-0.497	0.756	-3.194	0.013	0.304	-2.663	AT3G49210.1	0	1	1	1	-3.076	0.516
AT4G27450.1	0.998	0.86	3.191	0.013	0.304	-2.668	AT4G27450.1	0	1	1	1	3.173	0.516
AT1G77580.1;AT1G77580.2	0.606	0.068	3.188	0.013	0.304	-2.672	AT1G77580.1;AT1G77580.2	0	1	1	1	3.113	0.516
AT4G24280.1.2	1.829	-0.715	3.181	0.013	0.304	-2.682	AT4G24280.1.2	0	#N/A	#N/A	#N/A	3.187	0.516
AT2G37970.1.1	0.644	0.908	3.177	0.013	0.304	-2.687	AT2G37970.1.1	0	#N/A	#N/A	#N/A	3.113	0.516
AT4G32410.1	-0.79	-2.122	-3.17	0.013	0.305	-2.697	AT4G32410.1	0	1	1	1	-3.133	0.516
AT5G48240.1;AT5G48240.3	-0.561	-1.946	-3.158	0.013	0.306	-2.714	AT5G48240.1;AT5G48240.3	0	1	1	1	-3.071	0.514
AT5G40450.1.3	0.455	-1.093	3.151	0.014	0.306	-2.725	AT5G40450.1.3	0	3	3	3	3.014	0.514
AT2G37660.1	0.636	-1.818	3.149	0.014	0.306	-2.728	AT2G37660.1	0	1	1	1	3.084	0.514
AT1G72150.1.21	0.823	1.39	3.146	0.014	0.306	-2.732	AT1G72150.1.21	0	#N/A	#N/A	#N/A	3.113	0.514
AT2G42320.2;AT2G42320.1.1	-0.541	0.143	-3.092	0.015	0.328	-2.808	AT2G42320.2;AT2G42320.1.1	0	1	1	1	-3.003	0.484
AT3G61690.1	-0.454	0.664	-3.091	0.015	0.328	-2.81	AT3G61690.1	1	1	1	1	-3.314	0.484
AT4G00930.1	0.375	-1.095	3.077	0.015	0.332	-2.829	AT4G00930.1	0	1	1	1	2.89	0.478
AT3G54830.1	-0.609	0.274	-3.069	0.015	0.333	-2.84	AT3G54830.1	1	1	1	1	-3.194	0.478
AT2G20960.1	0.704	1.282	3.067	0.015	0.333	-2.844	AT2G20960.1	1	1	1	1	3.162	0.478
AT3G63400.3;AT3G63400.1	0.458	2.299	3.057	0.016	0.334	-2.858	AT3G63400.3;AT3G63400.1	1	1	1	1	3.27	0.476
ATCG00490.1.1	-1.182	1.641	-3.049	0.016	0.334	-2.869	ATCG00490.1.1	0	1	1	1	-3.043	0.476
CON__P02663.3	-0.614	-0.325	-3.046	0.016	0.334	-2.873	CON__P02663.3	1	1	1	1	-3.166	0.476
CON__P02662.32	-0.614	2.081	-3.044	0.016	0.334	-2.877	CON__P02662.32	0	#N/A	#N/A	#N/A	-2.981	0.476
AT1G12920.1	0.958	-1.885	3.032	0.016	0.336	-2.893	AT1G12920.1	0	3	3	3	3.016	0.473
AT3G19770.2;AT3G19770.1	0.488	-0.054	3.03	0.016	0.336	-2.897	AT3G19770.2;AT3G19770.1	1	2	2	2	3.212	0.473
AT1G07320.1.3	-6.853	-5.537	-3.016	0.017	0.339	-2.916	AT1G07320.1.3	0	#N/A	#N/A	#N/A	-3.031	0.47
AT5G24890.1.1	-0.981	-0.558	-3.011	0.017	0.339	-2.923	AT5G24890.1.1	0	2	2	2	-2.997	0.47
AT1G14660.2;AT1G14660.1	0.521	-0.221	3.006	0.017	0.339	-2.931	AT1G14660.2;AT1G14660.1	0	1	1	1	2.918	0.47
AT4G30190.1;AT4G30190.2.1	-0.467	1.963	-3.003	0.017	0.339	-2.935	AT4G30190.1;AT4G30190.2.1	1	1	1	1	-3.196	0.47
AT4G01100.1;AT4G01100.2	0.406	-0.621	3.001	0.017	0.339	-2.938	AT4G01100.1;AT4G01100.2	0	1	1	1	2.852	0.47
AT4G20940.1.2	-0.392	0.743	-2.995	0.017	0.339	-2.946	AT4G20940.1.2	0	1	1	1	-2.837	0.47
AT3G44750.1	0.448	2.203	2.992	0.017	0.339	-2.95	AT3G44750.1	2	4	4	4	3.189	0.47
CON__P02666.6	-0.546	-0.078	-2.976	0.018	0.339	-2.973	CON__P02666.6	0	#N/A	#N/A	#N/A	-2.899	0.47
ATCG00490.1.12	-1.413	1.913	-2.974	0.018	0.339	-2.975	ATCG00490.1.12	1	1	1	1	-3.007	0.47
AT2G26570.1.1	0.432	2.254	2.973	0.018	0.339	-2.978	AT2G26570.1.1	1	1	1	1	3.194	0.47
AT5G56740.1	0.689	-1.358	2.97	0.018	0.339	-2.981	AT5G56740.1	0	1	1	1	2.927	0.47
AT5G61210.1	0.409	2.27	2.968	0.018	0.339	-2.984	AT5G61210.1	1	1	1	1	3.214	0.47
AT1G52380.1.2	0.442	0.106	2.966	0.018	0.339	-2.988	AT1G52380.1.2	0	#N/A	#N/A	#N/A	2.846	0.47
AT4G01290.2;AT4G01290.1.2	0.364	0.997	2.954	0.018	0.341	-3.004	AT4G01290.2;AT4G01290.1.2	1	1	1	1	3.266	0.467
AT1G42550.1.2	-0.482	0.107	-2.945	0.019	0.341	-3.017	AT1G42550.1.2	0	1	1	1	-2.848	0.467
AT2G29210.1	1.016	1.473	2.94	0.019	0.341	-3.024	AT2G29210.1	0	1	1	1	2.929	0.467
AT5G15350.1	-0.581	-0.474	-2.937	0.019	0.341	-3.029	AT5G15350.1	0	1	1	1	-2.874	0.467
AT2G26910.1	-0.499	0.841	-2.937	0.019	0.341	-3.029	AT2G26910.1	0	2	2	2	-2.847	0.467
AT5G35680.2;AT5G35680.1;AT2G04520.1;AT5G35680.3	-0.522	0.052	-2.936	0.019	0.341	-3.031	AT5G35680.2;AT5G35680.1;AT2G04520.1;AT5G35680.3	0	1	1	1	-2.855	0.467
AT1G02740.1	0.634	-2.747	2.927	0.019	0.344	-3.044	AT1G02740.1	0	1	1	1	2.876	0.464
AT1G30630.1.1	0.493	-1.455	2.917	0.019	0.346	-3.058	AT1G30630.1.1	0	1	1	1	2.827	0.46
ATCG00490.1;AT2G41130.1	-0.91	1.641	-2.911	0.02	0.346	-3.066	ATCG00490.1;AT2G41130.1	0	1	1	1	-2.894	0.46
AT1G53570.5;AT1G53570.4;AT1G53570.3;AT1G53570.2;AT1G53570.1	0.495	1.658	2.909	0.02	0.346	-3.069	AT1G53570.5;AT1G53570.4;AT1G53570.3;AT1G53570.2;AT1G53570.1	1	1	1	1	3.067	0.46
AT3G63480.2;AT3G63480.1	0.97	-2.905	2.903	0.02	0.347	-3.077	AT3G63480.2;AT3G63480.1	0	1	1	1	2.89	0.46
CON__P02666.1	6.848	-9.154	2.895	0.02	0.347	-3.09	CON__P02666.1	1	3	3	3	2.91	0.46
AT3G58170.1	0.519	-0.297	2.891	0.02	0.347	-3.094	AT3G58170.1	0	1	1	1	2.813	0.46
CON__P02663.1	-0.849	3.421	-2.888	0.02	0.347	-3.099	CON__P02663.1	2	4	4	4	-2.945	0.46
AT4G37870.1.4	-7.871	-4.323	-2.88	0.02	0.347	-3.11	AT4G37870.1.4	0	#N/A	#N/A	#N/A	-2.895	0.46
AT5G06560.1	0.551	0.032	2.88	0.02	0.347	-3.11	AT5G06560.1	0	1	1	1	2.813	0.46
AT3G09440.2;AT3G09440.1	-0.642	-0.956	-2.876	0.021	0.347	-3.117	AT3G09440.2;AT3G09440.1	0	1	1	1	-2.83	0.46
AT1G13020.1	0.529	-0.467	2.871	0.021	0.347	-3.123	AT1G13020.1	0	1	1	1	2.798	0.46
AT4G14200.1.1	0.512	2.279	2.868	0.021	0.347	-3.127	AT4G14200.1.1	1	1	1	1	3.01	0.46
AT3G07330.1.2	-0.563	0.797	-2.863	0.021	0.347	-3.135	AT3G07330.1.2	1	1	1	1	-2.981	0.46
AT4G37870.1.2	-0.475	-0.142	-2.852	0.021	0.347	-3.151	AT4G37870.1.2	0	1	1	1	-2.761	0.46
AT1G13030.1.1	0.424	-2.122	2.849	0.021	0.347	-3.154	AT1G13030.1.1	0	1	1	1	2.734	0.46
AT3G16400.2;AT3G16400.1;AT3G16390.1;AT2G33070.2;AT2G33070.1;AT2G33070.3;AT3G16410.1	-0.749	-0.027	-2.844	0.022	0.347	-3.163	AT3G16400.2;AT3G16400.1;AT3G16390.1;AT2G33070.2;AT2G33070.1;AT2G33070.3;AT3G16410.1	0	1	1	1	-2.815	0.46
AT5G49140.1	0.788	0.017	2.84	0.022	0.347	-3.167	AT5G49140.1	0	1	1	1	2.816	0.46
AT5G61780.1.1	-0.46	-1.72	-2.84	0.022	0.347	-3.168	AT5G61780.1.1	0	#N/A	#N/A	#N/A	-2.744	0.46
AT5G03280.1.2	-0.361	1.573	-2.837	0.022	0.347	-3.172	AT5G03280.1.2	0	#N/A	#N/A	#N/A	-2.679	0.46
AT2G27020.1	0.843	-1.382	2.837	0.022	0.347	-3.172	AT2G27020.1	0	1	1	1	2.817	0.46
CON__P02663.6	-0.781	2.469	-2.836	0.022	0.347	-3.174	CON__P02663.6	3	3	3	3	-2.893	0.46
AT5G07940.3;AT5G07940.2;AT5G07940.1	-0.837	4.124	-2.835	0.022	0.347	-3.175	AT5G07940.3;AT5G07940.2;AT5G07940.1	1	1	1	1	-2.894	0.46
AT5G48180.1	0.616	-1.309	2.831	0.022	0.347	-3.182	AT5G48180.1	0	1	1	1	2.782	0.459
AT4G24280.1.1	1.318	-0.395	2.814	0.023	0.349	-3.206	AT4G24280.1.1	0	1	1	1	2.814	0.457
AT5G62670.1;AT3G47950.1	-0.401	0.091	-2.804	0.023	0.349	-3.22	AT5G62670.1;AT3G47950.1	0	1	1	1	-2.68	0.457
AT2G39970.1	0.966	-1.045	2.802	0.023	0.349	-3.223	AT2G39970.1	0	1	1	1	2.791	0.457
AT5G64130.1;AT5G64130.3.1	-0.611	-0.481	-2.802	0.023	0.349	-3.223	AT5G64130.1;AT5G64130.3.1	0	1	1	1	-2.754	0.457
AT3G14940.1;AT3G42628.1;AT2G42600.2;AT2G42600.1	-0.448	1.014	-2.8	0.023	0.349	-3.226	AT3G14940.1;AT3G42628.1;AT2G42600.2;AT2G42600.1	1	1	1	1	-2.971	0.457
AT3G16420.3;AT3G16420.2;AT3G16420.1.3	-6.939	-5.055	-2.799	0.023	0.349	-3.226	AT3G16420.3;AT3G16420.2;AT3G16420.1.3	0	#N/A	#N/A	#N/A	-2.813	0.457
AT5G27670.1	0.471	1.854	2.798	0.023	0.349	-3.229	AT5G27670.1	1	1	1	1	2.953	0.457
AT5G64270.1	0.645	0.536	2.794	0.023	0.349	-3.233	AT5G64270.1	0	1	1	1	2.753	0.457
AT1G27540.1;AT1G27540.2	0.392	0.289	2.793	0.023	0.349	-3.236	AT1G27540.1;AT1G27540.2	0	1	1	1	2.664	0.457
AT3G49590.1;AT3G49590.2;AT3G49590.3.1	0.427	-1.553	2.788	0.024	0.349	-3.243	AT3G49590.1;AT3G49590.2;AT3G49590.3.1	0	1	1	1	2.681	0.457
AT5G61150.1;AT5G61150.2	1.169	1.689	2.787	0.024	0.349	-3.244	AT5G61150.1;AT5G61150.2	1	2	2	2	2.823	0.457
NA.15	-6.537	-5.534	-2.786	0.024	0.349	-3.246	NA.15	0	#N/A	#N/A	#N/A	-2.8	0.457
AT1G76680.1;AT1G76680.2;AT1G76690.1	-6.677	-5.421	-2.775	0.024	0.351	-3.261	AT1G76680.1;AT1G76680.2;AT1G76690.1	0	1	0	1	-2.789	0.455
AT1G52380.1	0.349	0.246	2.774	0.024	0.351	-3.263	AT1G52380.1	0	2	2	2	2.615	0.455
AT4G27440.2;AT4G27440.1.2	0.446	2.104	2.772	0.024	0.351	-3.266	AT4G27440.2;AT4G27440.1.2	0	1	1	1	2.676	0.455
AT4G01350.1	0.421	0.358	2.768	0.024	0.351	-3.272	AT4G01350.1	0	1	1	1	2.66	0.454
AT1G27540.1;AT1G27540.2.1	0.385	-0.563	2.761	0.025	0.353	-3.282	AT1G27540.1;AT1G27540.2.1	0	1	1	1	2.632	0.453
AT1G33790.2	0.397	0.848	2.759	0.025	0.353	-3.285	AT1G33790.2	1	1	1	1	2.968	0.453
AT2G28000.1	-0.48	0.321	-2.754	0.025	0.353	-3.292	AT2G28000.1	1	1	1	1	-2.897	0.453
AT4G13350.2;AT4G13350.1.3	0.824	0.952	2.75	0.025	0.353	-3.298	AT4G13350.2;AT4G13350.1.3	1	1	1	1	2.805	0.453
AT5G35330.3;AT5G35330.2;AT5G35330.1	0.382	-0.104	2.749	0.025	0.353	-3.299	AT5G35330.3;AT5G35330.2;AT5G35330.1	0	2	2	2	2.62	0.453
AT1G14950.1	1.764	-0.097	2.746	0.025	0.353	-3.303	AT1G14950.1	0	1	1	1	2.753	0.453
AT3G16410.1	-0.529	0.023	-2.74	0.025	0.354	-3.312	AT3G16410.1	0	1	1	1	-2.677	0.45
AT4G30600.1	0.473	-0.341	2.73	0.026	0.355	-3.326	AT4G30600.1	0	1	1	1	2.65	0.45
AT4G37070.2.3	0.458	3.609	2.728	0.026	0.355	-3.329	AT4G37070.2.3	0	#N/A	#N/A	#N/A	2.643	0.45
AT3G12270.1	-0.361	1.438	-2.728	0.026	0.355	-3.329	AT3G12270.1	0	2	2	2	-2.586	0.45
AT5G61210.1.2	1.112	-0.738	2.726	0.026	0.355	-3.332	AT5G61210.1.2	0	3	3	3	2.723	0.45
CON__P02662.24	-0.544	0.159	-2.721	0.026	0.356	-3.34	CON__P02662.24	0	#N/A	#N/A	#N/A	-2.663	0.448
AT2G28000.1.4	0.409	0.768	2.714	0.026	0.358	-3.349	AT2G28000.1.4	1	1	1	1	2.902	0.446
ATCG00490.1.3	-1.19	0.119	-2.708	0.027	0.359	-3.358	ATCG00490.1.3	1	1	1	1	-2.741	0.445
AT3G19770.2;AT3G19770.1.3	0.387	3.001	2.705	0.027	0.359	-3.363	AT3G19770.2;AT3G19770.1.3	0	1	1	1	2.585	0.445
AT1G67230.1.7	0.816	-1.263	2.696	0.027	0.359	-3.375	AT1G67230.1.7	1	1	1	1	2.75	0.445
AT5G07440.3;AT5G07440.2;AT5G07440.1	0.654	-0.778	2.695	0.027	0.359	-3.377	AT5G07440.3;AT5G07440.2;AT5G07440.1	0	1	1	1	2.66	0.445
AT1G01320.2;AT1G01320.1	-0.416	1.477	-2.695	0.027	0.359	-3.377	AT1G01320.2;AT1G01320.1	1	1	1	1	-2.872	0.445
AT3G16460.2;AT3G16460.1.2	0.71	-0.699	2.694	0.027	0.359	-3.378	AT3G16460.2;AT3G16460.1.2	0	1	1	1	2.666	0.445
AT3G05030.2;AT5G27150.1;AT3G05030.1	-0.355	0.163	-2.683	0.028	0.363	-3.394	AT3G05030.2;AT5G27150.1;AT3G05030.1	0	1	1	1	-2.544	0.44
AT3G10920.2;AT3G10920.1	0.581	1.931	2.681	0.028	0.363	-3.397	AT3G10920.2;AT3G10920.1	1	1	1	1	2.773	0.44
AT3G49430.2;AT3G49430.3;AT3G49430.1	0.427	1.972	2.668	0.028	0.369	-3.416	AT3G49430.2;AT3G49430.3;AT3G49430.1	2	2	2	2	2.821	0.433
AT3G12640.1	0.399	0.829	2.655	0.029	0.374	-3.434	AT3G12640.1	1	1	1	1	2.84	0.427
AT3G52930.1.3	0.481	-1.437	2.647	0.029	0.377	-3.446	AT3G52930.1.3	0	1	1	1	2.578	0.423
AT2G19520.1.3	0.381	2.589	2.642	0.03	0.378	-3.453	AT2G19520.1.3	0	#N/A	#N/A	#N/A	2.527	0.423
AT5G57290.3;AT5G57290.1;AT4G25890.1	0.33	-0.17	2.64	0.03	0.378	-3.456	AT5G57290.3;AT5G57290.1;AT4G25890.1	0	1	1	1	2.487	0.423
AT1G64650.2;AT1G64650.1	-0.69	2.206	-2.634	0.03	0.378	-3.464	AT1G64650.2;AT1G64650.1	1	1	1	1	-2.7	0.423
AT1G67230.1.10	0.563	-0.114	2.633	0.03	0.378	-3.465	AT1G67230.1.10	0	#N/A	#N/A	#N/A	2.586	0.423
CON__P02662.34	-0.508	2.051	-2.631	0.03	0.378	-3.468	CON__P02662.34	0	#N/A	#N/A	#N/A	-2.571	0.423
AT3G48890.1	0.471	0.974	2.63	0.03	0.378	-3.471	AT3G48890.1	1	1	1	1	2.759	0.423
CON__P02663.5	-0.736	-0.273	-2.626	0.03	0.378	-3.476	CON__P02663.5	4	15	15	15	-2.676	0.423
AT2G41430.5;AT2G41430.4;AT2G41430.2;AT2G41430.1	0.354	0.862	2.622	0.03	0.378	-3.482	AT2G41430.5;AT2G41430.4;AT2G41430.2;AT2G41430.1	0	2	2	2	2.492	0.423
AT5G63420.1.1	0.477	2.882	2.616	0.031	0.378	-3.491	AT5G63420.1.1	1	2	2	2	2.739	0.423
AT4G13510.1.1	0.359	-0.669	2.614	0.031	0.378	-3.494	AT4G13510.1.1	0	#N/A	#N/A	#N/A	2.489	0.423
AT3G14310.1	0.485	-0.213	2.612	0.031	0.378	-3.496	AT3G14310.1	0	1	1	1	2.547	0.423
AT5G65770.3;AT5G65770.1;AT5G65780.2;AT5G65770.2.2	0.391	1.706	2.61	0.031	0.378	-3.5	AT5G65770.3;AT5G65770.1;AT5G65780.2;AT5G65770.2.2	1	2	2	2	2.791	0.423
AT3G28180.1.1	-0.637	-0.375	-2.607	0.031	0.378	-3.503	AT3G28180.1.1	0	1	1	1	-2.575	0.423
CON__P02663.11	-0.677	2.552	-2.605	0.031	0.378	-3.507	CON__P02663.11	0	#N/A	#N/A	#N/A	-2.577	0.423
AT2G34300.2;AT2G34300.1	0.435	-0.012	2.603	0.031	0.378	-3.509	AT2G34300.2;AT2G34300.1	0	1	1	1	2.521	0.423
AT1G69890.1	0.439	0.431	2.6	0.032	0.378	-3.513	AT1G69890.1	0	1	1	1	2.52	0.423
ATCG00490.1.9	-0.861	1.106	-2.598	0.032	0.378	-3.517	ATCG00490.1.9	0	1	1	1	-2.586	0.423
AT3G53420.2;AT3G53420.1.3	-0.636	-0.071	-2.596	0.032	0.378	-3.52	AT3G53420.2;AT3G53420.1.3	0	1	1	1	-2.563	0.423
AT1G69200.1.1	0.466	3.219	2.593	0.032	0.378	-3.524	AT1G69200.1.1	1	1	1	1	2.719	0.422
NA.22	0.404	-0.521	2.581	0.033	0.382	-3.541	NA.22	0	#N/A	#N/A	#N/A	2.487	0.418
AT3G02860.1;AT3G02860.2	0.328	-1.493	2.581	0.033	0.382	-3.541	AT3G02860.1;AT3G02860.2	0	2	2	2	2.436	0.418
AT1G13030.1.2	0.36	1.389	2.57	0.033	0.387	-3.557	AT1G13030.1.2	0	2	2	2	2.452	0.412
AT3G19770.2;AT3G19770.1.1	0.386	2.726	2.559	0.034	0.39	-3.573	AT3G19770.2;AT3G19770.1.1	0	1	1	1	2.458	0.409
AT3G16460.2;AT3G16460.1.8	-0.608	0.38	-2.558	0.034	0.39	-3.575	AT3G16460.2;AT3G16460.1.8	0	1	1	1	-2.523	0.409
AT5G28540.1;AT5G42020.1;AT5G42020.2	0.612	-0.1	2.557	0.034	0.39	-3.575	AT5G28540.1;AT5G42020.1;AT5G42020.2	0	1	1	1	2.523	0.409
AT4G32330.2;AT4G32330.3;AT4G32330.1	-0.599	-1.285	-2.55	0.034	0.39	-3.586	AT4G32330.2;AT4G32330.3;AT4G32330.1	0	1	1	1	-2.514	0.409
AT3G51670.1	0.38	-1.13	2.549	0.034	0.39	-3.587	AT3G51670.1	0	1	1	1	2.446	0.409
AT3G18770.1	1.231	-0.591	2.548	0.034	0.39	-3.589	AT3G18770.1	0	1	1	1	2.549	0.409
AT4G30190.1;AT4G30190.2	-0.727	-0.987	-2.547	0.034	0.39	-3.591	AT4G30190.1;AT4G30190.2	0	1	1	1	-2.527	0.409
AT1G08680.2;AT1G08680.1;AT1G08680.4.2	0.409	1.102	2.54	0.035	0.391	-3.6	AT1G08680.2;AT1G08680.1;AT1G08680.4.2	0	#N/A	#N/A	#N/A	2.453	0.407
AT1G19870.1.4	0.423	0.752	2.539	0.035	0.391	-3.602	AT1G19870.1.4	1	1	1	1	2.682	0.407
AT5G60920.1	-0.718	1.382	-2.532	0.035	0.394	-3.612	AT5G60920.1	0	1	1	1	-2.511	0.404
AT1G19870.1.9	0.332	2.269	2.527	0.035	0.394	-3.619	AT1G19870.1.9	0	1	1	1	2.394	0.404
AT3G45780.2;AT3G45780.1.8	0.563	0.636	2.526	0.035	0.394	-3.62	AT3G45780.2;AT3G45780.1.8	0	1	1	1	2.486	0.404
AT1G23710.1;AT1G70420.1.1	0.495	3.569	2.52	0.036	0.394	-3.629	AT1G23710.1;AT1G70420.1.1	1	1	1	1	2.623	0.404
AT3G16400.2;AT3G16400.1;AT3G16410.1	-0.99	-0.89	-2.518	0.036	0.394	-3.632	AT3G16400.2;AT3G16400.1;AT3G16410.1	0	1	1	1	-2.513	0.404
AT1G59750.4;AT1G59750.2;AT1G59750.3;AT1G59750.1	-1.087	-0.062	-2.517	0.036	0.394	-3.633	AT1G59750.4;AT1G59750.2;AT1G59750.3;AT1G59750.1	0	1	1	1	-2.516	0.404
AT5G08660.1	-0.366	1.731	-2.511	0.036	0.394	-3.642	AT5G08660.1	1	1	1	1	-2.696	0.404
AT2G17360.2;AT5G07090.2;AT2G17360.1;AT5G58420.1;AT5G07090.1.1	0.595	-0.444	2.506	0.037	0.394	-3.65	AT2G17360.2;AT5G07090.2;AT2G17360.1;AT5G58420.1;AT5G07090.1.1	0	1	1	1	2.472	0.404
AT3G14980.1	0.666	-0.279	2.505	0.037	0.394	-3.651	AT3G14980.1	0	1	1	1	2.48	0.404
AT5G55860.1	0.337	0.878	2.504	0.037	0.394	-3.653	AT5G55860.1	1	1	1	1	2.722	0.404
CON__P02663	-0.586	2.602	-2.503	0.037	0.394	-3.653	CON__P02663	3	4	4	4	-2.569	0.404
AT4G16310.1	0.642	-0.722	2.502	0.037	0.394	-3.655	AT4G16310.1	0	1	1	1	2.474	0.404
AT2G02220.1	0.307	0.71	2.501	0.037	0.394	-3.657	AT2G02220.1	1	1	1	1	2.766	0.404
AT3G05560.3;AT3G05560.2;AT3G05560.1	0.777	-0.908	2.499	0.037	0.394	-3.66	AT3G05560.3;AT3G05560.2;AT3G05560.1	0	1	1	1	2.484	0.404
AT5G03040.3;AT5G03040.2;AT5G03040.1.4	0.316	3.181	2.497	0.037	0.394	-3.663	AT5G03040.3;AT5G03040.2;AT5G03040.1.4	1	1	1	1	2.744	0.404
AT1G12080.2;AT1G12080.1.2	-0.436	-1.046	-2.491	0.037	0.394	-3.671	AT1G12080.2;AT1G12080.1.2	0	1	1	1	-2.42	0.404
AT2G37220.1	-0.635	-0.772	-2.491	0.037	0.394	-3.671	AT2G37220.1	0	1	1	1	-2.463	0.404
AT4G20360.1;AT4G02930.1	0.614	0.823	2.49	0.037	0.394	-3.673	AT4G20360.1;AT4G02930.1	0	2	2	2	2.459	0.404
AT1G03350.1.2	0.526	0.21	2.488	0.038	0.394	-3.676	AT1G03350.1.2	0	1	1	1	2.442	0.404
AT4G36750.1	0.464	-0.501	2.485	0.038	0.394	-3.679	AT4G36750.1	0	2	2	2	2.424	0.404
AT1G69935.1	0.583	-0.103	2.477	0.038	0.397	-3.69	AT1G69935.1	0	1	1	1	2.443	0.401
AT3G52400.1.1	-0.415	0.852	-2.474	0.038	0.397	-3.695	AT3G52400.1.1	1	2	2	2	-2.612	0.401
AT3G17570.1	-0.497	0.9	-2.474	0.038	0.397	-3.696	AT3G17570.1	0	1	1	1	-2.422	0.401
AT4G35090.2;AT4G35090.1.1	0.383	-0.875	2.467	0.039	0.398	-3.705	AT4G35090.2;AT4G35090.1.1	0	1	1	1	2.376	0.4
CON__P02662.17	-0.704	-0.386	-2.463	0.039	0.398	-3.711	CON__P02662.17	0	#N/A	#N/A	#N/A	-2.444	0.4
CON__P02662.42	-0.469	2.024	-2.463	0.039	0.398	-3.711	CON__P02662.42	0	#N/A	#N/A	#N/A	-2.405	0.4
AT3G13470.1;AT1G55490.2;AT1G55490.1	0.327	0.366	2.46	0.039	0.398	-3.715	AT3G13470.1;AT1G55490.2;AT1G55490.1	0	1	1	1	2.334	0.4
AT5G40200.1.1	0.603	-3.137	2.46	0.039	0.398	-3.716	AT5G40200.1.1	0	1	1	1	2.429	0.4
AT3G04120.1;AT1G13440.1;AT1G13440.2.7	-1.094	1.167	-2.458	0.039	0.398	-3.719	AT3G04120.1;AT1G13440.1;AT1G13440.2.7	0	1	1	1	-2.457	0.4
AT4G37870.1.1	-0.527	-0.886	-2.455	0.04	0.398	-3.722	AT4G37870.1.1	0	5	3	4	-2.412	0.4
AT1G59710.1.1	0.485	3.256	2.451	0.04	0.4	-3.728	AT1G59710.1.1	2	2	2	2	2.545	0.398
AT1G26170.1.1	-0.526	1.728	-2.442	0.04	0.402	-3.741	AT1G26170.1.1	1	1	1	1	-2.528	0.395
AT1G07985.1	-0.663	3.2	-2.442	0.04	0.402	-3.741	AT1G07985.1	1	1	1	1	-2.5	0.395
AT1G04410.1	0.679	0.081	2.438	0.041	0.402	-3.747	AT1G04410.1	0	1	1	1	2.417	0.395
AT1G35580.1;AT1G35580.2;AT1G35580.3.1	0.518	0.92	2.438	0.041	0.402	-3.747	AT1G35580.1;AT1G35580.2;AT1G35580.3.1	0	1	1	1	2.394	0.395
AT4G26630.2;AT4G26630.1.3	0.345	3.362	2.434	0.041	0.403	-3.753	AT4G26630.2;AT4G26630.1.3	1	1	1	1	2.624	0.395
AT1G61250.2;AT1G61250.1	-0.746	-0.496	-2.432	0.041	0.403	-3.756	AT1G61250.2;AT1G61250.1	0	1	1	1	-2.417	0.395
AT1G72150.1.24	0.316	0.766	2.429	0.041	0.403	-3.761	AT1G72150.1.24	0	#N/A	#N/A	#N/A	2.299	0.395
AT5G52310.1	-0.403	0.023	-2.427	0.041	0.403	-3.763	AT5G52310.1	0	1	1	1	-2.349	0.395
AT3G53180.1	0.622	-0.743	2.426	0.041	0.403	-3.765	AT3G53180.1	0	1	1	1	2.399	0.395
AT5G64410.1	-0.65	-0.953	-2.42	0.042	0.405	-3.773	AT5G64410.1	0	2	1	2	-2.397	0.393
AT2G19520.1.1	0.413	0.411	2.416	0.042	0.405	-3.78	AT2G19520.1.1	1	3	3	3	2.545	0.392
AT3G56850.1.1	0.484	-0.714	2.409	0.042	0.405	-3.788	AT3G56850.1.1	0	#N/A	#N/A	#N/A	2.359	0.392
AT4G27450.1.3	0.423	2.176	2.409	0.043	0.405	-3.789	AT4G27450.1.3	0	#N/A	#N/A	#N/A	2.34	0.392
AT3G08680.2;AT3G08680.1	-0.3	0.334	-2.408	0.043	0.405	-3.79	AT3G08680.2;AT3G08680.1	0	1	1	1	-2.267	0.392
CON__P02662.33	-0.961	-0.245	-2.408	0.043	0.405	-3.791	CON__P02662.33	0	#N/A	#N/A	#N/A	-2.404	0.392
AT1G52200.1	-0.367	-0.062	-2.404	0.043	0.405	-3.796	AT1G52200.1	0	2	2	2	-2.311	0.392
AT4G38970.1;AT2G21330.1;AT2G21330.2;AT4G38970.2;AT2G21330.3	0.841	-1.203	2.402	0.043	0.405	-3.799	AT4G38970.1;AT2G21330.1;AT2G21330.2;AT4G38970.2;AT2G21330.3	0	1	1	1	2.394	0.392
AT4G29860.1	0.314	0.197	2.401	0.043	0.405	-3.801	AT4G29860.1	0	1	1	1	2.273	0.392
AT5G61150.1;AT5G61150.2.3	0.401	2.659	2.4	0.043	0.405	-3.802	AT5G61150.1;AT5G61150.2.3	2	3	3	3	2.527	0.392
AT4G39080.1.2	-0.506	-0.468	-2.397	0.043	0.405	-3.806	AT4G39080.1.2	0	#N/A	#N/A	#N/A	-2.353	0.392
AT4G30270.1;AT5G57560.1	0.333	-0.052	2.396	0.043	0.405	-3.808	AT4G30270.1;AT5G57560.1	0	1	1	1	2.284	0.392
AT1G67230.1.11	0.672	3.058	2.391	0.044	0.405	-3.814	AT1G67230.1.11	0	#N/A	#N/A	#N/A	2.371	0.392
AT2G20190.1	0.393	-1.042	2.39	0.044	0.405	-3.816	AT2G20190.1	0	1	1	1	2.312	0.392
CON__P02662.25	-1.262	-0.616	-2.387	0.044	0.405	-3.821	CON__P02662.25	0	#N/A	#N/A	#N/A	-2.39	0.392
AT3G48440.1	0.43	-0.005	2.384	0.044	0.405	-3.824	AT3G48440.1	0	1	1	1	2.321	0.392
CON__P02663.20	-0.474	-0.374	-2.383	0.044	0.405	-3.826	CON__P02663.20	0	#N/A	#N/A	#N/A	-2.333	0.392
AT2G28000.1.3	0.55	0.124	2.383	0.044	0.405	-3.826	AT2G28000.1.3	1	3	3	3	2.457	0.392
AT2G35050.1	0.329	0.508	2.381	0.044	0.406	-3.83	AT2G35050.1	1	1	1	1	2.577	0.392
AT2G38410.1.3	0.477	1.27	2.375	0.045	0.407	-3.838	AT2G38410.1.3	1	1	1	1	2.469	0.39
AT5G60390.3;AT5G60390.1;AT1G07940.2;AT1G07940.1;AT1G07930.1;AT1G07920.1;AT5G60390.2;AT1G07930.2.3	-0.491	-1.068	-2.374	0.045	0.407	-3.84	AT5G60390.3;AT5G60390.1;AT1G07940.2;AT1G07940.1;AT1G07930.1;AT1G07920.1;AT5G60390.2;AT1G07930.2.3	0	1	1	1	-2.328	0.39
AT1G52380.1.3	0.278	-0.535	2.372	0.045	0.407	-3.842	AT1G52380.1.3	0	#N/A	#N/A	#N/A	2.216	0.39
CON__P02662.35	0.55	-2.11	2.366	0.045	0.41	-3.851	CON__P02662.35	0	#N/A	#N/A	#N/A	2.332	0.387
AT2G26890.1	-0.306	-0.072	-2.357	0.046	0.414	-3.863	AT2G26890.1	0	1	1	1	-2.231	0.383
AT3G28180.1	-0.736	0.884	-2.349	0.047	0.418	-3.874	AT3G28180.1	1	1	1	1	-2.394	0.379
AT4G01610.2;AT4G01610.1	-0.487	-0.484	-2.339	0.047	0.422	-3.889	AT4G01610.2;AT4G01610.1	1	1	1	1	-2.426	0.374
AT5G40200.1	-0.611	-1.855	-2.339	0.047	0.422	-3.89	AT5G40200.1	0	1	1	1	-2.314	0.374
AT5G19520.1.1	0.556	-1.127	2.333	0.048	0.423	-3.897	AT5G19520.1.1	0	#N/A	#N/A	#N/A	2.302	0.374
AT3G25610.1	-0.376	-1.224	-2.332	0.048	0.423	-3.899	AT3G25610.1	0	1	1	1	-2.252	0.374
AT1G32130.2;AT1G32130.1	-0.388	-0.15	-2.331	0.048	0.423	-3.902	AT1G32130.2;AT1G32130.1	0	1	1	1	-2.256	0.374
NA	0.546	-0.618	2.33	0.048	0.423	-3.902	NA	0	#N/A	#N/A	#N/A	2.297	0.374
AT5G63550.1;AT5G63550.2.4	0.56	2.452	2.328	0.048	0.423	-3.905	AT5G63550.1;AT5G63550.2.4	1	1	1	1	2.395	0.374
AT1G79550.2;AT1G79550.1;AT1G56190.2;AT1G56190.1;AT3G12780.1	-0.727	0.607	-2.321	0.049	0.423	-3.915	AT1G79550.2;AT1G79550.1;AT1G56190.2;AT1G56190.1;AT3G12780.1	0	1	1	1	-2.308	0.373
AT3G04120.1	-1.098	-0.164	-2.316	0.049	0.423	-3.922	AT3G04120.1	0	2	2	2	-2.317	0.373
AT3G07020.2;AT3G07020.1.3	0.499	-0.488	2.316	0.049	0.423	-3.923	AT3G07020.2;AT3G07020.1.3	0	1	1	1	2.275	0.373
AT3G32980.1;AT3G49120.1	-0.56	0.372	-2.314	0.049	0.423	-3.925	AT3G32980.1;AT3G49120.1	1	1	1	1	-2.38	0.373
CON__P02662.36	-0.542	5.426	-2.312	0.049	0.423	-3.928	CON__P02662.36	0	#N/A	#N/A	#N/A	-2.279	0.373
AT4G26130.1	-0.736	-0.548	-2.312	0.049	0.423	-3.928	AT4G26130.1	0	1	1	1	-2.299	0.373
CON__P02663.18	-0.517	0.435	-2.307	0.05	0.423	-3.935	CON__P02663.18	0	#N/A	#N/A	#N/A	-2.271	0.373
AT3G20890.1	0.407	1.078	2.306	0.05	0.423	-3.936	AT3G20890.1	1	1	1	1	2.422	0.373
AT3G16060.1	-0.467	-0.145	-2.304	0.05	0.423	-3.94	AT3G16060.1	0	2	2	2	-2.257	0.373
CON__P02663.12	-0.697	4.328	-2.3	0.05	0.423	-3.945	CON__P02663.12	0	#N/A	#N/A	#N/A	-2.285	0.373
CON__P02662.26	1.769	1.181	2.298	0.051	0.423	-3.948	CON__P02662.26	0	#N/A	#N/A	#N/A	2.305	0.373
AT4G30160.1;AT4G30160.2.1	0.511	1.967	2.298	0.051	0.423	-3.949	AT4G30160.1;AT4G30160.2.1	1	1	1	1	2.373	0.373
AT2G17410.2;AT2G17410.1.1	0.34	1.056	2.297	0.051	0.423	-3.949	AT2G17410.2;AT2G17410.1.1	1	3	3	3	2.462	0.373
AT4G13510.1.2	0.936	-2.246	2.296	0.051	0.423	-3.951	AT4G13510.1.2	0	#N/A	#N/A	#N/A	2.293	0.373
AT1G08420.2;AT1G08420.1;AT2G27210.2;AT2G27210.1	0.414	-0.749	2.296	0.051	0.423	-3.951	AT1G08420.2;AT1G08420.1;AT2G27210.2;AT2G27210.1	0	1	1	1	2.234	0.373
AT4G11220.1	-0.294	0.803	-2.295	0.051	0.423	-3.952	AT4G11220.1	1	1	1	1	-2.517	0.373
AT1G35510.1	-0.421	-1.263	-2.294	0.051	0.423	-3.953	AT1G35510.1	0	1	1	1	-2.235	0.373
AT3G13460.3;AT3G13460.2;AT3G13460.4;AT3G13460.1	-0.361	-0.05	-2.29	0.051	0.425	-3.96	AT3G13460.3;AT3G13460.2;AT3G13460.4;AT3G13460.1	0	1	1	1	-2.207	0.371
CON__P02662.41	-0.412	4.782	-2.286	0.051	0.425	-3.965	CON__P02662.41	0	#N/A	#N/A	#N/A	-2.225	0.371
AT5G58140.4;AT5G58140.3;AT5G58140.2;AT5G58140.1.2	0.304	1.639	2.286	0.052	0.425	-3.965	AT5G58140.4;AT5G58140.3;AT5G58140.2;AT5G58140.1.2	1	1	1	1	2.491	0.371
AT3G13920.4;AT3G13920.1;AT3G13920.2;AT3G13920.3;AT1G54270.2;AT1G54270.1;AT1G72730.1	-0.463	-0.239	-2.278	0.052	0.43	-3.977	AT3G13920.4;AT3G13920.1;AT3G13920.2;AT3G13920.3;AT1G54270.2;AT1G54270.1;AT1G72730.1	0	1	1	1	-2.232	0.367
AT3G62800.3;AT3G62800.2;AT3G62800.1	0.634	0.329	2.274	0.053	0.431	-3.983	AT3G62800.3;AT3G62800.2;AT3G62800.1	1	1	1	1	2.325	0.366
AT1G72150.1.12	0.498	3.289	2.269	0.053	0.433	-3.989	AT1G72150.1.12	0	2	2	2	2.231	0.364
AT1G74690.1.4	-0.312	-0.122	-2.265	0.053	0.434	-3.996	AT1G74690.1.4	0	1	1	1	-2.157	0.362
AT3G05900.1.7	0.324	0.587	2.261	0.054	0.436	-4.001	AT3G05900.1.7	0	1	1	1	2.162	0.361
AT4G08350.1.1	0.656	0.485	2.256	0.054	0.437	-4.008	AT4G08350.1.1	1	1	1	1	2.304	0.36
AT2G05710.1;AT4G35830.2;AT4G35830.1	0.507	-0.842	2.256	0.054	0.437	-4.008	AT2G05710.1;AT4G35830.2;AT4G35830.1	0	1	1	1	2.221	0.36
NA.23	0.374	0.037	2.254	0.054	0.437	-4.011	NA.23	0	#N/A	#N/A	#N/A	2.182	0.36
AT1G72790.1	-0.383	0.452	-2.251	0.054	0.438	-4.016	AT1G72790.1	1	1	1	1	-2.372	0.359
ATCG00490.1;ATMG00280.1;AT2G07732.1	-0.616	0.389	-2.246	0.055	0.44	-4.023	ATCG00490.1;ATMG00280.1;AT2G07732.1	0	1	1	1	-2.226	0.357
AT5G09620.1.1	0.652	-0.113	2.242	0.055	0.441	-4.028	AT5G09620.1.1	0	#N/A	#N/A	#N/A	2.225	0.355
AT5G61790.1	-0.476	2.356	-2.24	0.055	0.442	-4.031	AT5G61790.1	1	1	1	1	-2.32	0.355
CON__P04264.2	0.804	1.999	2.235	0.056	0.444	-4.038	CON__P04264.2	1	1	1	1	2.269	0.353
AT4G27450.1.1	0.466	2.154	2.232	0.056	0.445	-4.043	AT4G27450.1.1	0	2	2	2	2.189	0.352
AT5G15020.2;AT5G15020.1	0.46	0.835	2.228	0.056	0.446	-4.048	AT5G15020.2;AT5G15020.1	1	2	2	2	2.312	0.351
AT1G79280.1;AT1G79280.3;AT1G79280.2.1	0.546	0.01	2.224	0.057	0.447	-4.053	AT1G79280.1;AT1G79280.3;AT1G79280.2.1	0	4	4	4	2.197	0.349
CON__P02662.2	0.338	-0.166	2.216	0.057	0.449	-4.065	CON__P02662.2	0	2	2	2	2.131	0.348
AT5G50640.1;AT5G50530.1	0.41	1.973	2.212	0.058	0.449	-4.07	AT5G50640.1;AT5G50530.1	0	1	1	1	2.157	0.348
AT1G74780.1	-0.409	-0.413	-2.212	0.058	0.449	-4.071	AT1G74780.1	0	1	1	1	-2.156	0.348
AT1G64110.1;AT1G64110.3;AT1G64110.2	-0.409	2.483	-2.208	0.058	0.449	-4.076	AT1G64110.1;AT1G64110.3;AT1G64110.2	1	1	1	1	-2.31	0.348
AT2G35880.1.1	0.313	0.964	2.206	0.058	0.449	-4.079	AT2G35880.1.1	1	1	1	1	2.379	0.348
CON__P02666.5	0.53	-1.336	2.206	0.058	0.449	-4.08	CON__P02666.5	0	#N/A	#N/A	#N/A	2.176	0.348
AT1G76070.1.2	0.75	-1.108	2.2	0.059	0.449	-4.088	AT1G76070.1.2	0	#N/A	#N/A	#N/A	2.191	0.348
AT1G35580.1;AT1G35580.2;AT1G35580.3.7	0.424	-0.169	2.2	0.059	0.449	-4.088	AT1G35580.1;AT1G35580.2;AT1G35580.3.7	0	#N/A	#N/A	#N/A	2.149	0.348
CON__P02663.13	-0.527	1.155	-2.197	0.059	0.449	-4.092	CON__P02663.13	0	#N/A	#N/A	#N/A	-2.168	0.348
AT3G60450.1.1	0.378	-0.167	2.194	0.06	0.449	-4.097	AT3G60450.1.1	0	2	2	2	2.128	0.348
AT1G20970.1	0.351	-2.102	2.193	0.06	0.449	-4.098	AT1G20970.1	0	1	1	1	2.117	0.348
AT3G49980.1	-0.453	1.013	-2.192	0.06	0.449	-4.1	AT3G49980.1	1	1	1	1	-2.274	0.348
AT2G39010.1.3	-0.295	2.126	-2.191	0.06	0.449	-4.1	AT2G39010.1.3	0	#N/A	#N/A	#N/A	-2.082	0.348
AT2G46270.2;AT2G46270.1	0.566	-1.615	2.187	0.06	0.449	-4.106	AT2G46270.2;AT2G46270.1	0	1	1	1	2.164	0.348
AT5G61780.1	0.471	-2.062	2.187	0.06	0.449	-4.107	AT5G61780.1	0	2	2	2	2.148	0.348
ATCG00490.1;ATMG00280.1.1	-0.657	0.717	-2.183	0.06	0.449	-4.111	ATCG00490.1;ATMG00280.1.1	0	#N/A	#N/A	#N/A	-2.169	0.348
AT3G21380.1	1.021	-2.487	2.183	0.06	0.449	-4.112	AT3G21380.1	0	1	1	1	2.184	0.348
AT4G36500.1	0.442	-0.388	2.183	0.061	0.449	-4.112	AT4G36500.1	0	1	1	1	2.138	0.348
AT2G37340.3;AT2G37340.2;AT2G37340.1.2	0.831	-0.56	2.182	0.061	0.449	-4.114	AT2G37340.3;AT2G37340.2;AT2G37340.1.2	0	2	2	2	2.177	0.348
AT4G14960.2;AT1G50010.1;AT1G04820.1;AT4G14960.1;AT5G19780.1;AT5G19770.1	1.058	-1.07	2.178	0.061	0.449	-4.119	AT4G14960.2;AT1G50010.1;AT1G04820.1;AT4G14960.1;AT5G19780.1;AT5G19770.1	0	1	1	1	2.179	0.348
AT3G14840.2	0.389	-0.256	2.175	0.061	0.449	-4.124	AT3G14840.2	0	1	1	1	2.116	0.348
AT5G48200.1	0.392	-0.05	2.172	0.062	0.449	-4.127	AT5G48200.1	0	1	1	1	2.114	0.348
AT5G64410.1.1	-7.454	-6.282	-2.172	0.062	0.449	-4.127	AT5G64410.1.1	0	#N/A	#N/A	#N/A	-2.183	0.348
AT2G30930.1	0.416	3.372	2.169	0.062	0.449	-4.132	AT2G30930.1	1	1	1	1	2.262	0.348
AT1G03910.1;AT1G03910.2.1	0.349	-0.87	2.169	0.062	0.449	-4.132	AT1G03910.1;AT1G03910.2.1	0	1	1	1	2.094	0.348
AT5G19070.1	-0.378	0.186	-2.169	0.062	0.449	-4.132	AT5G19070.1	0	1	1	1	-2.106	0.348
AT1G59710.1.2	0.336	0.992	2.168	0.062	0.449	-4.133	AT1G59710.1.2	0	#N/A	#N/A	#N/A	2.087	0.348
AT5G17920.2;AT5G17920.1.1	-0.782	-0.011	-2.167	0.062	0.449	-4.135	AT5G17920.2;AT5G17920.1.1	0	1	1	1	-2.16	0.348
AT4G02510.1.1	-0.644	-0.456	-2.163	0.062	0.449	-4.141	AT4G02510.1.1	0	1	1	1	-2.148	0.348
AT5G35430.1	-7.055	-6.623	-2.159	0.063	0.449	-4.145	AT5G35430.1	0	1	0	1	-2.17	0.348
AT1G20620.2;AT1G20620.5;AT1G20620.1;AT1G20620.4.3	-0.701	0.916	-2.158	0.063	0.449	-4.147	AT1G20620.2;AT1G20620.5;AT1G20620.1;AT1G20620.4.3	0	1	1	1	-2.148	0.348
AT4G20260.3;AT4G20260.2;AT4G20260.1;AT4G20260.4;AT4G20260.6;AT4G20260.5.2	0.462	0.895	2.158	0.063	0.449	-4.147	AT4G20260.3;AT4G20260.2;AT4G20260.1;AT4G20260.4;AT4G20260.6;AT4G20260.5.2	0	2	2	2	2.119	0.348
AT2G23740.1;AT2G23740.2	0.36	-2.272	2.157	0.063	0.449	-4.148	AT2G23740.1;AT2G23740.2	0	1	1	1	2.089	0.348
CON__P35527.1	0.344	-13.556	2.156	0.063	0.449	-4.15	CON__P35527.1	0	0	0	0	2.081	0.348
AT2G47750.1	0.344	-13.556	2.156	0.063	0.449	-4.15	AT2G47750.1	0	0	0	0	2.081	0.348
AT4G11380.1;AT4G11380.2.1	0.344	-13.556	2.156	0.063	0.449	-4.15	AT4G11380.1;AT4G11380.2.1	0	#N/A	#N/A	#N/A	2.081	0.348
AT1G47970.1.5	0.344	-13.556	2.156	0.063	0.449	-4.15	AT1G47970.1.5	0	#N/A	#N/A	#N/A	2.081	0.348
AT4G11740.1.2	0.344	-13.556	2.156	0.063	0.449	-4.15	AT4G11740.1.2	0	0	0	0	2.081	0.348
AT4G19510.2;AT4G19510.1	0.344	-13.556	2.156	0.063	0.449	-4.15	AT4G19510.2;AT4G19510.1	0	0	0	0	2.081	0.348
AT1G76070.1	0.297	0.449	2.153	0.063	0.45	-4.155	AT1G76070.1	1	1	1	1	2.331	0.347
AT3G52930.1;AT2G36460.1;AT5G03690.2;AT5G03690.1;AT4G26530.2;AT4G26530.1	-0.624	-0.516	-2.151	0.064	0.45	-4.157	AT3G52930.1;AT2G36460.1;AT5G03690.2;AT5G03690.1;AT4G26530.2;AT4G26530.1	0	1	1	1	-2.135	0.347
AT3G04120.1;AT1G13440.1;AT1G13440.2.2	-0.765	2.582	-2.15	0.064	0.45	-4.159	AT3G04120.1;AT1G13440.1;AT1G13440.2.2	0	1	1	1	-2.142	0.347
AT4G15530.3;AT4G15530.2;AT4G15530.4;AT4G15530.1;AT4G15530.6;AT4G15530.5	0.355	-0.952	2.147	0.064	0.45	-4.163	AT4G15530.3;AT4G15530.2;AT4G15530.4;AT4G15530.1;AT4G15530.6;AT4G15530.5	0	1	1	1	2.077	0.346
AT3G17430.1	0.674	-1.694	2.145	0.064	0.45	-4.165	AT3G17430.1	0	1	1	1	2.133	0.346
AT2G16940.1;AT2G16940.3;AT2G16940.2.1	0.294	1.382	2.144	0.064	0.45	-4.167	AT2G16940.1;AT2G16940.3;AT2G16940.2.1	1	1	1	1	2.324	0.346
AT5G47690.3;AT5G47690.1;AT5G47690.2	-0.743	-2.587	-2.138	0.065	0.452	-4.176	AT5G47690.3;AT5G47690.1;AT5G47690.2	0	1	1	1	-2.13	0.345
AT3G55020.1	-0.348	-0.036	-2.136	0.065	0.452	-4.179	AT3G55020.1	0	1	1	1	-2.064	0.345
AT5G20720.3;AT5G20720.2;AT5G20720.1.1	0.398	-1.006	2.134	0.065	0.452	-4.181	AT5G20720.3;AT5G20720.2;AT5G20720.1.1	0	1	1	1	2.082	0.345
CON__P02666.9	-0.718	0.35	-2.133	0.065	0.452	-4.182	CON__P02666.9	0	#N/A	#N/A	#N/A	-2.124	0.345
AT5G40450.1.6	0.386	-0.091	2.133	0.065	0.452	-4.183	AT5G40450.1.6	0	1	1	1	2.076	0.345
AT5G17920.2;AT5G17920.1;AT5G20980.2;AT5G20980.1	-0.715	-0.187	-2.131	0.066	0.452	-4.186	AT5G17920.2;AT5G17920.1;AT5G20980.2;AT5G20980.1	0	1	1	1	-2.121	0.345
AT2G42320.2;AT2G42320.1	-0.411	-0.616	-2.128	0.066	0.452	-4.189	AT2G42320.2;AT2G42320.1	0	1	1	1	-2.08	0.345
AT3G13300.2;AT3G13300.1.1	-0.405	-0.943	-2.127	0.066	0.452	-4.19	AT3G13300.2;AT3G13300.1.1	0	1	1	1	-2.077	0.345
AT5G60620.1	-0.693	0.337	-2.127	0.066	0.452	-4.191	AT5G60620.1	1	2	2	2	-2.165	0.345
AT1G72150.1.6	0.427	0.341	2.126	0.066	0.452	-4.192	AT1G72150.1.6	1	1	1	1	2.21	0.345
AT1G64790.1;AT1G64790.2	-0.34	0.604	-2.122	0.067	0.454	-4.198	AT1G64790.1;AT1G64790.2	0	3	3	3	-2.049	0.343
AT5G60390.3;AT5G60390.1;AT1G07940.2;AT1G07940.1;AT1G07930.1;AT1G07920.1;AT5G60390.2;AT1G07930.2.2	-0.605	-0.128	-2.117	0.067	0.454	-4.206	AT5G60390.3;AT5G60390.1;AT1G07940.2;AT1G07940.1;AT1G07930.1;AT1G07920.1;AT5G60390.2;AT1G07930.2.2	0	1	1	1	-2.1	0.343
AT3G55320.1.1	0.292	0.154	2.116	0.067	0.454	-4.207	AT3G55320.1.1	0	1	1	1	2.015	0.343
AT5G25610.1	0.376	-0.336	2.114	0.067	0.454	-4.209	AT5G25610.1	0	1	1	1	2.056	0.343
AT5G40450.1.12	0.838	2.271	2.113	0.067	0.454	-4.21	AT5G40450.1.12	0	#N/A	#N/A	#N/A	2.11	0.343
AT3G04120.1;AT1G13440.1.2	-0.468	-0.376	-2.109	0.068	0.454	-4.216	AT3G04120.1;AT1G13440.1.2	0	#N/A	#N/A	#N/A	-2.075	0.343
AT5G46070.1	0.602	0.239	2.107	0.068	0.454	-4.219	AT5G46070.1	0	1	1	1	2.09	0.343
AT1G18210.2;AT1G18210.1	0.401	-0.234	2.105	0.068	0.454	-4.223	AT1G18210.2;AT1G18210.1	0	1	1	1	2.055	0.343
AT1G16970.1	0.466	0.703	2.104	0.068	0.454	-4.224	AT1G16970.1	0	1	1	1	2.069	0.343
AT1G60200.1	-0.378	0.339	-2.103	0.069	0.454	-4.224	AT1G60200.1	0	1	1	1	-2.047	0.343
CON__P02662.20	-0.548	-1.01	-2.102	0.069	0.454	-4.226	CON__P02662.20	0	#N/A	#N/A	#N/A	-2.08	0.343
AT2G19540.1	0.409	-2.455	2.102	0.069	0.454	-4.227	AT2G19540.1	0	1	1	1	2.054	0.343
AT3G13470.1;AT1G55490.2;AT1G55490.1;AT5G56500.2;AT5G56500.1.5	0.335	-0.477	2.098	0.069	0.454	-4.232	AT3G13470.1;AT1G55490.2;AT1G55490.1;AT5G56500.2;AT5G56500.1.5	0	1	1	1	2.025	0.343
AT4G37070.2.2	0.364	2.197	2.098	0.069	0.454	-4.232	AT4G37070.2.2	0	#N/A	#N/A	#N/A	2.037	0.343
AT2G20790.3;AT2G20790.2;AT2G20790.1.1	0.354	0.434	2.095	0.069	0.454	-4.236	AT2G20790.3;AT2G20790.2;AT2G20790.1.1	0	1	1	1	2.031	0.343
AT1G76180.2;AT1G76180.1.2	-0.873	0.197	-2.094	0.07	0.454	-4.238	AT1G76180.2;AT1G76180.1.2	0	1	1	1	-2.091	0.343
AT5G40450.1.5	0.477	-2.042	2.092	0.07	0.454	-4.24	AT5G40450.1.5	1	1	1	1	2.158	0.343
AT3G05900.1.2	-0.489	1.019	-2.091	0.07	0.454	-4.242	AT3G05900.1.2	0	2	2	2	-2.061	0.343
AT3G28860.1	-0.426	1.67	-2.088	0.07	0.454	-4.246	AT3G28860.1	1	1	1	1	-2.168	0.343
AT1G03270.1	-0.58	-1.782	-2.088	0.07	0.454	-4.246	AT1G03270.1	0	1	1	1	-2.07	0.343
ATCG00490.1.10	-0.659	0.43	-2.086	0.07	0.454	-4.249	ATCG00490.1.10	0	3	3	3	-2.074	0.343
AT2G31890.1	0.273	0.354	2.084	0.071	0.454	-4.251	AT2G31890.1	0	1	1	1	1.974	0.343
AT4G14200.1	0.371	2.279	2.084	0.071	0.454	-4.251	AT4G14200.1	2	2	2	2	2.182	0.343
AT1G31440.1	0.483	-0.869	2.082	0.071	0.454	-4.254	AT1G31440.1	0	1	1	1	2.052	0.343
AT1G12080.2;AT1G12080.1.1	0.617	-0.287	2.081	0.071	0.454	-4.256	AT1G12080.2;AT1G12080.1.1	0	1	1	1	2.066	0.343
AT3G56410.1;AT3G56410.2.3	-0.44	2.693	-2.08	0.071	0.454	-4.257	AT3G56410.1;AT3G56410.2.3	0	#N/A	#N/A	#N/A	-2.042	0.343
AT1G67230.1.1	0.339	1.153	2.078	0.071	0.454	-4.26	AT1G67230.1.1	0	1	1	1	2.008	0.343
AT5G45690.1	0.512	-0.709	2.076	0.071	0.454	-4.262	AT5G45690.1	0	1	1	1	2.051	0.343
AT4G39680.2;AT4G39680.1.7	0.409	-0.029	2.075	0.072	0.454	-4.264	AT4G39680.2;AT4G39680.1.7	0	#N/A	#N/A	#N/A	2.03	0.343
AT5G55300.2;AT5G55300.1.1	0.659	0.956	2.074	0.072	0.454	-4.266	AT5G55300.2;AT5G55300.1.1	0	1	1	1	2.063	0.343
AT3G21820.1	-0.533	-1.151	-2.074	0.072	0.454	-4.266	AT3G21820.1	0	1	1	1	-2.051	0.343
AT5G63640.1	0.398	1.269	2.073	0.072	0.454	-4.267	AT5G63640.1	1	2	2	2	2.162	0.343
AT1G30480.1	0.285	1.631	2.073	0.072	0.454	-4.267	AT1G30480.1	0	2	2	2	1.974	0.343
AT4G35240.2;AT4G35240.1	0.362	-0.776	2.073	0.072	0.454	-4.267	AT4G35240.2;AT4G35240.1	0	1	1	1	2.013	0.343
AT5G59210.2;AT5G59210.1.1	1.169	-1.707	2.07	0.072	0.454	-4.271	AT5G59210.2;AT5G59210.1.1	0	#N/A	#N/A	#N/A	2.074	0.343
AT3G24870.2;AT3G24870.1;AT3G24880.1	0.28	1.392	2.069	0.072	0.454	-4.272	AT3G24870.2;AT3G24870.1;AT3G24880.1	1	1	1	1	2.247	0.343
CON__P02663.10	-0.414	0.938	-2.069	0.072	0.454	-4.272	CON__P02663.10	0	#N/A	#N/A	#N/A	-2.026	0.343
CON__P02663.17	-0.663	-0.891	-2.065	0.073	0.454	-4.278	CON__P02663.17	0	#N/A	#N/A	#N/A	-2.054	0.343
AT5G14720.1.6	-0.3	-0.766	-2.065	0.073	0.454	-4.278	AT5G14720.1.6	0	#N/A	#N/A	#N/A	-1.977	0.343
AT3G23450.1;AT4G14301.1	-0.729	0.724	-2.062	0.073	0.454	-4.282	AT3G23450.1;AT4G14301.1	0	1	1	1	-2.055	0.343
AT4G12730.1	-0.68	-0.893	-2.06	0.073	0.454	-4.284	AT4G12730.1	0	1	1	1	-2.051	0.343
AT3G07330.1.1	-0.57	-2.278	-2.06	0.073	0.454	-4.285	AT3G07330.1.1	0	1	1	1	-2.042	0.343
AT5G10860.1	0.471	0.388	2.058	0.073	0.454	-4.287	AT5G10860.1	0	1	1	1	2.027	0.343
AT2G04410.1	0.348	3.519	2.058	0.073	0.454	-4.288	AT2G04410.1	1	1	1	1	2.171	0.343
AT1G01040.1;AT1G01040.2	0.319	0.933	2.058	0.074	0.454	-4.288	AT1G01040.1;AT1G01040.2	0	3	3	3	1.981	0.343
AT3G52930.1;AT2G36460.1;AT2G36460.2;AT5G03690.2;AT5G03690.1;AT4G26530.2;AT4G26530.1	-0.423	0.839	-2.055	0.074	0.454	-4.292	AT3G52930.1;AT2G36460.1;AT2G36460.2;AT5G03690.2;AT5G03690.1;AT4G26530.2;AT4G26530.1	0	1	1	1	-2.015	0.343
AT2G01910.2;AT2G01910.1	0.555	0.446	2.048	0.075	0.458	-4.302	AT2G01910.2;AT2G01910.1	0	1	1	1	2.029	0.339
AT1G54860.1	-0.799	0.001	-2.044	0.075	0.458	-4.308	AT1G54860.1	0	1	1	1	-2.04	0.339
AT3G11030.1	-0.596	1.697	-2.043	0.075	0.458	-4.309	AT3G11030.1	0	1	1	1	-2.028	0.339
AT3G04120.1;AT1G13440.1	-0.646	-0.073	-2.042	0.075	0.458	-4.311	AT3G04120.1;AT1G13440.1	0	2	2	2	-2.03	0.339
AT5G52580.1;AT5G52580.2	-0.713	-2.235	-2.041	0.076	0.458	-4.312	AT5G52580.1;AT5G52580.2	0	1	1	1	-2.033	0.339
AT5G54190.1;AT5G54190.2.1	-0.698	-0.252	-2.036	0.076	0.458	-4.319	AT5G54190.1;AT5G54190.2.1	0	1	1	1	-2.028	0.339
AT4G35100.2;AT4G35100.1;AT2G16850.1	-0.602	-0.49	-2.036	0.076	0.458	-4.319	AT4G35100.2;AT4G35100.1;AT2G16850.1	0	1	1	1	-2.021	0.339
AT4G25500.2;AT4G25500.3;AT4G25500.4;AT4G25500.1.1	0.415	2.287	2.035	0.076	0.458	-4.32	AT4G25500.2;AT4G25500.3;AT4G25500.4;AT4G25500.1.1	2	2	2	2	2.109	0.339
AT3G15950.1;AT3G15950.2.1	0.905	-1.261	2.034	0.076	0.458	-4.321	AT3G15950.1;AT3G15950.2.1	0	1	1	1	2.033	0.339
AT5G26860.1.1	-0.748	-0.196	-2.033	0.076	0.458	-4.323	AT5G26860.1.1	0	#N/A	#N/A	#N/A	-2.027	0.339
AT5G54590.2	0.248	-0.279	2.031	0.077	0.458	-4.326	AT5G54590.2	0	1	1	1	1.908	0.339
AT3G25840.2;AT3G25840.1	0.266	0.9	2.029	0.077	0.458	-4.329	AT3G25840.2;AT3G25840.1	0	1	1	1	1.922	0.339
AT3G51880.3;AT3G51880.1.3	0.339	-0.244	2.028	0.077	0.458	-4.33	AT3G51880.3;AT3G51880.1.3	0	#N/A	#N/A	#N/A	1.964	0.339
AT5G61150.1	0.341	-0.487	2.028	0.077	0.458	-4.33	AT5G61150.1	1	2	2	2	2.14	0.339
AT3G14270.1	0.365	-0.35	2.027	0.077	0.458	-4.332	AT3G14270.1	0	1	1	1	1.972	0.339
AT2G42520.1	0.346	2.679	2.024	0.077	0.458	-4.335	AT2G42520.1	1	1	1	1	2.133	0.339
AT2G35050.1.3	0.428	2.188	2.024	0.078	0.458	-4.336	AT2G35050.1.3	1	1	1	1	2.097	0.339
AT2G30620.1;AT2G30620.2.1	0.308	-0.286	2.023	0.078	0.458	-4.336	AT2G30620.1;AT2G30620.2.1	0	0	0	0	1.945	0.339
AT3G22850.1	-0.295	0.677	-2.023	0.078	0.458	-4.337	AT3G22850.1	1	1	1	1	-2.172	0.339
AT2G07360.1;AT2G07360.2.1	-0.32	1.149	-2.022	0.078	0.458	-4.338	AT2G07360.1;AT2G07360.2.1	1	1	1	1	-2.149	0.339
AT3G10360.1	0.273	-0.198	2.022	0.078	0.458	-4.339	AT3G10360.1	0	1	1	1	1.921	0.339
CON__P02663.2	-0.47	1.099	-2.02	0.078	0.458	-4.341	CON__P02663.2	1	1	1	1	-2.082	0.339
AT3G15950.1;AT3G15950.2.6	0.331	0.171	2.016	0.078	0.46	-4.347	AT3G15950.1;AT3G15950.2.6	0	1	1	1	1.95	0.337
AT4G30160.1;AT4G30160.2	0.517	1.27	2.015	0.079	0.46	-4.348	AT4G30160.1;AT4G30160.2	1	2	2	2	2.067	0.337
AT1G67050.1	0.548	-2.04	2.009	0.079	0.463	-4.356	AT1G67050.1	0	1	1	1	1.991	0.334
AT5G14050.1.1	-0.894	-2.441	-2.002	0.08	0.466	-4.366	AT5G14050.1.1	0	2	1	2	-2.001	0.331
AT4G13940.4;AT4G13940.2;AT4G13940.3;AT4G13940.1	0.462	0.294	2.002	0.08	0.466	-4.366	AT4G13940.4;AT4G13940.2;AT4G13940.3;AT4G13940.1	0	1	1	1	1.972	0.331
AT1G27100.1	0.55	-0.557	1.999	0.081	0.467	-4.37	AT1G27100.1	0	1	1	1	1.981	0.33
AT4G35090.2;AT4G35090.1;AT1G20620.2;AT1G20620.5;AT1G20620.1	0.394	-0.592	1.998	0.081	0.467	-4.372	AT4G35090.2;AT4G35090.1;AT1G20620.2;AT1G20620.5;AT1G20620.1	0	1	1	1	1.954	0.33
AT2G37170.1	0.479	0.683	1.992	0.081	0.47	-4.38	AT2G37170.1	1	1	1	1	2.049	0.328
AT3G04120.1;AT1G13440.1;AT1G13440.2.3	-0.908	0.649	-1.992	0.081	0.47	-4.38	AT3G04120.1;AT1G13440.1;AT1G13440.2.3	1	1	1	1	-2.015	0.328
AT1G74690.1.6	-0.323	0.172	-1.99	0.082	0.47	-4.382	AT1G74690.1.6	0	#N/A	#N/A	#N/A	-1.923	0.328
AT4G35230.1	-0.275	-0.163	-1.989	0.082	0.47	-4.383	AT4G35230.1	0	2	2	2	-1.895	0.328
AT5G60360.2;AT5G60360.1;AT5G60360.3;AT3G45310.2;AT3G45310.1	0.626	-0.149	1.982	0.083	0.47	-4.394	AT5G60360.2;AT5G60360.1;AT5G60360.3;AT3G45310.2;AT3G45310.1	0	1	1	1	1.971	0.328
AT4G25620.1	0.57	-1.178	1.981	0.083	0.47	-4.395	AT4G25620.1	0	1	1	1	1.966	0.328
AT2G17700.1.1	0.313	-1.001	1.981	0.083	0.47	-4.396	AT2G17700.1.1	0	2	2	2	1.91	0.328
AT5G40450.1	0.453	0.538	1.978	0.083	0.47	-4.399	AT5G40450.1	1	1	1	1	2.04	0.328
AT3G14990.3;AT3G14990.2;AT3G14990.1	0.432	0.22	1.975	0.084	0.47	-4.403	AT3G14990.3;AT3G14990.2;AT3G14990.1	0	2	2	2	1.942	0.328
AT3G23450.1.1	-0.408	0.152	-1.975	0.084	0.47	-4.404	AT3G23450.1.1	0	1	1	1	-1.936	0.328
AT3G02260.1	-0.404	-0.598	-1.975	0.084	0.47	-4.404	AT3G02260.1	0	1	1	1	-1.935	0.328
AT5G53440.1	0.292	1.591	1.973	0.084	0.47	-4.406	AT5G53440.1	2	2	2	2	2.106	0.328
AT3G61430.2;AT3G61430.1;AT1G01620.2;AT3G54820.1;AT4G23400.1;AT4G00430.1;AT1G01620.1	-0.463	-0.546	-1.973	0.084	0.47	-4.406	AT3G61430.2;AT3G61430.1;AT1G01620.2;AT3G54820.1;AT4G23400.1;AT4G00430.1;AT1G01620.1	0	1	1	1	-1.945	0.328
AT4G01670.1	0.321	2.866	1.973	0.084	0.47	-4.407	AT4G01670.1	1	1	1	1	2.089	0.328
AT3G15670.1.5	-6.63	-10.159	-1.972	0.084	0.47	-4.407	AT3G15670.1.5	0	1	0	0	-1.982	0.328
AT3G16450.3;AT3G16450.2;AT3G16450.1	0.486	-1.952	1.971	0.084	0.47	-4.409	AT3G16450.3;AT3G16450.2;AT3G16450.1	0	1	1	1	1.947	0.328
AT3G22380.1;AT3G22380.2	0.348	-0.707	1.97	0.084	0.47	-4.41	AT3G22380.1;AT3G22380.2	0	1	1	1	1.915	0.328
AT4G24280.1	0.347	0.368	1.969	0.084	0.47	-4.412	AT4G24280.1	1	3	3	3	2.069	0.328
AT5G04050.2	0.594	0.925	1.967	0.085	0.47	-4.414	AT5G04050.2	1	1	1	1	2.007	0.328
AT1G73450.1	-6.526	-10.191	-1.967	0.085	0.47	-4.414	AT1G73450.1	0	1	0	0	-1.977	0.328
AT2G17360.2;AT5G07090.2;AT2G17360.1;AT5G58420.1;AT5G07090.1	0.399	-1.238	1.967	0.085	0.47	-4.415	AT2G17360.2;AT5G07090.2;AT2G17360.1;AT5G58420.1;AT5G07090.1	0	1	1	1	1.927	0.328
AT3G15670.1.1	-0.697	0.54	-1.965	0.085	0.47	-4.417	AT3G15670.1.1	0	1	1	1	-1.959	0.328
ATCG00490.1.16	-0.389	-6.584	-1.961	0.085	0.472	-4.423	ATCG00490.1.16	0	1	1	1	-1.919	0.326
AT3G20410.1	0.255	1.684	1.961	0.085	0.472	-4.423	AT3G20410.1	1	1	1	1	2.144	0.326
AT4G36700.1.2	-6.696	-6.528	-1.958	0.086	0.473	-4.427	AT4G36700.1.2	0	1	0	1	-1.968	0.326
AT3G19370.3;AT3G19370.2;AT3G19370.1	-6.892	-10.016	-1.957	0.086	0.473	-4.429	AT3G19370.3;AT3G19370.2;AT3G19370.1	0	1	0	0	-1.967	0.326
AT2G23520.1	0.232	0.68	1.955	0.086	0.473	-4.432	AT2G23520.1	0	1	1	1	1.829	0.326
AT1G68020.1;AT1G68020.2	-0.681	-2.175	-1.955	0.086	0.473	-4.432	AT1G68020.1;AT1G68020.2	0	1	1	1	-1.947	0.326
AT5G07190.2;AT5G07190.1	-0.243	-0.767	-1.95	0.087	0.475	-4.438	AT5G07190.2;AT5G07190.1	0	1	1	1	-1.836	0.323
AT2G35880.1.4	0.289	4.507	1.948	0.087	0.476	-4.441	AT2G35880.1.4	1	1	1	1	2.086	0.323
CON__P02662.23	-0.522	1.574	-1.945	0.088	0.477	-4.444	CON__P02662.23	0	#N/A	#N/A	#N/A	-1.927	0.322
AT2G45820.1	0.402	1.833	1.941	0.088	0.477	-4.45	AT2G45820.1	1	2	2	2	2.014	0.322
AT1G74690.1.2	-0.411	-0.904	-1.941	0.088	0.477	-4.451	AT1G74690.1.2	1	1	1	1	-2.011	0.322
CON__P02662.19	-0.535	-0.904	-1.94	0.088	0.477	-4.452	CON__P02662.19	0	#N/A	#N/A	#N/A	-1.922	0.322
AT1G63240.1	0.365	-0.492	1.938	0.089	0.477	-4.454	AT1G63240.1	0	1	1	1	1.891	0.322
AT5G22650.2;AT5G22650.1.1	0.277	1.952	1.938	0.089	0.477	-4.455	AT5G22650.2;AT5G22650.1.1	1	1	1	1	2.086	0.322
AT1G68370.1	-0.656	-1.51	-1.938	0.089	0.477	-4.455	AT1G68370.1	0	1	1	1	-1.929	0.322
AT1G20670.1	0.276	0.269	1.933	0.089	0.479	-4.461	AT1G20670.1	1	2	2	2	2.082	0.32
CON__P02663.14	-0.653	0.505	-1.931	0.09	0.48	-4.464	CON__P02663.14	0	#N/A	#N/A	#N/A	-1.923	0.319
AT1G12080.2;AT1G12080.1.3	-0.608	0.147	-1.926	0.09	0.482	-4.47	AT1G12080.2;AT1G12080.1.3	0	1	1	1	-1.916	0.317
AT1G16860.1;AT1G78880.1.1	-0.415	-0.447	-1.924	0.091	0.483	-4.474	AT1G16860.1;AT1G78880.1.1	0	1	1	1	-1.89	0.316
AT5G64220.2;AT5G64220.1	0.278	1.995	1.923	0.091	0.483	-4.475	AT5G64220.2;AT5G64220.1	1	1	1	1	2.067	0.316
AT5G09810.1	0.276	-0.827	1.919	0.091	0.485	-4.481	AT5G09810.1	0	1	1	1	1.835	0.314
AT4G28520.1;AT4G28520.3;AT4G28520.2;AT4G28520.4.2	1.168	-0.293	1.913	0.092	0.486	-4.489	AT4G28520.1;AT4G28520.3;AT4G28520.2;AT4G28520.4.2	1	1	1	1	1.93	0.313
AT1G18070.1;AT1G18070.2;AT1G18070.3.1	0.523	-1.182	1.909	0.093	0.486	-4.495	AT1G18070.1;AT1G18070.2;AT1G18070.3.1	0	1	1	1	1.891	0.313
AT3G18020.1	0.491	0.609	1.908	0.093	0.486	-4.495	AT3G18020.1	1	1	1	1	1.958	0.313
AT1G74690.1.5	0.412	0.888	1.908	0.093	0.486	-4.495	AT1G74690.1.5	0	#N/A	#N/A	#N/A	1.875	0.313
AT1G72150.1	-0.647	-0.8	-1.906	0.093	0.486	-4.498	AT1G72150.1	0	1	1	1	-1.899	0.313
AT3G58510.3;AT3G58510.2;AT3G58510.1	0.377	-1.268	1.906	0.093	0.486	-4.499	AT3G58510.3;AT3G58510.2;AT3G58510.1	0	1	1	1	1.865	0.313
AT1G20440.1;AT1G76180.2;AT1G76180.1	-0.652	-0.299	-1.906	0.093	0.486	-4.499	AT1G20440.1;AT1G76180.2;AT1G76180.1	0	1	1	1	-1.898	0.313
ATCG00490.1.6	-1.08	0.337	-1.905	0.093	0.486	-4.499	ATCG00490.1.6	0	1	1	1	-1.909	0.313
CON__Q61782	0.388	-1.004	1.905	0.093	0.486	-4.5	CON__Q61782	0	1	1	1	1.867	0.313
AT5G60390.3;AT5G60390.1;AT1G07940.2;AT1G07940.1;AT1G07930.1;AT1G07920.1;AT5G60390.2;AT1G07930.2.4	-0.608	1.597	-1.901	0.094	0.486	-4.505	AT5G60390.3;AT5G60390.1;AT1G07940.2;AT1G07940.1;AT1G07930.1;AT1G07920.1;AT5G60390.2;AT1G07930.2.4	0	1	1	1	-1.891	0.313
AT4G14270.2;AT4G14270.1.2	0.383	-1.694	1.9	0.094	0.486	-4.507	AT4G14270.2;AT4G14270.1.2	0	1	1	1	1.86	0.313
AT3G20250.1	-6.287	-6.999	-1.899	0.094	0.486	-4.508	AT3G20250.1	0	1	0	1	-1.909	0.313
AT5G65770.3;AT5G65770.1;AT5G65780.2;AT5G65770.2.4	0.342	1.23	1.898	0.094	0.486	-4.509	AT5G65770.3;AT5G65770.1;AT5G65780.2;AT5G65770.2.4	0	#N/A	#N/A	#N/A	1.848	0.313
AT4G35470.1.1	0.51	0.431	1.898	0.094	0.486	-4.509	AT4G35470.1.1	2	2	2	2	1.942	0.313
AT1G74790.1	0.837	-0.124	1.898	0.094	0.486	-4.509	AT1G74790.1	0	1	1	1	1.898	0.313
AT3G15670.1.2	0.55	1.881	1.894	0.095	0.486	-4.515	AT3G15670.1.2	1	1	1	1	1.934	0.313
AT1G12920.1;AT3G26618.1	-0.443	-1.054	-1.892	0.095	0.486	-4.517	AT1G12920.1;AT3G26618.1	0	1	1	1	-1.865	0.313
ATCG00490.1.18	-0.658	-2.047	-1.891	0.095	0.486	-4.519	ATCG00490.1.18	0	#N/A	#N/A	#N/A	-1.884	0.313
AT1G45688.2;AT1G45688.1	-0.381	0.546	-1.889	0.096	0.486	-4.522	AT1G45688.2;AT1G45688.1	1	2	2	2	-1.963	0.313
AT3G15670.1.4	-0.536	-0.328	-1.886	0.096	0.486	-4.525	AT3G15670.1.4	0	1	1	1	-1.871	0.313
AT2G34357.1	-0.321	0.243	-1.886	0.096	0.486	-4.526	AT2G34357.1	0	1	1	1	-1.829	0.313
AT1G69410.1;AT1G26630.2;AT1G13950.1;AT1G26630.1	-0.552	1.883	-1.885	0.096	0.486	-4.527	AT1G69410.1;AT1G26630.2;AT1G13950.1;AT1G26630.1	0	1	1	1	-1.871	0.313
AT5G03280.1	-0.431	-0.641	-1.884	0.096	0.486	-4.528	AT5G03280.1	0	2	2	2	-1.856	0.313
AT1G19530.1	0.648	0.735	1.884	0.096	0.486	-4.528	AT1G19530.1	0	1	1	1	1.877	0.313
AT5G60210.2;AT5G60210.1	0.353	-0.618	1.88	0.097	0.486	-4.534	AT5G60210.2;AT5G60210.1	0	2	2	2	1.834	0.313
AT2G01650.1	0.483	2.467	1.879	0.097	0.486	-4.535	AT2G01650.1	1	1	1	1	1.927	0.313
AT5G19390.4;AT5G19390.3;AT5G19390.2;AT5G19390.1.3	0.442	-1.004	1.879	0.097	0.486	-4.536	AT5G19390.4;AT5G19390.3;AT5G19390.2;AT5G19390.1.3	0	#N/A	#N/A	#N/A	1.853	0.313
ATCG00490.1.2	-0.926	0.383	-1.878	0.097	0.486	-4.537	ATCG00490.1.2	0	1	1	1	-1.879	0.313
AT3G24550.1	-0.341	-0.554	-1.875	0.098	0.486	-4.54	AT3G24550.1	0	1	1	1	-1.826	0.313
AT4G33530.1.1	-0.326	0.335	-1.873	0.098	0.486	-4.543	AT4G33530.1.1	0	2	2	2	-1.819	0.313
AT3G05900.1.5	0.51	1.547	1.872	0.098	0.486	-4.545	AT3G05900.1.5	0	2	2	2	1.854	0.313
AT4G02450.2;AT4G02450.1.1	-0.451	1.104	-1.872	0.098	0.486	-4.545	AT4G02450.2;AT4G02450.1.1	0	1	1	1	-1.847	0.313
AT5G20490.2;AT5G20490.1.2	-0.34	1.04	-1.87	0.098	0.486	-4.548	AT5G20490.2;AT5G20490.1.2	1	1	1	1	-1.959	0.313
AT1G35580.1;AT1G35580.2;AT1G35580.3.3	-0.323	-0.231	-1.868	0.099	0.486	-4.55	AT1G35580.1;AT1G35580.2;AT1G35580.3.3	1	3	3	3	-1.967	0.313
AT2G33830.1;AT2G33830.2	0.303	-0.325	1.867	0.099	0.486	-4.551	AT2G33830.1;AT2G33830.2	0	1	1	1	1.804	0.313
AT1G76890.2	0.365	-0.749	1.866	0.099	0.486	-4.552	AT1G76890.2	0	2	2	2	1.825	0.313
AT5G20720.3;AT5G20720.2;AT5G20720.1.2	-0.705	-0.932	-1.866	0.099	0.486	-4.553	AT5G20720.3;AT5G20720.2;AT5G20720.1.2	0	1	1	1	-1.862	0.313
AT1G20440.1.5	0.688	0.092	1.865	0.099	0.486	-4.555	AT1G20440.1.5	0	1	1	1	1.86	0.313
AT5G65410.1.1	0.32	0.669	1.862	0.099	0.486	-4.558	AT5G65410.1.1	0	#N/A	#N/A	#N/A	1.807	0.313
AT1G05700.1	0.503	-0.904	1.862	0.1	0.486	-4.558	AT1G05700.1	0	1	1	1	1.845	0.313
AT4G25070.1;AT4G25070.2	-0.476	-1.569	-1.862	0.1	0.486	-4.558	AT4G25070.1;AT4G25070.2	0	1	1	1	-1.841	0.313
AT4G04210.1;AT4G22150.1	0.364	1.855	1.861	0.1	0.486	-4.56	AT4G04210.1;AT4G22150.1	1	1	1	1	1.938	0.313
AT1G06070.1	0.314	1.576	1.86	0.1	0.486	-4.56	AT1G06070.1	1	1	1	1	1.963	0.313
AT3G04120.1;AT1G13440.1;AT1G13440.2.6	-0.776	1.843	-1.86	0.1	0.486	-4.561	AT3G04120.1;AT1G13440.1;AT1G13440.2.6	0	1	1	1	-1.858	0.313
AT5G58190.1;AT5G58190.2	0.326	0.459	1.86	0.1	0.486	-4.561	AT5G58190.1;AT5G58190.2	0	1	1	1	1.807	0.313
AT1G15340.1;AT1G15340.2	0.456	1.352	1.859	0.1	0.486	-4.562	AT1G15340.1;AT1G15340.2	1	1	1	1	1.911	0.313
AT5G57110.2;AT5G57110.1.3	-0.45	0.292	-1.857	0.1	0.486	-4.565	AT5G57110.2;AT5G57110.1.3	1	1	1	1	-1.91	0.313
AT1G72150.1.22	0.35	1.269	1.857	0.1	0.486	-4.565	AT1G72150.1.22	0	#N/A	#N/A	#N/A	1.812	0.313
AT4G25500.2;AT4G25500.3;AT4G25500.4;AT4G25500.1.2	0.695	0.637	1.857	0.1	0.486	-4.565	AT4G25500.2;AT4G25500.3;AT4G25500.4;AT4G25500.1.2	1	1	1	1	1.884	0.313
AT3G11330.1;AT5G05850.1	0.374	2.727	1.856	0.1	0.486	-4.567	AT3G11330.1;AT5G05850.1	1	1	1	1	1.929	0.313
AT1G03880.1	-0.765	-1.832	-1.855	0.101	0.486	-4.568	AT1G03880.1	0	1	1	1	-1.853	0.313
AT2G27720.1;AT2G27720.3;AT2G27720.2	-0.441	-2.792	-1.855	0.101	0.486	-4.568	AT2G27720.1;AT2G27720.3;AT2G27720.2	0	1	1	1	-1.829	0.313
AT3G19770.2;AT3G19770.1.4	0.439	-1.851	1.855	0.101	0.486	-4.568	AT3G19770.2;AT3G19770.1.4	0	#N/A	#N/A	#N/A	1.829	0.313
AT3G59770.2;AT3G59770.1;AT3G59770.3	-0.304	0.856	-1.854	0.101	0.486	-4.568	AT3G59770.2;AT3G59770.1;AT3G59770.3	0	1	1	1	-1.793	0.313
AT5G64330.2;AT5G64330.1	-0.357	0.383	-1.85	0.101	0.487	-4.575	AT5G64330.2;AT5G64330.1	1	1	1	1	-1.929	0.313
AT1G08420.2;AT1G08420.1;AT2G27210.2;AT2G27210.1.1	0.323	2.514	1.849	0.102	0.487	-4.576	AT1G08420.2;AT1G08420.1;AT2G27210.2;AT2G27210.1.1	1	1	1	1	1.944	0.313
AT3G09260.1	0.294	0.362	1.849	0.102	0.487	-4.576	AT3G09260.1	0	1	1	1	1.784	0.313
AT1G56660.1	0.372	1.518	1.848	0.102	0.487	-4.577	AT1G56660.1	1	1	1	1	1.921	0.313
AT1G47970.1.2	0.679	0.05	1.848	0.102	0.487	-4.577	AT1G47970.1.2	0	#N/A	#N/A	#N/A	1.843	0.313
AT5G60390.3;AT5G60390.1;AT1G07940.2;AT1G07940.1;AT1G07930.1;AT1G07920.1;AT1G07930.2	-0.79	1.086	-1.847	0.102	0.487	-4.578	AT5G60390.3;AT5G60390.1;AT1G07940.2;AT1G07940.1;AT1G07930.1;AT1G07920.1;AT1G07930.2	0	1	1	1	-1.846	0.313
AT5G02500.1;AT1G56410.1;AT5G02490.1;AT3G09440.2;AT3G09440.1;AT3G12580.1	-0.662	1.199	-1.843	0.103	0.489	-4.585	AT5G02500.1;AT1G56410.1;AT5G02490.1;AT3G09440.2;AT3G09440.1;AT3G12580.1	0	1	1	1	-1.837	0.311
AT5G10070.1;AT5G10070.2	-0.538	0.764	-1.842	0.103	0.489	-4.586	AT5G10070.1;AT5G10070.2	0	1	1	1	-1.828	0.311
AT1G61170.1.1	0.899	-2.006	1.841	0.103	0.489	-4.586	AT1G61170.1.1	0	#N/A	#N/A	#N/A	1.842	0.311
AT2G26460.1	0.325	1.495	1.839	0.103	0.49	-4.59	AT2G26460.1	1	1	1	1	1.931	0.31
AT5G46760.1	0.271	0.146	1.835	0.104	0.49	-4.595	AT5G46760.1	0	1	1	1	1.759	0.31
AT3G28345.1	-0.269	0.223	-1.834	0.104	0.49	-4.596	AT3G28345.1	0	1	1	1	-1.757	0.31
AT2G02950.1	-0.426	-0.724	-1.834	0.104	0.49	-4.597	AT2G02950.1	0	1	1	1	-1.807	0.31
AT4G23040.1	-0.407	-0.829	-1.833	0.104	0.49	-4.597	AT4G23040.1	0	3	3	3	-1.803	0.31
AT1G56220.1;AT1G56220.3.1	0.423	1.577	1.833	0.104	0.49	-4.598	AT1G56220.1;AT1G56220.3.1	1	1	1	1	1.89	0.31
AT4G26630.2;AT4G26630.1.4	0.214	1.953	1.828	0.105	0.493	-4.604	AT4G26630.2;AT4G26630.1.4	1	1	1	1	2.044	0.307
CON__P02663.16	-0.493	-0.126	-1.827	0.105	0.493	-4.605	CON__P02663.16	0	#N/A	#N/A	#N/A	-1.81	0.307
AT2G47030.1	7.471	-6.925	1.825	0.105	0.494	-4.609	AT2G47030.1	0	0	1	0	1.834	0.307
AT5G47480.1	0.358	1.432	1.823	0.106	0.494	-4.611	AT5G47480.1	1	2	2	2	1.899	0.307
AT4G22670.1.4	-0.274	-0.662	-1.822	0.106	0.494	-4.613	AT4G22670.1.4	0	#N/A	#N/A	#N/A	-1.749	0.307
AT4G11740.1.3	0.42	-2.303	1.822	0.106	0.494	-4.613	AT4G11740.1.3	0	4	4	3	1.795	0.307
AT5G58140.4;AT5G58140.3;AT5G58140.2;AT5G58140.1	0.305	-0.051	1.819	0.106	0.494	-4.617	AT5G58140.4;AT5G58140.3;AT5G58140.2;AT5G58140.1	1	1	1	1	1.92	0.307
AT3G13810.1	0.422	0.231	1.815	0.107	0.494	-4.622	AT3G13810.1	1	1	1	1	1.87	0.307
AT4G22140.2	0.721	1.544	1.815	0.107	0.494	-4.622	AT4G22140.2	1	1	1	1	1.839	0.307
AT3G20250.1.1	0.228	0.341	1.814	0.107	0.494	-4.623	AT3G20250.1.1	0	2	2	2	1.71	0.307
AT4G22670.1.7	0.416	0.494	1.813	0.107	0.494	-4.624	AT4G22670.1.7	0	#N/A	#N/A	#N/A	1.786	0.307
ATCG00480.1	-0.669	-1.962	-1.811	0.108	0.494	-4.627	ATCG00480.1	0	1	1	1	-1.806	0.307
AT2G45960.2;AT2G45960.1;AT2G45960.3;AT3G61430.2;AT3G61430.1.1	-0.546	1.187	-1.811	0.108	0.494	-4.627	AT2G45960.2;AT2G45960.1;AT2G45960.3;AT3G61430.2;AT3G61430.1.1	1	1	1	1	-1.847	0.307
AT1G74690.1	-0.482	-1.237	-1.81	0.108	0.494	-4.628	AT1G74690.1	0	3	3	3	-1.793	0.307
AT1G52380.1.1	0.285	-0.123	1.809	0.108	0.494	-4.63	AT1G52380.1.1	0	2	2	2	1.744	0.307
AT2G30710.1	0.294	0.709	1.808	0.108	0.494	-4.631	AT2G30710.1	0	1	1	1	1.747	0.307
AT5G38420.1;AT5G38410.1;AT5G38410.3;AT5G38410.2.1	-1.177	-1.51	-1.808	0.108	0.494	-4.631	AT5G38420.1;AT5G38410.1;AT5G38410.3;AT5G38410.2.1	0	2	2	2	-1.813	0.307
AT2G43650.1	-0.232	0.419	-1.806	0.108	0.494	-4.633	AT2G43650.1	0	1	1	1	-1.707	0.307
AT4G37070.2	0.468	1.657	1.806	0.108	0.494	-4.633	AT4G37070.2	2	2	2	2	1.85	0.307
AT2G26280.1	0.429	1.206	1.806	0.109	0.494	-4.634	AT2G26280.1	1	1	1	1	1.859	0.307
AT5G35660.1	0.424	-0.648	1.806	0.109	0.494	-4.634	AT5G35660.1	0	1	1	1	1.78	0.307
AT2G22088.1	0.492	-2.189	1.805	0.109	0.494	-4.636	AT2G22088.1	0	1	1	1	1.788	0.307
AT3G58460.1;AT3G58460.2.1	0.503	-0.269	1.803	0.109	0.494	-4.638	AT3G58460.1;AT3G58460.2.1	0	#N/A	#N/A	#N/A	1.787	0.307
AT2G34680.1	0.247	-0.124	1.802	0.109	0.494	-4.639	AT2G34680.1	0	1	1	1	1.715	0.307
AT1G49210.1	1.734	-2.011	1.802	0.109	0.494	-4.639	AT1G49210.1	0	1	1	1	1.809	0.307
AT2G33150.1.1	-0.505	-1.747	-1.801	0.109	0.494	-4.641	AT2G33150.1.1	0	1	1	1	-1.786	0.307
AT2G35880.1	0.384	0.236	1.795	0.11	0.497	-4.649	AT2G35880.1	0	1	1	1	1.763	0.303
AT3G10650.1	0.504	2.768	1.794	0.111	0.498	-4.651	AT3G10650.1	2	2	2	2	1.832	0.303
AT5G25070.1	0.317	0.3	1.791	0.111	0.498	-4.654	AT5G25070.1	1	1	1	1	1.88	0.303
CON__P04264.4	0.364	0.888	1.79	0.111	0.498	-4.655	CON__P04264.4	0	2	2	2	1.754	0.303
AT3G26400.1	0.237	0.687	1.79	0.111	0.498	-4.656	AT3G26400.1	0	1	1	1	1.697	0.303
AT1G29025.1	-0.504	-2.11	-1.786	0.112	0.5	-4.66	AT1G29025.1	0	1	1	1	-1.771	0.301
AT5G11970.1	0.321	2.133	1.784	0.112	0.5	-4.663	AT5G11970.1	1	1	1	1	1.871	0.301
AT1G18950.1	0.295	-0.623	1.781	0.113	0.5	-4.667	AT1G18950.1	0	1	1	1	1.724	0.301
ATMG01190.1;AT2G07698.1.2	-0.502	0.18	-1.78	0.113	0.5	-4.669	ATMG01190.1;AT2G07698.1.2	0	2	2	2	-1.765	0.301
AT5G56030.1;AT5G56010.1;AT5G56000.1;AT5G52640.1	-0.717	-1.255	-1.78	0.113	0.5	-4.669	AT5G56030.1;AT5G56010.1;AT5G56000.1;AT5G52640.1	0	1	1	1	-1.777	0.301
AT1G20440.1.7	-0.443	0.749	-1.779	0.113	0.5	-4.67	AT1G20440.1.7	0	1	1	1	-1.757	0.301
AT1G75190.2;AT1G75190.1.2	0.769	-1.196	1.779	0.113	0.5	-4.67	AT1G75190.2;AT1G75190.1.2	0	1	1	1	1.778	0.301
AT5G15270.2;AT5G15270.1.1	0.82	3.048	1.778	0.113	0.5	-4.671	AT5G15270.2;AT5G15270.1.1	1	1	1	1	1.798	0.301
AT4G11270.1	-0.28	1.965	-1.778	0.113	0.5	-4.672	AT4G11270.1	1	1	1	1	-1.89	0.301
AT4G35470.1.2	0.811	1.799	1.775	0.114	0.501	-4.676	AT4G35470.1.2	0	1	1	1	1.775	0.3
AT5G52040.3;AT5G52040.1;AT5G52040.4;AT5G52040.2	0.248	2.741	1.774	0.114	0.501	-4.676	AT5G52040.3;AT5G52040.1;AT5G52040.4;AT5G52040.2	1	1	1	1	1.918	0.3
AT5G61150.1;AT5G61150.2.1	0.214	1.103	1.773	0.114	0.501	-4.677	AT5G61150.1;AT5G61150.2.1	0	2	2	2	1.663	0.3
ATCG00490.1.11	-0.48	0.371	-1.771	0.114	0.502	-4.68	ATCG00490.1.11	0	1	1	1	-1.755	0.299
AT4G02510.1.3	-0.394	1.105	-1.77	0.115	0.502	-4.681	AT4G02510.1.3	0	1	1	1	-1.742	0.299
AT3G18240.2;AT3G18240.1	0.37	1.165	1.769	0.115	0.502	-4.683	AT3G18240.2;AT3G18240.1	1	1	1	1	1.835	0.299
AT3G16420.3;AT3G16420.2;AT3G16420.1	0.265	1.958	1.767	0.115	0.503	-4.686	AT3G16420.3;AT3G16420.2;AT3G16420.1	1	1	1	1	1.89	0.298
AT1G01620.1	-0.502	0.371	-1.764	0.116	0.504	-4.689	AT1G01620.1	1	1	1	1	-1.803	0.298
AT4G04610.1	0.256	-1.248	1.764	0.116	0.504	-4.69	AT4G04610.1	0	1	1	1	1.689	0.298
AT1G20760.1.7	0.251	1.757	1.761	0.116	0.505	-4.694	AT1G20760.1.7	0	1	1	1	1.683	0.297
AT2G17410.2;AT2G17410.1.4	0.314	-0.138	1.76	0.116	0.505	-4.695	AT2G17410.2;AT2G17410.1.4	0	#N/A	#N/A	#N/A	1.712	0.297
AT3G23990.1	0.228	-0.914	1.759	0.117	0.505	-4.697	AT3G23990.1	0	1	1	1	1.664	0.297
AT4G33400.1	0.487	1.292	1.758	0.117	0.505	-4.697	AT4G33400.1	1	1	1	1	1.799	0.297
AT3G55460.1.1	0.324	1.414	1.754	0.117	0.506	-4.703	AT3G55460.1.1	1	1	1	1	1.835	0.296
AT3G52870.1	0.241	1.57	1.752	0.118	0.506	-4.705	AT3G52870.1	1	1	1	1	1.898	0.296
AT5G43560.2;AT5G43560.1	-0.24	-0.031	-1.752	0.118	0.506	-4.706	AT5G43560.2;AT5G43560.1	0	1	1	1	-1.668	0.296
AT3G51800.3;AT3G51800.1;AT3G51800.2.1	0.427	1.362	1.752	0.118	0.506	-4.706	AT3G51800.3;AT3G51800.1;AT3G51800.2.1	3	4	4	4	1.795	0.296
AT3G63460.3;AT3G63460.2;AT3G63460.1	-0.299	-0.722	-1.75	0.118	0.506	-4.708	AT3G63460.3;AT3G63460.2;AT3G63460.1	0	1	1	1	-1.698	0.296
AT3G26520.1	-0.995	0.465	-1.749	0.118	0.506	-4.71	AT3G26520.1	0	1	1	1	-1.752	0.296
AT4G27500.1.2	-0.399	1.072	-1.749	0.118	0.506	-4.71	AT4G27500.1.2	0	#N/A	#N/A	#N/A	-1.722	0.296
AT3G60750.2;AT3G60750.1.1	0.254	-0.291	1.748	0.119	0.506	-4.711	AT3G60750.2;AT3G60750.1.1	0	1	1	1	1.673	0.296
AT1G33980.1;AT1G33980.2	0.45	-0.85	1.747	0.119	0.506	-4.713	AT1G33980.1;AT1G33980.2	0	1	1	1	1.728	0.296
AT5G19550.1	-0.575	-0.907	-1.747	0.119	0.506	-4.713	AT5G19550.1	0	1	1	1	-1.739	0.296
AT3G17520.1.1	-0.345	-1.613	-1.744	0.119	0.508	-4.716	AT3G17520.1.1	1	2	2	2	-1.815	0.294
AT5G17920.2;AT5G17920.1;AT2G43800.1	0.379	1.106	1.742	0.12	0.508	-4.719	AT5G17920.2;AT5G17920.1;AT2G43800.1	0	1	1	1	1.712	0.294
AT1G70770.2;AT1G70770.1.2	-0.465	2.764	-1.738	0.12	0.508	-4.724	AT1G70770.2;AT1G70770.1.2	0	#N/A	#N/A	#N/A	-1.722	0.294
AT5G41970.1	0.322	0.397	1.737	0.121	0.508	-4.726	AT5G41970.1	0	1	1	1	1.693	0.294
AT3G15040.1	-0.338	0.372	-1.735	0.121	0.508	-4.729	AT3G15040.1	0	1	1	1	-1.696	0.294
AT3G04470.1	-0.261	0.355	-1.733	0.121	0.508	-4.731	AT3G04470.1	0	2	2	2	-1.664	0.294
AT3G55270.1.2	0.247	0.392	1.733	0.121	0.508	-4.731	AT3G55270.1.2	0	1	1	1	1.656	0.294
AT4G13940.4;AT4G13940.2;AT4G13940.3;AT4G13940.1.1	-0.651	2.431	-1.733	0.121	0.508	-4.731	AT4G13940.4;AT4G13940.2;AT4G13940.3;AT4G13940.1.1	1	1	1	1	-1.758	0.294
AT4G21450.1;AT4G21450.3	0.275	0.219	1.732	0.121	0.508	-4.732	AT4G21450.1;AT4G21450.3	0	2	2	2	1.671	0.294
AT2G35880.1.3	0.215	0.957	1.732	0.121	0.508	-4.733	AT2G35880.1.3	1	1	1	1	1.911	0.294
AT3G04120.1;AT1G13440.1;AT1G13440.2.1	0.533	-1.11	1.731	0.122	0.508	-4.733	AT3G04120.1;AT1G13440.1;AT1G13440.2.1	1	1	1	1	1.765	0.294
AT1G08420.2;AT1G08420.1.1	0.351	-0.696	1.73	0.122	0.508	-4.735	AT1G08420.2;AT1G08420.1.1	0	#N/A	#N/A	#N/A	1.695	0.294
AT5G19780.1;AT5G19770.1	-0.536	-1.594	-1.73	0.122	0.508	-4.735	AT5G19780.1;AT5G19770.1	0	1	1	1	-1.719	0.294
AT5G22450.1	0.264	-0.492	1.728	0.122	0.508	-4.737	AT5G22450.1	0	1	1	1	1.662	0.294
AT5G52040.3;AT5G52040.1;AT5G52040.4;AT5G52040.2.1	0.238	1.767	1.726	0.122	0.508	-4.74	AT5G52040.3;AT5G52040.1;AT5G52040.4;AT5G52040.2.1	1	1	1	1	1.869	0.294
AT1G13220.2	0.28	1.578	1.725	0.123	0.508	-4.742	AT1G13220.2	1	1	1	1	1.827	0.294
AT3G09200.2;AT3G09200.1.1	0.234	0.174	1.725	0.123	0.508	-4.742	AT3G09200.2;AT3G09200.1.1	0	#N/A	#N/A	#N/A	1.64	0.294
AT4G14960.2;AT1G50010.1;AT1G04820.1	-0.714	-1.366	-1.724	0.123	0.508	-4.743	AT4G14960.2;AT1G50010.1;AT1G04820.1	0	1	1	1	-1.722	0.294
AT4G14960.2;AT1G50010.1;AT1G04820.1;AT4G14960.1;AT5G19780.1;AT5G19770.1.2	-0.594	0.864	-1.723	0.123	0.508	-4.744	AT4G14960.2;AT1G50010.1;AT1G04820.1;AT4G14960.1;AT5G19780.1;AT5G19770.1.2	0	1	1	1	-1.716	0.294
AT2G21230.2;AT2G21230.1;AT2G21230.3	0.348	-1.309	1.723	0.123	0.508	-4.745	AT2G21230.2;AT2G21230.1;AT2G21230.3	0	1	1	1	1.687	0.294
AT5G02500.1;AT5G02500.2;AT1G56410.1;AT5G02490.1;AT1G16030.1;AT3G09440.2;AT3G09440.1;AT3G12580.1.1	-0.509	-1.417	-1.721	0.124	0.508	-4.747	AT5G02500.1;AT5G02500.2;AT1G56410.1;AT5G02490.1;AT1G16030.1;AT3G09440.2;AT3G09440.1;AT3G12580.1.1	0	1	1	1	-1.708	0.294
AT2G28290.2;AT2G28290.3;AT2G28290.1	-4.256	-3.58	-1.72	0.124	0.508	-4.748	AT2G28290.2;AT2G28290.3;AT2G28290.1	0	2	1	2	-1.729	0.294
AT1G64110.1;AT1G64110.3;AT1G64110.2.1	-0.32	0.854	-1.72	0.124	0.508	-4.749	AT1G64110.1;AT1G64110.3;AT1G64110.2.1	0	1	1	1	-1.677	0.294
AT1G32810.2	0.279	1.573	1.719	0.124	0.508	-4.749	AT1G32810.2	1	1	1	1	1.822	0.294
AT4G20260.3;AT4G20260.2;AT4G20260.1;AT4G20260.4;AT4G20260.6;AT4G20260.5.3	0.381	1.155	1.719	0.124	0.508	-4.75	AT4G20260.3;AT4G20260.2;AT4G20260.1;AT4G20260.4;AT4G20260.6;AT4G20260.5.3	1	1	1	1	1.776	0.294
AT5G60390.3;AT5G60390.1;AT1G07940.2;AT1G07940.1;AT1G07930.1;AT1G07920.1;AT5G60390.2;AT1G07930.2;AT5G06400.1	-0.927	0.505	-1.719	0.124	0.508	-4.75	AT5G60390.3;AT5G60390.1;AT1G07940.2;AT1G07940.1;AT1G07930.1;AT1G07920.1;AT5G60390.2;AT1G07930.2;AT5G06400.1	0	1	1	1	-1.721	0.294
AT5G12850.1	0.697	0.593	1.716	0.124	0.51	-4.754	AT5G12850.1	1	1	1	1	1.738	0.293
AT1G72390.1	0.347	0.89	1.715	0.125	0.51	-4.755	AT1G72390.1	0	1	1	1	1.68	0.293
AT5G02500.1;AT5G02500.2	0.286	0.547	1.713	0.125	0.51	-4.758	AT5G02500.1;AT5G02500.2	1	1	1	1	1.809	0.292
AT2G47330.1.3	1.009	-1.771	1.712	0.125	0.51	-4.759	AT2G47330.1.3	0	#N/A	#N/A	#N/A	1.715	0.292
AT3G03570.1	-0.327	-0.949	-1.71	0.125	0.51	-4.761	AT3G03570.1	0	1	1	1	-1.67	0.292
AT2G05380.1;AT2G05380.2	0.433	-1.946	1.71	0.126	0.51	-4.762	AT2G05380.1;AT2G05380.2	0	1	1	1	1.69	0.292
AT5G42870.2;AT5G42870.1	0.412	-1.776	1.71	0.126	0.51	-4.762	AT5G42870.2;AT5G42870.1	0	1	1	1	1.687	0.292
AT4G12610.1;AT4G12610.2	-0.37	-1.757	-1.708	0.126	0.511	-4.764	AT4G12610.1;AT4G12610.2	0	2	2	2	-1.679	0.292
AT1G23860.3;AT1G23860.4;AT1G23860.2;AT1G23860.1	0.409	-0.794	1.706	0.126	0.511	-4.766	AT1G23860.3;AT1G23860.4;AT1G23860.2;AT1G23860.1	0	1	1	1	1.683	0.291
AT3G16857.1;AT3G16857.2	0.698	-2.744	1.705	0.127	0.511	-4.768	AT3G16857.1;AT3G16857.2	0	1	1	1	1.702	0.291
AT1G80210.2;AT1G80210.1	0.246	0.396	1.705	0.127	0.511	-4.768	AT1G80210.2;AT1G80210.1	0	2	2	2	1.631	0.291
AT4G22350.1	0.222	0.947	1.702	0.127	0.511	-4.771	AT4G22350.1	1	1	1	1	1.861	0.291
AT1G79280.1;AT1G79280.3;AT1G79280.2	0.294	0.734	1.702	0.127	0.511	-4.771	AT1G79280.1;AT1G79280.3;AT1G79280.2	0	2	2	2	1.652	0.291
AT1G76680.1;AT1G76680.2	0.616	-1.807	1.701	0.127	0.511	-4.773	AT1G76680.1;AT1G76680.2	0	1	1	1	1.696	0.291
AT1G20440.1.15	-0.448	1.026	-1.7	0.128	0.511	-4.775	AT1G20440.1.15	0	#N/A	#N/A	#N/A	-1.682	0.291
AT3G13910.1	0.287	0.993	1.699	0.128	0.511	-4.776	AT3G13910.1	0	1	1	1	1.646	0.291
AT4G38470.1.1	0.274	0.033	1.697	0.128	0.511	-4.778	AT4G38470.1.1	0	#N/A	#N/A	#N/A	1.639	0.291
AT4G32460.1;AT4G32460.2;AT5G25460.1;AT5G11420.1	-0.387	1.145	-1.696	0.128	0.511	-4.78	AT4G32460.1;AT4G32460.2;AT5G25460.1;AT5G11420.1	0	1	1	1	-1.67	0.291
AT5G44120.3;AT5G44120.2;AT5G44120.1.6	0.35	-1.312	1.693	0.129	0.511	-4.783	AT5G44120.3;AT5G44120.2;AT5G44120.1.6	0	1	1	1	1.66	0.291
AT3G23920.1	0.334	-0.679	1.693	0.129	0.511	-4.784	AT3G23920.1	0	2	2	2	1.656	0.291
AT2G24200.3;AT2G24200.2;AT2G24200.1;AT4G30920.1	0.378	-1.539	1.692	0.129	0.511	-4.784	AT2G24200.3;AT2G24200.2;AT2G24200.1;AT4G30920.1	0	1	1	1	1.665	0.291
AT2G05380.1	0.711	-1.807	1.692	0.129	0.511	-4.785	AT2G05380.1	0	1	1	1	1.691	0.291
AT5G46870.1	0.303	1.062	1.692	0.129	0.511	-4.785	AT5G46870.1	0	1	1	1	1.646	0.291
AT4G23680.1	0.354	0.444	1.692	0.129	0.511	-4.785	AT4G23680.1	0	1	1	1	1.66	0.291
AT3G52880.1;AT3G52880.2.1	-0.369	-0.502	-1.691	0.129	0.511	-4.786	AT3G52880.1;AT3G52880.2.1	0	1	1	1	-1.663	0.291
AT1G76160.1	0.273	-0.375	1.687	0.13	0.514	-4.791	AT1G76160.1	0	1	1	1	1.629	0.289
AT1G35580.1;AT1G35580.2;AT1G35580.3.5	0.193	0.282	1.686	0.13	0.514	-4.792	AT1G35580.1;AT1G35580.2;AT1G35580.3.5	0	#N/A	#N/A	#N/A	1.57	0.289
AT5G28040.1	0.238	-0.848	1.681	0.131	0.518	-4.8	AT5G28040.1	0	2	2	2	1.605	0.286
AT5G64430.1.1	0.234	-0.535	1.679	0.132	0.518	-4.802	AT5G64430.1.1	0	#N/A	#N/A	#N/A	1.601	0.286
AT1G52220.1	0.703	-0.331	1.677	0.132	0.518	-4.804	AT1G52220.1	0	3	3	3	1.676	0.286
CON__P02663.15	-0.591	0.274	-1.677	0.132	0.518	-4.805	CON__P02663.15	0	#N/A	#N/A	#N/A	-1.671	0.286
AT5G38420.1;AT5G38410.1;AT5G38410.3;AT5G38410.2;AT5G38430.1;AT1G67090.1	-0.484	0.498	-1.676	0.132	0.518	-4.806	AT5G38420.1;AT5G38410.1;AT5G38410.3;AT5G38410.2;AT5G38430.1;AT1G67090.1	1	1	1	1	-1.712	0.286
AT5G39570.1.7	0.373	1.328	1.675	0.132	0.518	-4.807	AT5G39570.1.7	0	2	2	2	1.648	0.286
AT4G16530.1	-0.6	-1.37	-1.675	0.132	0.518	-4.807	AT4G16530.1	0	1	1	1	-1.669	0.286
AT5G56030.1;AT5G56010.1;AT5G56000.1;AT5G56030.2;AT5G52640.1	0.262	-0.252	1.674	0.133	0.518	-4.808	AT5G56030.1;AT5G56010.1;AT5G56000.1;AT5G56030.2;AT5G52640.1	0	1	1	1	1.613	0.286
AT5G62390.1	0.228	0.272	1.673	0.133	0.518	-4.809	AT5G62390.1	2	9	9	9	1.806	0.286
AT1G72340.1	0.259	1.132	1.672	0.133	0.518	-4.81	AT1G72340.1	1	1	1	1	1.782	0.286
AT2G47000.1	-0.256	1.278	-1.67	0.133	0.519	-4.814	AT2G47000.1	1	1	1	1	-1.781	0.285
AT3G54170.1	0.313	0.502	1.665	0.134	0.52	-4.819	AT3G54170.1	0	1	1	1	1.625	0.284
AT1G75780.1;AT1G20010.1	0.392	-0.555	1.665	0.134	0.52	-4.82	AT1G75780.1;AT1G20010.1	0	1	1	1	1.642	0.284
AT3G05900.1.18	0.268	1.416	1.665	0.134	0.52	-4.82	AT3G05900.1.18	1	2	2	2	1.766	0.284
AT4G11740.1.8	0.401	-0.159	1.664	0.135	0.52	-4.821	AT4G11740.1.8	0	#N/A	#N/A	#N/A	1.642	0.284
AT1G20760.1.1	0.357	-0.997	1.662	0.135	0.52	-4.824	AT1G20760.1.1	0	1	1	1	1.632	0.284
AT1G76070.1.1	0.462	-1.075	1.662	0.135	0.52	-4.825	AT1G76070.1.1	0	2	2	2	1.647	0.284
AT3G17900.1	-0.347	-1.48	-1.661	0.135	0.52	-4.825	AT3G17900.1	0	1	1	1	-1.63	0.284
AT5G50920.1;AT3G48870.2;AT3G48870.1	-0.394	-0.575	-1.661	0.135	0.52	-4.825	AT5G50920.1;AT3G48870.2;AT3G48870.1	0	1	1	1	-1.638	0.284
AT3G60600.2;AT3G60600.3;AT3G60600.1	-0.368	-1.044	-1.659	0.136	0.52	-4.828	AT3G60600.2;AT3G60600.3;AT3G60600.1	0	2	2	2	-1.632	0.284
AT3G17520.1.5	-0.457	-0.506	-1.657	0.136	0.52	-4.831	AT3G17520.1.5	0	#N/A	#N/A	#N/A	-1.642	0.284
AT4G38470.1	0.252	1.597	1.656	0.136	0.52	-4.831	AT4G38470.1	2	3	3	3	1.762	0.284
AT3G55460.1.2	0.318	1.082	1.656	0.136	0.52	-4.831	AT3G55460.1.2	1	4	4	4	1.727	0.284
ATMG01190.1;AT2G07698.1	0.55	-1.457	1.654	0.137	0.52	-4.835	ATMG01190.1;AT2G07698.1	0	1	1	1	1.646	0.284
AT1G11910.1	0.333	-0.017	1.654	0.137	0.52	-4.835	AT1G11910.1	0	1	1	1	1.62	0.284
AT1G20620.2;AT1G20620.5;AT1G20620.1;AT1G20620.4.1	-4.267	-3.53	-1.653	0.137	0.52	-4.835	AT1G20620.2;AT1G20620.5;AT1G20620.1;AT1G20620.4.1	0	1	1	1	-1.662	0.284
AT2G36530.1.3	-0.525	-2.151	-1.653	0.137	0.52	-4.835	AT2G36530.1.3	0	1	1	1	-1.644	0.284
AT2G21660.1;AT2G21660.2	-0.352	-1.835	-1.652	0.137	0.52	-4.837	AT2G21660.1;AT2G21660.2	0	1	1	1	-1.622	0.284
AT4G01670.1.1	0.704	1.054	1.651	0.137	0.52	-4.838	AT4G01670.1.1	0	1	1	1	1.65	0.284
AT2G40730.1	-0.32	-1.974	-1.651	0.137	0.52	-4.838	AT2G40730.1	0	2	2	2	-1.614	0.284
AT3G04120.1;AT1G13440.1;AT1G13440.2.5	-0.488	-0.79	-1.65	0.138	0.52	-4.84	AT3G04120.1;AT1G13440.1;AT1G13440.2.5	1	1	1	1	-1.684	0.284
AT5G49360.1	-0.448	-1.403	-1.649	0.138	0.52	-4.841	AT5G49360.1	0	1	1	1	-1.633	0.284
AT5G45775.1;AT5G45775.2;AT4G18730.1;AT3G58700.1;AT2G42740.1	-0.473	-0.303	-1.648	0.138	0.52	-4.842	AT5G45775.1;AT5G45775.2;AT4G18730.1;AT3G58700.1;AT2G42740.1	0	1	1	1	-1.635	0.284
AT4G35090.2;AT4G35090.1	-0.534	-0.385	-1.647	0.138	0.52	-4.843	AT4G35090.2;AT4G35090.1	0	1	1	1	-1.639	0.284
AT1G76810.1.2	-0.578	-0.363	-1.647	0.138	0.52	-4.844	AT1G76810.1.2	0	1	1	1	-1.641	0.284
AT4G25770.2;AT4G25770.1.1	0.303	-1.04	1.646	0.138	0.52	-4.845	AT4G25770.2;AT4G25770.1.1	0	1	1	1	1.604	0.284
NA.1	0.356	1.102	1.645	0.138	0.52	-4.845	NA.1	1	#N/A	#N/A	#N/A	1.702	0.284
AT1G08800.2;AT1G08800.1	3.719	-12.431	1.641	0.139	0.522	-4.851	AT1G08800.2;AT1G08800.1	0	0	0	0	1.649	0.282
AT3G21090.1	-0.49	-0.141	-1.64	0.14	0.522	-4.853	AT3G21090.1	0	1	1	1	-1.629	0.282
AT1G65010.1	-0.279	0.184	-1.639	0.14	0.522	-4.853	AT1G65010.1	0	2	2	2	-1.589	0.282
AT2G01470.1	-0.325	-0.409	-1.637	0.14	0.524	-4.856	AT2G01470.1	0	1	1	1	-1.602	0.281
AT3G13530.1;AT3G07980.1	-0.249	2.164	-1.635	0.141	0.524	-4.858	AT3G13530.1;AT3G07980.1	1	1	1	1	-1.746	0.281
AT1G43690.1.2	0.25	-0.348	1.635	0.141	0.524	-4.858	AT1G43690.1.2	0	#N/A	#N/A	#N/A	1.572	0.281
AT1G10520.1	0.267	0.093	1.634	0.141	0.524	-4.86	AT1G10520.1	0	1	1	1	1.579	0.281
AT5G65770.3;AT5G65770.1;AT5G65780.2;AT5G65770.2.3	0.283	-1.262	1.629	0.142	0.527	-4.867	AT5G65770.3;AT5G65770.1;AT5G65780.2;AT5G65770.2.3	1	2	2	2	1.714	0.278
AT3G16460.2;AT3G16460.1.12	-0.449	1.244	-1.622	0.143	0.531	-4.875	AT3G16460.2;AT3G16460.1.12	0	#N/A	#N/A	#N/A	-1.608	0.275
AT5G17010.4;AT5G17010.3;AT5G17010.1	-0.232	1.715	-1.621	0.144	0.531	-4.877	AT5G17010.4;AT5G17010.3;AT5G17010.1	1	1	1	1	-1.746	0.275
AT2G40070.2;AT2G40070.1	0.312	0.981	1.62	0.144	0.531	-4.878	AT2G40070.2;AT2G40070.1	1	1	1	1	1.69	0.275
AT5G39570.1.2	0.297	-0.15	1.62	0.144	0.531	-4.878	AT5G39570.1.2	0	1	1	1	1.579	0.275
AT1G16860.1.1	-0.369	1.354	-1.619	0.144	0.532	-4.879	AT1G16860.1.1	0	#N/A	#N/A	#N/A	-1.594	0.274
AT5G66200.1	0.281	0.022	1.617	0.144	0.532	-4.882	AT5G66200.1	0	1	1	1	1.57	0.274
AT4G27500.1	-0.347	-0.122	-1.616	0.145	0.532	-4.883	AT4G27500.1	1	2	2	2	-1.673	0.274
AT4G22670.1.2	0.259	2.788	1.616	0.145	0.532	-4.883	AT4G22670.1.2	0	4	4	4	1.56	0.274
AT1G47128.1	0.526	-0.259	1.615	0.145	0.532	-4.885	AT1G47128.1	0	1	1	1	1.607	0.274
AT2G27090.1	0.487	-1.066	1.613	0.145	0.532	-4.887	AT2G27090.1	0	1	1	1	1.603	0.274
AT1G37130.1	-0.262	0.53	-1.613	0.145	0.532	-4.887	AT1G37130.1	0	2	2	2	-1.559	0.274
AT3G48890.1.3	-0.542	-1.82	-1.613	0.145	0.532	-4.888	AT3G48890.1.3	0	1	1	1	-1.606	0.274
AT1G47970.1	4.384	-3.218	1.611	0.146	0.533	-4.89	AT1G47970.1	0	9	10	10	1.619	0.273
AT3G16400.2;AT3G16400.1;AT3G16390.1;AT3G16410.1	-0.371	-0.398	-1.608	0.146	0.533	-4.893	AT3G16400.2;AT3G16400.1;AT3G16390.1;AT3G16410.1	0	1	1	1	-1.585	0.273
NA.18	0.238	0.62	1.607	0.147	0.533	-4.895	NA.18	0	#N/A	#N/A	#N/A	1.541	0.273
ATCG00490.1;ATMG00280.1;AT2G07732.1.1	-0.48	-0.163	-1.606	0.147	0.533	-4.896	ATCG00490.1;ATMG00280.1;AT2G07732.1.1	0	1	1	1	-1.595	0.273
AT1G74690.1.1	-0.376	-1.484	-1.605	0.147	0.533	-4.897	AT1G74690.1.1	0	3	3	3	-1.583	0.273
AT3G53420.2;AT3G53420.1.1	-0.372	2.128	-1.605	0.147	0.533	-4.898	AT3G53420.2;AT3G53420.1.1	1	1	1	1	-1.654	0.273
AT1G76970.1	0.387	-1.262	1.604	0.147	0.533	-4.898	AT1G76970.1	0	1	1	1	1.583	0.273
AT3G11250.1	0.289	0.94	1.604	0.147	0.533	-4.899	AT3G11250.1	1	1	1	1	1.681	0.273
CON__P02666.4	-0.407	1.969	-1.602	0.148	0.533	-4.9	CON__P02666.4	0	#N/A	#N/A	#N/A	-1.584	0.273
AT1G17290.1	0.243	0.749	1.602	0.148	0.533	-4.901	AT1G17290.1	0	1	1	1	1.54	0.273
AT1G17210.1.3	0.573	0.58	1.601	0.148	0.533	-4.902	AT1G17210.1.3	1	1	1	1	1.626	0.273
AT3G10730.1	0.245	0.434	1.601	0.148	0.533	-4.902	AT3G10730.1	1	1	1	1	1.708	0.273
AT2G30530.1	0.271	-0.219	1.599	0.148	0.534	-4.905	AT2G30530.1	1	1	1	1	1.687	0.273
AT3G16460.2;AT3G16460.1.7	0.83	-0.236	1.596	0.149	0.534	-4.908	AT3G16460.2;AT3G16460.1.7	1	2	2	2	1.613	0.272
AT3G09260.1;AT1G66270.2;AT1G66270.1;AT1G66280.1.1	-0.699	2.041	-1.596	0.149	0.534	-4.909	AT3G09260.1;AT1G66270.2;AT1G66270.1;AT1G66280.1.1	1	1	1	1	-1.615	0.272
AT5G57830.1	0.248	0.522	1.595	0.149	0.534	-4.909	AT5G57830.1	1	1	1	1	1.699	0.272
AT4G38740.1;AT2G21130.1;AT2G29960.2;AT2G29960.1;AT5G58710.1;AT4G34960.1;AT5G13120.2;AT5G13120.1;AT4G32420.4;AT4G32420.3;AT4G32420.1;AT3G62030.3;AT3G62030.1;AT3G62030.2;AT4G34870.1	-0.655	0.477	-1.595	0.149	0.534	-4.91	AT4G38740.1;AT2G21130.1;AT2G29960.2;AT2G29960.1;AT5G58710.1;AT4G34960.1;AT5G13120.2;AT5G13120.1;AT4G32420.4;AT4G32420.3;AT4G32420.1;AT3G62030.3;AT3G62030.1;AT3G62030.2;AT4G34870.1	1	1	1	1	-1.616	0.272
AT1G34220.2;AT1G34220.1	0.622	-1.201	1.593	0.15	0.535	-4.913	AT1G34220.2;AT1G34220.1	0	1	1	1	1.59	0.272
AT3G56150.2;AT3G56150.1.2	-0.221	0.527	-1.593	0.15	0.535	-4.913	AT3G56150.2;AT3G56150.1.2	0	#N/A	#N/A	#N/A	-1.518	0.272
AT5G65770.3;AT5G65770.1;AT5G65780.2;AT5G65770.2	0.37	1.247	1.586	0.151	0.535	-4.922	AT5G65770.3;AT5G65770.1;AT5G65780.2;AT5G65770.2	1	1	1	1	1.634	0.272
AT3G62240.1	0.248	0.775	1.586	0.151	0.535	-4.922	AT3G62240.1	0	1	1	1	1.528	0.272
AT2G38410.1.1	0.333	-0.704	1.585	0.152	0.535	-4.923	AT2G38410.1.1	0	1	1	1	1.555	0.272
AT2G39010.1	0.258	2.693	1.585	0.152	0.535	-4.923	AT2G39010.1	0	1	1	1	1.531	0.272
AT5G38420.1;AT5G38410.1;AT5G38410.3;AT5G38410.2.2	-1.082	-1.244	-1.584	0.152	0.535	-4.924	AT5G38420.1;AT5G38410.1;AT5G38410.3;AT5G38410.2.2	0	#N/A	#N/A	#N/A	-1.588	0.272
AT1G01960.1.1	-0.299	-0.667	-1.584	0.152	0.535	-4.924	AT1G01960.1.1	0	#N/A	#N/A	#N/A	-1.546	0.272
AT4G21530.1	-0.478	-1.478	-1.584	0.152	0.535	-4.924	AT4G21530.1	0	1	1	1	-1.573	0.272
NA.19	0.265	-2.52	1.583	0.152	0.535	-4.925	NA.19	0	#N/A	#N/A	#N/A	1.533	0.272
AT1G76500.1	-4.03	-3.791	-1.583	0.152	0.535	-4.925	AT1G76500.1	0	1	1	1	-1.591	0.272
AT3G56850.1	0.309	0.207	1.583	0.152	0.535	-4.925	AT3G56850.1	0	2	2	2	1.548	0.272
AT3G18780.2;AT1G49240.1;AT3G18780.1;AT3G53750.1;AT2G37620.2;AT2G37620.1;AT5G09810.1;AT5G59370.2;AT5G59370.1;AT3G46520.1;AT3G12110.1	-0.565	0.348	-1.582	0.152	0.535	-4.927	AT3G18780.2;AT1G49240.1;AT3G18780.1;AT3G53750.1;AT2G37620.2;AT2G37620.1;AT5G09810.1;AT5G59370.2;AT5G59370.1;AT3G46520.1;AT3G12110.1	1	1	1	1	-1.607	0.272
AT1G22530.1.2	-0.222	0.104	-1.582	0.152	0.535	-4.927	AT1G22530.1.2	1	7	7	7	-1.708	0.272
AT4G08350.1	0.251	2.748	1.581	0.152	0.535	-4.927	AT4G08350.1	1	1	1	1	1.68	0.272
AT4G31880.1;AT4G31880.2.4	0.351	-1.682	1.58	0.153	0.536	-4.929	AT4G31880.1;AT4G31880.2.4	0	1	1	1	1.554	0.271
AT3G06820.1;AT3G06820.2	0.308	0.372	1.579	0.153	0.536	-4.93	AT3G06820.1;AT3G06820.2	1	1	1	1	1.645	0.271
AT1G76180.2;AT1G76180.1.7	-0.284	0.665	-1.578	0.153	0.536	-4.931	AT1G76180.2;AT1G76180.1.7	0	#N/A	#N/A	#N/A	-1.536	0.271
AT5G62390.1.2	-0.219	-1.227	-1.577	0.153	0.536	-4.933	AT5G62390.1.2	0	#N/A	#N/A	#N/A	-1.503	0.271
AT3G53500.1;AT3G53500.2.1	0.224	4.86	1.576	0.154	0.536	-4.934	AT3G53500.1;AT3G53500.2.1	1	1	1	1	1.699	0.271
AT3G23540.2;AT3G23540.1	0.303	0.657	1.576	0.154	0.536	-4.935	AT3G23540.2;AT3G23540.1	0	1	1	1	1.539	0.271
AT3G48990.1	-0.375	-2.029	-1.573	0.154	0.537	-4.937	AT3G48990.1	0	1	1	1	-1.552	0.27
AT3G19770.2;AT3G19770.1.2	0.314	-0.154	1.573	0.154	0.537	-4.938	AT3G19770.2;AT3G19770.1.2	1	1	1	1	1.636	0.27
AT3G55270.1.1	0.862	1.032	1.571	0.155	0.537	-4.94	AT3G55270.1.1	1	1	1	1	1.586	0.27
AT2G16485.1	0.301	1.469	1.571	0.155	0.537	-4.941	AT2G16485.1	1	1	1	1	1.638	0.27
AT4G13940.4;AT4G13940.2;AT4G13940.3;AT4G13940.1.2	-0.382	-0.977	-1.569	0.155	0.537	-4.942	AT4G13940.4;AT4G13940.2;AT4G13940.3;AT4G13940.1.2	0	2	2	2	-1.549	0.27
AT4G13350.2;AT4G13350.1.6	0.576	1.085	1.569	0.155	0.537	-4.943	AT4G13350.2;AT4G13350.1.6	1	4	4	4	1.592	0.27
AT3G07330.1	-3.858	-3.884	-1.565	0.156	0.538	-4.947	AT3G07330.1	0	1	1	1	-1.573	0.269
AT4G27160.1	-0.362	-1.22	-1.565	0.156	0.538	-4.948	AT4G27160.1	0	1	1	1	-1.542	0.269
AT1G13920.1	0.355	0.194	1.565	0.156	0.538	-4.948	AT1G13920.1	0	1	1	1	1.541	0.269
AT1G64500.1	-0.242	1.216	-1.561	0.157	0.541	-4.953	AT1G64500.1	1	1	1	1	-1.662	0.267
AT1G15280.1;AT1G15280.2.2	-0.381	-1.928	-1.559	0.158	0.541	-4.956	AT1G15280.1;AT1G15280.2.2	0	1	1	1	-1.539	0.267
AT5G44120.3;AT5G44120.2;AT5G44120.1.7	0.352	-0.466	1.558	0.158	0.541	-4.956	AT5G44120.3;AT5G44120.2;AT5G44120.1.7	0	1	1	1	1.534	0.267
AT2G26590.3;AT2G26590.2;AT2G26590.1	0.351	-2.27	1.558	0.158	0.541	-4.956	AT2G26590.3;AT2G26590.2;AT2G26590.1	0	1	1	1	1.534	0.267
AT5G17920.2;AT5G17920.1.6	-0.598	0.489	-1.556	0.158	0.543	-4.96	AT5G17920.2;AT5G17920.1.6	1	1	1	1	-1.578	0.266
AT1G80530.1	-0.252	0.819	-1.553	0.159	0.544	-4.963	AT1G80530.1	1	1	1	1	-1.645	0.265
AT5G57100.1	-0.186	1.502	-1.553	0.159	0.544	-4.963	AT5G57100.1	1	1	1	1	-1.726	0.265
AT1G31930.3;AT1G31930.2;AT1G31930.1	0.317	-1.273	1.551	0.159	0.544	-4.965	AT1G31930.3;AT1G31930.2;AT1G31930.1	0	2	2	2	1.52	0.264
AT3G18780.2;AT1G49240.1;AT3G18780.1;AT3G53750.1;AT2G37620.2;AT2G37620.1;AT5G09810.1;AT5G59370.2;AT5G59370.1;AT3G46520.1;AT3G12110.1.2	-0.381	-0.405	-1.548	0.16	0.545	-4.969	AT3G18780.2;AT1G49240.1;AT3G18780.1;AT3G53750.1;AT2G37620.2;AT2G37620.1;AT5G09810.1;AT5G59370.2;AT5G59370.1;AT3G46520.1;AT3G12110.1.2	0	1	1	1	-1.529	0.263
AT3G63260.2;AT3G63260.1	-0.459	-2.179	-1.548	0.16	0.545	-4.969	AT3G63260.2;AT3G63260.1	0	1	1	1	-1.537	0.263
AT1G76810.1	-0.259	0.775	-1.547	0.16	0.545	-4.971	AT1G76810.1	1	1	1	1	-1.633	0.263
AT1G54780.1	0.25	-0.978	1.545	0.161	0.545	-4.973	AT1G54780.1	0	1	1	1	1.493	0.263
AT1G15690.2;AT1G15690.1.2	-0.319	0.652	-1.545	0.161	0.545	-4.973	AT1G15690.2;AT1G15690.1.2	0	1	1	1	-1.515	0.263
AT4G38900.3;AT4G38900.2;AT4G38900.1	-0.283	-0.034	-1.545	0.161	0.545	-4.973	AT4G38900.3;AT4G38900.2;AT4G38900.1	0	1	1	1	-1.505	0.263
AT1G76890.2.1	0.237	-0.693	1.544	0.161	0.545	-4.974	AT1G76890.2.1	0	#N/A	#N/A	#N/A	1.486	0.263
CON__P02662.6	-0.439	1.629	-1.543	0.161	0.545	-4.975	CON__P02662.6	1	5	5	5	-1.577	0.263
AT5G58070.1	0.251	0.079	1.542	0.161	0.545	-4.976	AT5G58070.1	1	1	1	1	1.634	0.263
AT4G24100.1	0.328	-0.003	1.541	0.162	0.546	-4.978	AT4G24100.1	0	1	1	1	1.514	0.263
AT4G26140.2;AT5G63800.1;AT5G56870.1;AT3G52840.1;AT4G26140.1;AT1G77410.1;AT2G28470.2;AT2G16730.1;AT2G28470.1;AT4G36360.2;AT4G36360.1;AT2G32810.2;AT2G32810.1	-0.279	0.503	-1.54	0.162	0.546	-4.979	AT4G26140.2;AT5G63800.1;AT5G56870.1;AT3G52840.1;AT4G26140.1;AT1G77410.1;AT2G28470.2;AT2G16730.1;AT2G28470.1;AT4G36360.2;AT4G36360.1;AT2G32810.2;AT2G32810.1	0	1	1	1	-1.5	0.263
AT3G17820.1;AT5G37600.1;AT5G16570.1	5.004	-1.245	1.539	0.162	0.546	-4.981	AT3G17820.1;AT5G37600.1;AT5G16570.1	0	1	1	1	1.547	0.263
AT2G05710.1	0.296	0.659	1.539	0.162	0.546	-4.981	AT2G05710.1	1	1	1	1	1.605	0.263
AT4G10760.1	0.748	-1.042	1.538	0.163	0.546	-4.982	AT4G10760.1	0	1	1	1	1.539	0.263
AT5G45420.1	-0.209	0.651	-1.535	0.163	0.546	-4.986	AT5G45420.1	0	2	2	2	-1.46	0.263
AT1G03190.2;AT1G03190.1	0.274	0.264	1.535	0.163	0.546	-4.986	AT1G03190.2;AT1G03190.1	0	1	1	1	1.493	0.263
AT4G00238.1	0.273	0.432	1.535	0.163	0.546	-4.986	AT4G00238.1	0	1	1	1	1.492	0.263
AT5G56210.1	0.196	0.275	1.534	0.164	0.546	-4.987	AT5G56210.1	0	1	1	1	1.449	0.263
AT1G11360.4;AT1G11360.3;AT1G11360.2;AT1G11360.1.3	0.33	0.779	1.532	0.164	0.546	-4.989	AT1G11360.4;AT1G11360.3;AT1G11360.2;AT1G11360.1.3	1	1	1	1	1.586	0.263
AT4G35780.1	0.249	-0.357	1.532	0.164	0.546	-4.99	AT4G35780.1	0	1	1	1	1.48	0.263
AT1G27100.1.1	0.358	-1.368	1.532	0.164	0.546	-4.99	AT1G27100.1.1	0	1	1	1	1.51	0.263
AT5G41260.1;AT5G59010.2;AT1G01740.2;AT1G01740.1;AT1G63500.1;AT5G59010.1;AT4G00710.1;AT3G54030.1	-0.271	-0.254	-1.531	0.164	0.546	-4.99	AT5G41260.1;AT5G59010.2;AT1G01740.2;AT1G01740.1;AT1G63500.1;AT5G59010.1;AT4G00710.1;AT3G54030.1	0	1	1	1	-1.488	0.263
AT3G16420.3;AT3G16420.2;AT3G16420.1;AT3G16430.2;AT3G16430.1.1	0.232	1.57	1.531	0.164	0.546	-4.991	AT3G16420.3;AT3G16420.2;AT3G16420.1;AT3G16430.2;AT3G16430.1.1	0	1	1	1	1.471	0.263
AT4G11740.1.7	3.539	-12.491	1.528	0.165	0.546	-4.994	AT4G11740.1.7	0	#N/A	#N/A	#N/A	1.536	0.263
AT1G80930.1.2	-0.385	-0.023	-1.527	0.165	0.546	-4.995	AT1G80930.1.2	0	1	1	1	-1.51	0.263
AT1G19870.1.6	0.292	0.957	1.527	0.165	0.546	-4.995	AT1G19870.1.6	0	1	1	1	1.491	0.263
AT2G47330.1.2	-0.6	-1.217	-1.526	0.165	0.546	-4.996	AT2G47330.1.2	0	1	1	1	-1.523	0.263
AT5G55660.1.2	0.262	0.217	1.526	0.165	0.546	-4.997	AT5G55660.1.2	1	1	1	1	1.608	0.263
AT3G44310.3;AT3G44310.1	-0.568	-0.388	-1.525	0.166	0.546	-4.997	AT3G44310.3;AT3G44310.1	0	1	1	1	-1.522	0.263
AT5G55860.1.2	0.285	1.913	1.523	0.166	0.547	-5	AT5G55860.1.2	2	2	2	2	1.588	0.262
AT3G53230.1.1	0.291	-2.097	1.522	0.166	0.547	-5.002	AT3G53230.1.1	0	#N/A	#N/A	#N/A	1.486	0.262
AT1G15690.2;AT1G15690.1	-0.352	0.662	-1.522	0.167	0.547	-5.002	AT1G15690.2;AT1G15690.1	1	1	1	1	-1.569	0.262
AT2G17560.2;AT2G17560.1	0.946	-0.953	1.522	0.167	0.547	-5.002	AT2G17560.2;AT2G17560.1	0	1	1	1	1.525	0.262
ATCG00490.1.15	-0.307	0.025	-1.521	0.167	0.547	-5.003	ATCG00490.1.15	0	2	2	1	-1.49	0.262
AT2G32730.1	0.613	1.512	1.519	0.167	0.547	-5.006	AT2G32730.1	2	2	2	2	1.538	0.262
AT3G04120.1;AT1G13440.1;AT1G13440.2.4	-0.339	0.708	-1.519	0.167	0.547	-5.006	AT3G04120.1;AT1G13440.1;AT1G13440.2.4	0	1	1	1	-1.494	0.262
AT1G53705.2	3.623	-12.463	1.519	0.167	0.547	-5.006	AT1G53705.2	0	0	0	0	1.526	0.262
AT1G68070.1	-4.048	-3.725	-1.516	0.168	0.547	-5.009	AT1G68070.1	0	1	1	1	-1.524	0.262
AT3G15950.1;AT3G15950.2.7	-0.471	-2.064	-1.516	0.168	0.547	-5.009	AT3G15950.1;AT3G15950.2.7	0	1	1	1	-1.507	0.262
AT4G26690.1	0.402	-1.07	1.514	0.168	0.549	-5.012	AT4G26690.1	0	1	1	1	1.499	0.261
AT4G39260.1;AT4G39260.3;AT4G39260.2	-0.477	0.073	-1.512	0.169	0.549	-5.014	AT4G39260.1;AT4G39260.3;AT4G39260.2	1	1	1	1	-1.54	0.261
AT3G55450.1;AT3G55450.2	0.267	0.12	1.511	0.169	0.549	-5.015	AT3G55450.1;AT3G55450.2	0	1	1	1	1.469	0.261
AT1G72160.1.1	0.279	2.953	1.511	0.169	0.549	-5.015	AT1G72160.1.1	2	2	2	2	1.577	0.261
AT3G51950.2;AT3G51950.1	0.347	1.862	1.51	0.169	0.549	-5.016	AT3G51950.2;AT3G51950.1	1	1	1	1	1.557	0.261
AT5G15090.2;AT5G15090.1	0.306	1.668	1.51	0.169	0.549	-5.017	AT5G15090.2;AT5G15090.1	1	1	1	1	1.569	0.261
AT3G01780.1	-0.868	-2.371	-1.505	0.171	0.552	-5.023	AT3G01780.1	0	2	1	1	-1.508	0.258
AT2G26570.1	0.638	-0.069	1.504	0.171	0.553	-5.024	AT2G26570.1	1	1	1	1	1.522	0.257
AT4G28980.2;AT4G28980.1.1	0.234	-0.257	1.501	0.172	0.554	-5.028	AT4G28980.2;AT4G28980.1.1	0	3	3	3	1.446	0.256
AT4G11740.1.1	-0.202	0.41	-1.5	0.172	0.554	-5.028	AT4G11740.1.1	0	1	1	1	-1.426	0.256
AT3G29575.4;AT3G29575.3;AT3G29575.1	-0.382	-0.906	-1.499	0.172	0.554	-5.031	AT3G29575.4;AT3G29575.3;AT3G29575.1	0	1	1	1	-1.482	0.256
AT3G56860.5;AT3G56860.4;AT3G56860.3;AT3G56860.2;AT3G56860.1	0.287	0.163	1.498	0.172	0.554	-5.031	AT3G56860.5;AT3G56860.4;AT3G56860.3;AT3G56860.2;AT3G56860.1	0	1	1	1	1.463	0.256
AT3G15950.1;AT3G15950.2.4	-0.359	-0.181	-1.495	0.173	0.556	-5.035	AT3G15950.1;AT3G15950.2.4	0	1	1	1	-1.475	0.255
AT2G43680.3;AT2G43680.2;AT2G43680.1.3	0.248	-1.453	1.494	0.173	0.556	-5.036	AT2G43680.3;AT2G43680.2;AT2G43680.1.3	0	1	1	1	1.446	0.255
AT1G32400.3;AT1G32400.2;AT1G32400.1	-0.211	-0.733	-1.493	0.174	0.556	-5.037	AT1G32400.3;AT1G32400.2;AT1G32400.1	0	1	1	1	-1.425	0.255
AT5G52040.3;AT5G52040.1;AT5G52040.4;AT5G52040.2.3	0.31	1.035	1.493	0.174	0.556	-5.038	AT5G52040.3;AT5G52040.1;AT5G52040.4;AT5G52040.2.3	1	1	1	1	1.548	0.255
AT1G11260.1	0.665	-1.335	1.492	0.174	0.556	-5.038	AT1G11260.1	0	1	1	1	1.492	0.255
AT5G65410.1	0.272	-0.32	1.492	0.174	0.556	-5.039	AT5G65410.1	1	2	2	2	1.563	0.255
CON__P00761.2	-0.739	1.93	-1.491	0.174	0.556	-5.04	CON__P00761.2	0	1	1	1	-1.492	0.255
AT5G39570.1.8	0.189	0.669	1.486	0.175	0.559	-5.046	AT5G39570.1.8	1	1	1	1	1.633	0.252
AT5G10950.1	0.213	0.866	1.483	0.176	0.561	-5.049	AT5G10950.1	0	3	3	3	1.419	0.251
AT1G47128.1.2	0.234	-0.335	1.481	0.177	0.561	-5.052	AT1G47128.1.2	0	1	1	1	1.428	0.251
AT2G34970.1.1	-0.664	-0.939	-1.481	0.177	0.561	-5.052	AT2G34970.1.1	0	1	1	1	-1.481	0.251
AT5G64090.1	0.237	2.059	1.481	0.177	0.561	-5.052	AT5G64090.1	1	1	1	1	1.572	0.251
AT1G73350.3;AT1G73350.1;AT1G73350.2	0.33	-0.876	1.479	0.177	0.562	-5.055	AT1G73350.3;AT1G73350.1;AT1G73350.2	0	1	1	1	1.455	0.25
AT1G68560.1	-0.266	-0.511	-1.478	0.178	0.563	-5.056	AT1G68560.1	0	1	1	1	-1.438	0.25
AT5G55530.3;AT5G55530.2;AT5G55530.1	0.215	1.651	1.476	0.178	0.563	-5.058	AT5G55530.3;AT5G55530.2;AT5G55530.1	1	1	1	1	1.586	0.249
AT3G48530.1.1	0.316	0.072	1.473	0.179	0.564	-5.061	AT3G48530.1.1	0	1	1	1	1.447	0.248
AT3G15020.2;AT3G15020.1;AT1G53240.1	0.487	-0.192	1.473	0.179	0.564	-5.062	AT3G15020.2;AT3G15020.1;AT1G53240.1	0	1	1	1	1.466	0.248
AT5G02500.1;AT5G02500.2;AT1G56410.1;AT5G02490.1;AT3G09440.2;AT3G09440.1;AT3G12580.1.2	-0.293	1.395	-1.473	0.179	0.564	-5.062	AT5G02500.1;AT5G02500.2;AT1G56410.1;AT5G02490.1;AT3G09440.2;AT3G09440.1;AT3G12580.1.2	0	1	1	1	-1.441	0.248
AT3G28770.1	-0.337	-0.269	-1.471	0.179	0.565	-5.064	AT3G28770.1	0	1	1	1	-1.449	0.248
AT2G25670.2;AT2G25670.1.1	0.248	-1.612	1.468	0.18	0.567	-5.068	AT2G25670.2;AT2G25670.1.1	0	#N/A	#N/A	#N/A	1.423	0.247
AT5G52200.1;AT5G52200.2.1	0.916	-1.361	1.467	0.181	0.567	-5.07	AT5G52200.1;AT5G52200.2.1	0	1	1	1	1.47	0.246
AT1G67230.1.5	0.313	-0.723	1.464	0.181	0.567	-5.073	AT1G67230.1.5	0	2	2	2	1.438	0.246
AT5G63550.1;AT5G63550.2.2	0.451	-0.885	1.463	0.181	0.567	-5.074	AT5G63550.1;AT5G63550.2.2	0	1	1	1	1.454	0.246
AT3G62800.3;AT3G62800.2;AT3G62800.1.1	0.509	-0.401	1.463	0.182	0.567	-5.075	AT3G62800.3;AT3G62800.2;AT3G62800.1.1	0	1	1	1	1.457	0.246
AT1G23610.1	0.347	-1.29	1.462	0.182	0.567	-5.075	AT1G23610.1	0	1	1	1	1.442	0.246
AT1G79340.1	0.343	-1.21	1.462	0.182	0.567	-5.075	AT1G79340.1	0	1	1	1	1.441	0.246
AT2G17150.1	-0.298	-0.323	-1.461	0.182	0.567	-5.077	AT2G17150.1	0	1	1	1	-1.431	0.246
AT3G05420.1;AT3G05420.2	0.308	0.202	1.46	0.182	0.567	-5.078	AT3G05420.1;AT3G05420.2	1	1	1	1	1.513	0.246
AT1G04410.1.1	0.249	1.363	1.46	0.182	0.567	-5.078	AT1G04410.1.1	0	1	1	1	1.415	0.246
AT1G47970.1.3	0.653	-1.514	1.459	0.183	0.567	-5.079	AT1G47970.1.3	0	#N/A	#N/A	#N/A	1.459	0.246
AT2G40060.1	0.378	-0.659	1.456	0.183	0.567	-5.082	AT2G40060.1	0	1	1	1	1.441	0.246
AT5G19780.1;AT5G19770.1.1	0.326	1.261	1.456	0.183	0.567	-5.082	AT5G19780.1;AT5G19770.1.1	0	2	2	2	1.433	0.246
AT3G48050.1;AT3G48050.2;AT3G48060.1.1	0.191	1.315	1.456	0.183	0.567	-5.083	AT3G48050.1;AT3G48050.2;AT3G48060.1.1	1	2	2	2	1.59	0.246
AT3G22630.1	-0.416	1.017	-1.455	0.184	0.567	-5.083	AT3G22630.1	0	1	1	1	-1.444	0.246
AT2G37550.2;AT2G37550.1	-0.197	2.22	-1.453	0.184	0.567	-5.087	AT2G37550.2;AT2G37550.1	1	1	1	1	-1.578	0.246
AT2G30620.1	-0.286	0.532	-1.452	0.185	0.567	-5.088	AT2G30620.1	0	1	1	1	-1.42	0.246
AT5G16680.1	0.215	0.562	1.451	0.185	0.567	-5.089	AT5G16680.1	0	2	2	2	1.392	0.246
AT3G48050.1;AT3G48050.2;AT3G48060.1.2	-0.205	-0.055	-1.451	0.185	0.567	-5.089	AT3G48050.1;AT3G48050.2;AT3G48060.1.2	1	1	1	1	-1.565	0.246
AT1G47250.1;AT5G42790.1	-0.265	0.393	-1.451	0.185	0.567	-5.089	AT1G47250.1;AT5G42790.1	0	1	1	1	-1.413	0.246
AT2G40070.2;AT2G40070.1.1	0.26	-0.507	1.45	0.185	0.567	-5.09	AT2G40070.2;AT2G40070.1.1	0	1	1	1	1.411	0.246
AT5G14740.2;AT5G14740.5;AT5G14740.4;AT5G14740.3;AT5G14740.1.1	0.349	-0.991	1.45	0.185	0.567	-5.09	AT5G14740.2;AT5G14740.5;AT5G14740.4;AT5G14740.3;AT5G14740.1.1	0	2	2	2	1.431	0.246
AT5G22650.2;AT5G22650.1	0.307	-0.473	1.449	0.185	0.567	-5.091	AT5G22650.2;AT5G22650.1	0	1	1	1	1.423	0.246
AT1G59610.1;AT1G10290.1.1	0.309	3.463	1.449	0.185	0.567	-5.091	AT1G59610.1;AT1G10290.1.1	1	1	1	1	1.501	0.246
AT3G58640.2;AT3G58640.1.1	-0.229	0.539	-1.449	0.185	0.567	-5.091	AT3G58640.2;AT3G58640.1.1	0	3	3	3	-1.397	0.246
AT1G03230.1	-0.388	-1.326	-1.448	0.185	0.567	-5.092	AT1G03230.1	0	1	1	1	-1.434	0.246
AT1G53750.1	0.269	-0.407	1.448	0.186	0.567	-5.093	AT1G53750.1	0	1	1	1	1.412	0.246
AT1G35220.1.1	-0.216	0.324	-1.445	0.186	0.569	-5.096	AT1G35220.1.1	0	#N/A	#N/A	#N/A	-1.387	0.245
AT3G26935.1	-0.409	-1.7	-1.444	0.187	0.569	-5.097	AT3G26935.1	0	1	1	1	-1.433	0.245
AT5G16260.1.1	0.202	-1.12	1.44	0.188	0.57	-5.102	AT5G16260.1.1	0	2	2	2	1.374	0.245
AT4G13350.2;AT4G13350.1.7	0.225	1.184	1.44	0.188	0.57	-5.102	AT4G13350.2;AT4G13350.1.7	0	#N/A	#N/A	#N/A	1.387	0.245
AT1G19870.1.13	-0.225	-0.031	-1.44	0.188	0.57	-5.103	AT1G19870.1.13	0	1	1	1	-1.387	0.245
AT5G13240.1	0.255	-0.887	1.439	0.188	0.57	-5.103	AT5G13240.1	0	1	1	1	1.399	0.245
AT1G72730.1	0.23	0.538	1.439	0.188	0.57	-5.103	AT1G72730.1	0	1	1	1	1.389	0.245
AT5G02020.2;AT5G02020.1	0.431	-0.246	1.439	0.188	0.57	-5.103	AT5G02020.2;AT5G02020.1	1	2	2	2	1.468	0.245
AT5G39570.1	1.306	1.761	1.438	0.188	0.57	-5.104	AT5G39570.1	1	1	1	1	1.448	0.245
AT1G20760.1.3	0.321	0.241	1.438	0.188	0.57	-5.104	AT1G20760.1.3	1	1	1	1	1.485	0.245
AT3G09260.1;AT1G66270.2;AT1G66270.1;AT1G66280.1;AT1G52400.2;AT3G21370.1;AT1G52400.3;AT1G52400.1;AT5G28510.1	-0.444	2.953	-1.437	0.189	0.57	-5.106	AT3G09260.1;AT1G66270.2;AT1G66270.1;AT1G66280.1;AT1G52400.2;AT3G21370.1;AT1G52400.3;AT1G52400.1;AT5G28510.1	1	1	1	1	-1.465	0.244
AT1G79550.2;AT1G79550.1.1	-0.389	-2.075	-1.435	0.189	0.57	-5.107	AT1G79550.2;AT1G79550.1.1	0	1	1	1	-1.422	0.244
AT1G16860.1;AT1G78880.1.2	-0.259	4.82	-1.434	0.189	0.57	-5.109	AT1G16860.1;AT1G78880.1.2	1	1	1	1	-1.504	0.244
AT1G15400.2;AT1G15400.1;AT1G15400.3	0.232	1.057	1.434	0.189	0.57	-5.109	AT1G15400.2;AT1G15400.1;AT1G15400.3	1	1	1	1	1.519	0.244
AT3G51800.3;AT3G51800.1;AT3G51800.2.2	0.386	0.859	1.434	0.19	0.57	-5.11	AT3G51800.3;AT3G51800.1;AT3G51800.2.2	0	#N/A	#N/A	#N/A	1.42	0.244
AT1G75750.2;AT1G75750.1	0.261	-0.235	1.432	0.19	0.57	-5.111	AT1G75750.2;AT1G75750.1	1	1	1	1	1.501	0.244
AT3G49800.1	-0.436	0.023	-1.432	0.19	0.57	-5.112	AT3G49800.1	0	2	2	2	-1.423	0.244
AT1G08800.2;AT1G08800.1.1	-0.327	-0.272	-1.431	0.19	0.57	-5.113	AT1G08800.2;AT1G08800.1.1	1	1	1	1	-1.476	0.244
AT1G72160.1	0.299	-0.315	1.43	0.19	0.57	-5.114	AT1G72160.1	0	1	1	1	1.403	0.244
AT4G02510.1.2	-0.19	0.579	-1.427	0.191	0.57	-5.118	AT4G02510.1.2	1	2	2	2	-1.555	0.244
AT2G28130.1	-0.194	1.346	-1.426	0.191	0.57	-5.118	AT2G28130.1	2	2	2	2	-1.54	0.244
AT5G02770.1.3	0.288	-0.434	1.426	0.192	0.57	-5.118	AT5G02770.1.3	0	#N/A	#N/A	#N/A	1.397	0.244
AT4G10730.1.1	-0.231	-0.002	-1.426	0.192	0.57	-5.118	AT4G10730.1.1	0	1	1	1	-1.378	0.244
AT5G55860.1.5	0.453	1.456	1.426	0.192	0.57	-5.119	AT5G55860.1.5	0	1	1	1	1.418	0.244
AT1G33120.1;AT1G33140.1	0.358	-1.343	1.425	0.192	0.57	-5.12	AT1G33120.1;AT1G33140.1	0	1	1	1	1.408	0.244
AT5G41060.2;AT5G41060.1	-3.662	-3.58	-1.424	0.192	0.57	-5.121	AT5G41060.2;AT5G41060.1	0	1	1	1	-1.431	0.244
AT1G65930.1	0.3	0.106	1.424	0.192	0.57	-5.121	AT1G65930.1	0	1	1	1	1.397	0.244
CON__P00761	-0.326	0.845	-1.423	0.193	0.57	-5.123	CON__P00761	0	4	4	4	-1.401	0.244
AT1G17210.1.4	0.206	2.737	1.422	0.193	0.57	-5.123	AT1G17210.1.4	1	1	1	1	1.529	0.244
AT3G09260.1.1	-0.393	-0.73	-1.422	0.193	0.57	-5.123	AT3G09260.1.1	0	1	1	1	-1.41	0.244
AT4G36630.1	-0.201	-1.097	-1.422	0.193	0.57	-5.124	AT4G36630.1	0	1	1	1	-1.358	0.244
AT5G04280.1	0.369	-0.454	1.42	0.193	0.571	-5.126	AT5G04280.1	0	1	1	1	1.405	0.243
NA.14	-0.243	-0.893	-1.419	0.194	0.571	-5.127	NA.14	1	#N/A	#N/A	#N/A	-1.495	0.243
AT2G44730.1	0.321	-1.578	1.419	0.194	0.571	-5.128	AT2G44730.1	0	1	1	1	1.397	0.243
AT4G17890.2;AT4G17890.1.1	0.339	0.472	1.416	0.194	0.572	-5.13	AT4G17890.2;AT4G17890.1.1	0	#N/A	#N/A	#N/A	1.398	0.242
AT1G70770.2;AT1G70770.1.1	-0.278	2.569	-1.415	0.195	0.573	-5.132	AT1G70770.2;AT1G70770.1.1	0	2	2	2	-1.384	0.242
AT2G33150.1	0.678	-0.717	1.414	0.195	0.573	-5.133	AT2G33150.1	0	1	1	1	1.414	0.242
AT1G74690.1.3	-0.378	-1.384	-1.413	0.195	0.574	-5.135	AT1G74690.1.3	0	1	1	1	-1.399	0.241
AT4G31880.1.1	0.615	2.934	1.412	0.196	0.574	-5.136	AT4G31880.1.1	1	1	1	1	1.429	0.241
AT2G43680.3;AT2G43680.2;AT2G43680.1.1	-0.287	1.31	-1.411	0.196	0.574	-5.136	AT2G43680.3;AT2G43680.2;AT2G43680.1.1	1	1	1	1	-1.466	0.241
AT4G15802.1	0.218	1.524	1.41	0.196	0.574	-5.138	AT4G15802.1	1	1	1	1	1.503	0.241
AT1G20440.1.3	0.262	3.113	1.409	0.196	0.574	-5.139	AT1G20440.1.3	0	2	2	2	1.374	0.241
ATCG00120.1	0.325	-1.417	1.405	0.198	0.577	-5.144	ATCG00120.1	1	1	1	1	1.448	0.239
AT1G63940.4;AT1G63940.1;AT1G63940.2;AT1G63940.3.2	-0.367	-0.099	-1.404	0.198	0.577	-5.145	AT1G63940.4;AT1G63940.1;AT1G63940.2;AT1G63940.3.2	0	1	1	1	-1.389	0.239
AT3G13530.1.2	-0.548	-1.497	-1.404	0.198	0.577	-5.145	AT3G13530.1.2	0	1	1	1	-1.401	0.239
AT3G54760.2;AT3G54760.1	0.275	2.171	1.402	0.198	0.577	-5.147	AT3G54760.2;AT3G54760.1	1	1	1	1	1.46	0.239
AT3G48190.1	0.239	-0.712	1.402	0.198	0.577	-5.147	AT3G48190.1	0	1	1	1	1.359	0.239
AT1G70790.2;AT1G70790.1	0.272	0.556	1.4	0.199	0.578	-5.149	AT1G70790.2;AT1G70790.1	0	1	1	1	1.369	0.238
AT5G63550.1;AT5G63550.2	0.452	2.11	1.399	0.199	0.578	-5.151	AT5G63550.1;AT5G63550.2	2	2	2	2	1.423	0.238
AT3G09260.1.2	-0.436	-1.41	-1.399	0.199	0.578	-5.151	AT3G09260.1.2	0	1	1	1	-1.391	0.238
AT5G02770.1.2	0.244	1.585	1.399	0.199	0.578	-5.152	AT5G02770.1.2	0	#N/A	#N/A	#N/A	1.358	0.238
AT4G28980.2;AT4G28980.1.4	3.738	-3.97	1.397	0.2	0.578	-5.153	AT4G28980.2;AT4G28980.1.4	0	#N/A	#N/A	#N/A	1.404	0.238
AT1G22530.1	-0.501	-0.499	-1.397	0.2	0.578	-5.153	AT1G22530.1	0	1	1	1	-1.393	0.238
AT5G09850.1	-0.277	0.238	-1.396	0.2	0.579	-5.155	AT5G09850.1	0	2	2	2	-1.366	0.238
AT4G37070.2.4	0.295	3.056	1.395	0.201	0.579	-5.156	AT4G37070.2.4	0	#N/A	#N/A	#N/A	1.369	0.238
AT3G03780.3;AT3G03780.2;AT3G03780.1	-0.403	-0.467	-1.394	0.201	0.579	-5.157	AT3G03780.3;AT3G03780.2;AT3G03780.1	0	1	1	1	-1.383	0.238
AT3G52930.1	-0.454	0.381	-1.392	0.201	0.579	-5.159	AT3G52930.1	0	1	1	1	-1.386	0.238
AT1G22530.1.7	0.353	0.256	1.392	0.201	0.579	-5.159	AT1G22530.1.7	0	1	1	1	1.377	0.238
AT1G27850.1.1	0.324	-0.239	1.392	0.201	0.579	-5.159	AT1G27850.1.1	0	1	1	1	1.372	0.238
AT1G72150.1.18	-0.374	-0.555	-1.391	0.202	0.579	-5.161	AT1G72150.1.18	0	1	1	1	-1.377	0.237
AT1G03740.2;AT1G03740.1	0.384	-0.631	1.39	0.202	0.58	-5.162	AT1G03740.2;AT1G03740.1	0	1	1	1	1.377	0.237
AT4G36700.1	0.368	-0.702	1.388	0.202	0.58	-5.164	AT4G36700.1	0	1	1	1	1.374	0.236
AT3G23900.2;AT3G23900.3;AT3G23900.1	0.221	1.894	1.387	0.203	0.58	-5.165	AT3G23900.2;AT3G23900.3;AT3G23900.1	1	1	1	1	1.473	0.236
AT3G02880.1;AT5G53320.1;AT4G23740.1;AT5G05160.1;AT5G58300.2;AT5G58300.1;AT2G26730.1;AT3G08680.2;AT3G08680.1;AT3G17840.1;AT1G48480.1;AT5G16590.1	-0.542	2.145	-1.387	0.203	0.58	-5.166	AT3G02880.1;AT5G53320.1;AT4G23740.1;AT5G05160.1;AT5G58300.2;AT5G58300.1;AT2G26730.1;AT3G08680.2;AT3G08680.1;AT3G17840.1;AT1G48480.1;AT5G16590.1	1	1	1	1	-1.406	0.236
AT2G34970.1	0.37	0.902	1.385	0.203	0.58	-5.167	AT2G34970.1	1	3	3	3	1.419	0.236
AT1G04410.1;AT5G43330.1	-0.4	1.01	-1.385	0.203	0.58	-5.167	AT1G04410.1;AT5G43330.1	1	1	1	1	-1.415	0.236
AT1G63940.4;AT1G63940.1;AT1G63940.2;AT1G63940.3.1	-0.198	-1.069	-1.384	0.204	0.58	-5.169	AT1G63940.4;AT1G63940.1;AT1G63940.2;AT1G63940.3.1	0	1	1	1	-1.322	0.236
AT1G58025.1;AT1G58025.3;AT1G58025.2	0.408	-1.53	1.383	0.204	0.58	-5.169	AT1G58025.1;AT1G58025.3;AT1G58025.2	0	1	1	1	1.374	0.236
AT2G45960.2;AT2G45960.1;AT2G45960.3	-0.445	0.085	-1.383	0.204	0.58	-5.17	AT2G45960.2;AT2G45960.1;AT2G45960.3	0	1	1	1	-1.375	0.236
AT3G55270.1	0.228	0.481	1.381	0.204	0.58	-5.172	AT3G55270.1	0	1	1	1	1.337	0.236
AT2G19950.1;AT2G19950.2	-0.279	1.326	-1.381	0.205	0.58	-5.172	AT2G19950.1;AT2G19950.2	0	1	1	1	-1.353	0.236
AT4G27585.1.1	-0.355	-1.032	-1.38	0.205	0.58	-5.174	AT4G27585.1.1	0	#N/A	#N/A	#N/A	-1.365	0.236
AT3G17160.1.1	0.18	2.395	1.379	0.205	0.58	-5.174	AT3G17160.1.1	1	2	2	2	1.507	0.236
AT5G08540.1.1	0.729	-1.526	1.379	0.205	0.58	-5.175	AT5G08540.1.1	0	#N/A	#N/A	#N/A	1.381	0.236
AT3G12290.1	-0.77	1.05	-1.378	0.205	0.58	-5.176	AT3G12290.1	1	1	1	1	-1.391	0.236
AT4G37445.1.1	-0.303	0.421	-1.378	0.206	0.58	-5.176	AT4G37445.1.1	0	#N/A	#N/A	#N/A	-1.355	0.236
AT1G14650.2;AT1G14650.1	0.286	-0.778	1.377	0.206	0.58	-5.176	AT1G14650.2;AT1G14650.1	0	1	1	1	1.351	0.236
AT1G56220.1;AT1G56220.3;AT1G56220.4;AT1G56220.2	0.428	-1.982	1.376	0.206	0.58	-5.178	AT1G56220.1;AT1G56220.3;AT1G56220.4;AT1G56220.2	0	1	1	1	1.368	0.236
AT3G16420.3;AT3G16420.2;AT3G16420.1;AT3G16430.2;AT3G16430.1.3	-0.757	-0.039	-1.375	0.206	0.58	-5.179	AT3G16420.3;AT3G16420.2;AT3G16420.1;AT3G16430.2;AT3G16430.1.3	0	#N/A	#N/A	#N/A	-1.377	0.236
AT1G23080.2;AT1G23080.3;AT1G23080.1	-0.486	0.649	-1.374	0.207	0.58	-5.18	AT1G23080.2;AT1G23080.3;AT1G23080.1	0	1	1	1	-1.369	0.236
AT4G22670.1	0.563	-1.034	1.374	0.207	0.58	-5.18	AT4G22670.1	0	1	1	1	1.372	0.236
CON__P35527	-0.213	-0.375	-1.374	0.207	0.58	-5.181	CON__P35527	0	1	1	1	-1.323	0.236
AT4G35470.1	0.454	2.381	1.372	0.207	0.581	-5.182	AT4G35470.1	1	1	1	1	1.396	0.236
AT5G04420.3;AT5G04420.2;AT5G04420.1.2	-0.341	-0.82	-1.372	0.207	0.581	-5.182	AT5G04420.3;AT5G04420.2;AT5G04420.1.2	0	1	1	1	-1.356	0.236
AT1G22530.1.1	-0.512	-2.294	-1.369	0.208	0.583	-5.186	AT1G22530.1.1	0	1	1	1	-1.366	0.235
AT1G17210.1.2	0.241	0.193	1.367	0.209	0.583	-5.189	AT1G17210.1.2	0	1	1	1	1.328	0.234
AT4G39900.1	-0.205	1.761	-1.367	0.209	0.583	-5.189	AT4G39900.1	1	1	1	1	-1.461	0.234
AT1G13190.1	0.314	1.502	1.366	0.209	0.583	-5.19	AT1G13190.1	1	1	1	1	1.408	0.234
AT3G05900.1.11	0.363	1.597	1.365	0.209	0.583	-5.191	AT3G05900.1.11	0	1	1	1	1.351	0.234
AT3G15670.1.3	-0.377	-0.46	-1.364	0.209	0.583	-5.192	AT3G15670.1.3	0	2	2	2	-1.352	0.234
CON__P02662.37	-0.503	0.531	-1.364	0.21	0.583	-5.192	CON__P02662.37	0	#N/A	#N/A	#N/A	-1.36	0.234
AT2G19460.1.1	-0.258	-0.272	-1.363	0.21	0.583	-5.193	AT2G19460.1.1	0	1	1	1	-1.33	0.234
AT1G16860.1	-0.186	1.334	-1.362	0.21	0.583	-5.194	AT1G16860.1	2	2	2	2	-1.47	0.234
AT1G56340.1;AT1G56340.2	-0.316	0.462	-1.362	0.21	0.583	-5.194	AT1G56340.1;AT1G56340.2	0	1	1	1	-1.342	0.234
AT1G24460.2;AT1G24460.1	-0.198	0.526	-1.362	0.21	0.583	-5.195	AT1G24460.2;AT1G24460.1	0	2	2	2	-1.303	0.234
AT3G44300.1;AT3G44320.1	-0.454	-0.604	-1.359	0.211	0.584	-5.198	AT3G44300.1;AT3G44320.1	0	1	1	1	-1.353	0.234
AT5G52200.1;AT5G52200.2.3	0.172	-1.23	1.359	0.211	0.584	-5.198	AT5G52200.1;AT5G52200.2.3	0	1	1	1	1.282	0.234
AT3G60450.1	0.344	-1.242	1.359	0.211	0.584	-5.198	AT3G60450.1	0	1	1	1	1.343	0.234
AT5G63550.1;AT5G63550.2.1	0.395	3.087	1.356	0.212	0.586	-5.202	AT5G63550.1;AT5G63550.2.1	1	1	1	1	1.384	0.232
AT4G39680.2;AT4G39680.1.4	0.331	-0.307	1.355	0.212	0.586	-5.202	AT4G39680.2;AT4G39680.1.4	0	1	1	1	1.338	0.232
AT5G13390.1	-0.226	0.335	-1.354	0.213	0.587	-5.204	AT5G13390.1	0	1	1	1	-1.311	0.232
AT5G41950.1	0.693	2.568	1.353	0.213	0.587	-5.205	AT5G41950.1	1	1	1	1	1.367	0.232
AT3G02880.1	-0.418	-1.114	-1.35	0.214	0.588	-5.208	AT3G02880.1	0	2	2	2	-1.342	0.231
AT5G50920.1	-0.167	-0.603	-1.35	0.214	0.588	-5.208	AT5G50920.1	0	1	1	1	-1.27	0.231
AT1G79550.2;AT1G79550.1;AT1G56190.2;AT1G56190.1;AT3G12780.1.1	-0.516	-0.469	-1.349	0.214	0.588	-5.21	AT1G79550.2;AT1G79550.1;AT1G56190.2;AT1G56190.1;AT3G12780.1.1	1	1	1	1	-1.368	0.23
AT1G13730.1	-0.525	2.219	-1.345	0.216	0.591	-5.215	AT1G13730.1	1	2	2	2	-1.363	0.228
AT3G17840.1	0.189	1.058	1.344	0.216	0.592	-5.216	AT3G17840.1	1	1	1	1	1.451	0.228
AT3G15950.1;AT3G15950.2;AT1G52410.1;AT1G52410.2	-0.326	1.254	-1.342	0.216	0.593	-5.218	AT3G15950.1;AT3G15950.2;AT1G52410.1;AT1G52410.2	1	1	1	1	-1.379	0.227
AT2G37340.3;AT2G37340.2;AT2G37340.1.3	0.608	-1.214	1.341	0.217	0.593	-5.219	AT2G37340.3;AT2G37340.2;AT2G37340.1.3	2	3	3	3	1.356	0.227
AT2G27710.4;AT2G27710.3;AT2G27710.2;AT2G27710.1	-0.516	0.488	-1.34	0.217	0.593	-5.22	AT2G27710.4;AT2G27710.3;AT2G27710.2;AT2G27710.1	0	3	3	3	-1.338	0.227
AT2G19760.1	0.481	-0.804	1.34	0.217	0.593	-5.22	AT2G19760.1	0	1	1	1	1.335	0.227
AT3G05200.1	0.579	0.535	1.338	0.217	0.593	-5.222	AT3G05200.1	0	1	1	1	1.338	0.227
AT2G26250.1	-0.207	-0.04	-1.337	0.218	0.594	-5.223	AT2G26250.1	1	2	2	2	-1.424	0.226
AT3G08030.1	0.39	-0.638	1.336	0.218	0.594	-5.224	AT3G08030.1	0	1	1	1	1.326	0.226
AT1G47970.1.1	0.555	-1.42	1.334	0.219	0.595	-5.227	AT1G47970.1.1	0	1	1	1	1.333	0.225
AT2G20050.2;AT2G20050.1.4	0.342	1.756	1.333	0.219	0.596	-5.228	AT2G20050.2;AT2G20050.1.4	0	#N/A	#N/A	#N/A	1.318	0.225
AT1G10140.1	0.185	0.625	1.332	0.219	0.596	-5.229	AT1G10140.1	1	1	1	1	1.441	0.225
AT2G02070.1.1	0.221	2.247	1.332	0.22	0.596	-5.23	AT2G02070.1.1	1	1	1	1	1.407	0.225
AT5G39570.1.9	0.533	2.483	1.329	0.22	0.597	-5.232	AT5G39570.1.9	1	2	2	2	1.347	0.224
AT4G38970.1;AT2G21330.1	-0.274	1.199	-1.329	0.221	0.597	-5.233	AT4G38970.1;AT2G21330.1	1	1	1	1	-1.379	0.224
AT1G30450.3;AT1G30450.2;AT1G30450.1.1	0.24	-0.608	1.328	0.221	0.597	-5.234	AT1G30450.3;AT1G30450.2;AT1G30450.1.1	0	#N/A	#N/A	#N/A	1.292	0.224
AT4G11740.1	-0.236	-0.442	-1.327	0.221	0.597	-5.235	AT4G11740.1	0	1	1	1	-1.291	0.224
AT1G23820.2;AT1G23820.1	0.254	-0.398	1.327	0.221	0.597	-5.235	AT1G23820.2;AT1G23820.1	0	1	1	1	1.296	0.224
AT3G60750.2;AT3G60750.1;AT2G45290.1.1	-0.52	-1.021	-1.326	0.221	0.597	-5.236	AT3G60750.2;AT3G60750.1;AT2G45290.1.1	0	1	1	1	-1.323	0.224
AT1G35580.1;AT1G35580.2;AT1G35580.3.6	0.199	1.547	1.324	0.222	0.597	-5.238	AT1G35580.1;AT1G35580.2;AT1G35580.3.6	0	#N/A	#N/A	#N/A	1.272	0.224
AT2G43680.3;AT2G43680.2;AT2G43680.1.2	0.278	-0.166	1.324	0.222	0.597	-5.239	AT2G43680.3;AT2G43680.2;AT2G43680.1.2	0	1	1	1	1.299	0.224
AT4G13350.2;AT4G13350.1.1	0.245	0.406	1.324	0.222	0.597	-5.239	AT4G13350.2;AT4G13350.1.1	0	1	1	1	1.29	0.224
AT2G16860.1	-3.322	-3.993	-1.322	0.223	0.597	-5.241	AT2G16860.1	0	2	1	1	-1.329	0.224
AT3G45850.2;AT3G45850.1	-0.206	-1.054	-1.322	0.223	0.597	-5.241	AT3G45850.2;AT3G45850.1	0	1	1	1	-1.273	0.224
AT5G64070.1	-3.268	-4.083	-1.321	0.223	0.597	-5.241	AT5G64070.1	0	1	1	1	-1.328	0.224
AT5G64080.2;AT5G64080.1	-0.499	1.075	-1.321	0.223	0.597	-5.242	AT5G64080.2;AT5G64080.1	1	1	1	1	-1.34	0.224
AT2G20950.2;AT2G20950.3;AT2G20950.1;AT2G20950.4	0.338	-0.121	1.32	0.223	0.597	-5.243	AT2G20950.2;AT2G20950.3;AT2G20950.1;AT2G20950.4	0	1	1	1	1.306	0.224
AT5G04420.3;AT5G04420.2;AT5G04420.1	0.235	0.854	1.319	0.224	0.598	-5.245	AT5G04420.3;AT5G04420.2;AT5G04420.1	1	1	1	1	1.384	0.223
ATCG00490.1.5	-0.582	-1.416	-1.317	0.224	0.599	-5.246	ATCG00490.1.5	0	1	1	1	-1.317	0.223
CON__P02662.14	0.302	-1.267	1.316	0.225	0.599	-5.247	CON__P02662.14	0	#N/A	#N/A	#N/A	1.297	0.223
AT3G10740.1	0.427	-1.746	1.316	0.225	0.599	-5.248	AT3G10740.1	0	1	1	1	1.309	0.223
AT3G51800.3;AT3G51800.1;AT3G51800.2.3	0.296	2.333	1.314	0.225	0.6	-5.25	AT3G51800.3;AT3G51800.1;AT3G51800.2.3	0	#N/A	#N/A	#N/A	1.293	0.222
AT5G62260.1	0.351	0.719	1.312	0.226	0.6	-5.252	AT5G62260.1	0	1	1	1	1.299	0.222
AT1G76180.2;AT1G76180.1.1	0.375	0.595	1.311	0.226	0.6	-5.253	AT1G76180.2;AT1G76180.1.1	0	1	1	1	1.301	0.222
AT1G53180.1	0.237	1.132	1.311	0.226	0.6	-5.253	AT1G53180.1	1	1	1	1	1.374	0.222
AT5G38420.1;AT5G38410.1;AT5G38410.3;AT5G38410.2	-0.607	-1.682	-1.31	0.226	0.601	-5.254	AT5G38420.1;AT5G38410.1;AT5G38410.3;AT5G38410.2	0	1	1	1	-1.31	0.221
AT3G07810.1;AT3G07810.2.2	-0.193	0.359	-1.309	0.227	0.601	-5.255	AT3G07810.1;AT3G07810.2.2	0	1	1	1	-1.255	0.221
AT3G09260.1.8	-0.508	1.828	-1.308	0.227	0.601	-5.256	AT3G09260.1.8	0	#N/A	#N/A	#N/A	-1.306	0.221
AT1G72150.1.8	0.225	3.27	1.308	0.227	0.601	-5.257	AT1G72150.1.8	0	1	1	1	1.269	0.221
AT2G36530.1	-0.335	2.496	-1.307	0.227	0.601	-5.258	AT2G36530.1	1	1	1	1	-1.341	0.221
AT4G26630.2;AT4G26630.1.5	0.264	1.345	1.307	0.227	0.601	-5.258	AT4G26630.2;AT4G26630.1.5	0	#N/A	#N/A	#N/A	1.28	0.221
AT2G19490.1	0.267	-0.598	1.306	0.228	0.601	-5.259	AT2G19490.1	0	1	1	1	1.28	0.221
AT5G58590.1;AT1G07140.1	0.201	1.853	1.306	0.228	0.601	-5.259	AT5G58590.1;AT1G07140.1	0	2	2	2	1.256	0.221
NA.20	-0.241	1.301	-1.304	0.228	0.601	-5.261	NA.20	1	#N/A	#N/A	#N/A	-1.364	0.221
AT3G09200.2;AT3G09200.1.2	0.234	-0.508	1.304	0.228	0.601	-5.261	AT3G09200.2;AT3G09200.1.2	0	#N/A	#N/A	#N/A	1.269	0.221
AT5G40340.1.1	-0.382	-0.6	-1.304	0.228	0.601	-5.261	AT5G40340.1.1	0	1	1	1	-1.294	0.221
AT3G09820.2;AT3G09820.1;AT5G03300.1	-0.473	-0.888	-1.303	0.229	0.601	-5.262	AT3G09820.2;AT3G09820.1;AT5G03300.1	0	1	1	1	-1.299	0.221
AT4G22990.1;AT4G22990.2	3.383	-4.198	1.302	0.229	0.601	-5.263	AT4G22990.1;AT4G22990.2	0	1	1	1	1.308	0.221
AT2G05710.1.2	-0.267	0.224	-1.301	0.229	0.601	-5.264	AT2G05710.1.2	0	1	1	1	-1.275	0.221
AT5G10010.1	0.324	-1.828	1.301	0.229	0.601	-5.265	AT5G10010.1	0	1	1	1	1.286	0.221
AT4G32610.1.2	0.437	-2.239	1.3	0.23	0.601	-5.266	AT4G32610.1.2	0	#N/A	#N/A	#N/A	1.294	0.221
AT4G17410.1;AT4G17410.3;AT4G17410.2	-0.32	-1.547	-1.298	0.23	0.602	-5.268	AT4G17410.1;AT4G17410.3;AT4G17410.2	0	1	1	1	-1.282	0.221
AT2G35050.1.2	0.19	1.854	1.297	0.231	0.602	-5.269	AT2G35050.1.2	1	1	1	1	1.391	0.221
AT2G45470.1;AT3G60900.1	-0.412	-1.927	-1.297	0.231	0.602	-5.27	AT2G45470.1;AT3G60900.1	0	1	1	1	-1.289	0.221
AT5G58220.3	0.192	0.186	1.296	0.231	0.602	-5.27	AT5G58220.3	1	1	1	1	1.389	0.221
AT4G37210.1	0.681	1.549	1.296	0.231	0.602	-5.271	AT4G37210.1	1	1	1	1	1.309	0.221
AT3G44750.1.1	0.24	0.393	1.295	0.231	0.602	-5.271	AT3G44750.1.1	0	#N/A	#N/A	#N/A	1.263	0.221
AT2G25930.1	0.255	-0.356	1.294	0.232	0.602	-5.272	AT2G25930.1	0	1	1	1	1.266	0.22
AT5G64100.1	0.254	0.332	1.291	0.233	0.605	-5.276	AT5G64100.1	1	1	1	1	1.344	0.219
AT3G09260.1.5	-0.604	2.15	-1.289	0.233	0.605	-5.278	AT3G09260.1.5	1	1	1	1	-1.304	0.218
AT3G59690.1	0.226	3.243	1.288	0.234	0.605	-5.279	AT3G59690.1	1	1	1	1	1.353	0.218
AT5G65460.1	0.273	-1.713	1.288	0.234	0.605	-5.28	AT5G65460.1	0	1	1	1	1.264	0.218
AT1G68070.1.1	0.375	-1.89	1.287	0.234	0.605	-5.281	AT1G68070.1.1	0	1	1	1	1.277	0.218
AT3G53040.1.4	-0.239	0.555	-1.286	0.234	0.605	-5.281	AT3G53040.1.4	0	#N/A	#N/A	#N/A	-1.254	0.218
AT5G06160.1.1	0.333	-0.239	1.286	0.234	0.605	-5.281	AT5G06160.1.1	0	1	1	1	1.272	0.218
AT5G63420.1	0.893	2.515	1.286	0.234	0.605	-5.282	AT5G63420.1	1	1	1	1	1.296	0.218
AT4G28520.1;AT4G28520.3.7	0.569	-0.285	1.285	0.235	0.605	-5.283	AT4G28520.1;AT4G28520.3.7	0	#N/A	#N/A	#N/A	1.285	0.218
CON__P02662.7	-0.674	-0.434	-1.284	0.235	0.605	-5.284	CON__P02662.7	0	3	3	3	-1.285	0.218
AT5G16260.1.2	0.418	0.119	1.282	0.236	0.605	-5.286	AT5G16260.1.2	0	#N/A	#N/A	#N/A	1.276	0.218
AT1G20760.1.5	0.485	3.113	1.282	0.236	0.605	-5.286	AT1G20760.1.5	2	2	2	2	1.3	0.218
AT3G17520.1	0.573	-1.083	1.282	0.236	0.605	-5.287	AT3G17520.1	0	1	1	1	1.281	0.218
AT5G09390.2;AT5G09390.1.1	0.671	-1.121	1.281	0.236	0.605	-5.287	AT5G09390.2;AT5G09390.1.1	0	#N/A	#N/A	#N/A	1.282	0.218
AT1G12910.1.1	0.255	0.467	1.28	0.236	0.605	-5.288	AT1G12910.1.1	0	#N/A	#N/A	#N/A	1.253	0.218
AT3G53420.2;AT3G53420.1;AT2G37170.1;AT2G37180.1	0.286	8.103	1.279	0.237	0.605	-5.29	AT3G53420.2;AT3G53420.1;AT2G37170.1;AT2G37180.1	4	4	4	4	1.313	0.218
AT1G76180.2;AT1G76180.1.3	-3.183	-12.38	-1.279	0.237	0.605	-5.29	AT1G76180.2;AT1G76180.1.3	0	1	1	1	-1.285	0.218
AT4G37120.1	0.348	-0.916	1.278	0.237	0.605	-5.29	AT4G37120.1	0	1	1	1	1.266	0.218
AT4G11380.1;AT4G11380.2	-3.148	-12.392	-1.277	0.237	0.605	-5.292	AT4G11380.1;AT4G11380.2	0	0	0	0	-1.283	0.218
AT3G48050.1;AT3G48050.2;AT3G48060.1.3	-0.175	-0.168	-1.277	0.237	0.605	-5.292	AT3G48050.1;AT3G48050.2;AT3G48060.1.3	1	1	1	1	-1.384	0.218
AT2G27100.1.3	-3.283	-12.347	-1.277	0.237	0.605	-5.292	AT2G27100.1.3	0	2	2	2	-1.283	0.218
AT1G22015.1	0.289	-1.056	1.274	0.238	0.607	-5.295	AT1G22015.1	0	1	1	1	1.255	0.217
AT5G44020.1.2	-0.293	-0.689	-1.274	0.238	0.607	-5.295	AT5G44020.1.2	0	1	1	1	-1.255	0.217
AT1G07320.1.2	-3.047	-12.425	-1.273	0.239	0.607	-5.296	AT1G07320.1.2	0	#N/A	#N/A	#N/A	-1.279	0.217
AT5G40450.1.7	0.233	3.202	1.272	0.239	0.607	-5.297	AT5G40450.1.7	0	1	1	1	1.239	0.217
CON__P02662.3	0.204	-0.478	1.271	0.239	0.607	-5.299	CON__P02662.3	0	1	1	1	1.227	0.216
AT1G23710.1;AT1G70420.1	0.24	1.432	1.271	0.239	0.607	-5.299	AT1G23710.1;AT1G70420.1	1	1	1	1	1.327	0.216
AT1G72150.1.1	1.182	1.857	1.27	0.24	0.607	-5.3	AT1G72150.1.1	2	2	2	2	1.278	0.216
AT3G15670.1.6	-3.087	-12.412	-1.269	0.24	0.607	-5.3	AT3G15670.1.6	0	1	1	1	-1.276	0.216
AT3G45780.2;AT3G45780.1	0.294	3.121	1.269	0.24	0.607	-5.301	AT3G45780.2;AT3G45780.1	2	2	2	2	1.306	0.216
AT4G38550.1	-0.357	-0.982	-1.268	0.24	0.607	-5.302	AT4G38550.1	0	1	1	1	-1.258	0.216
AT5G26617.1	-0.497	0.662	-1.267	0.241	0.608	-5.303	AT5G26617.1	0	1	1	1	-1.264	0.216
AT2G46180.1	-0.218	-2.115	-1.266	0.241	0.608	-5.304	AT2G46180.1	0	1	1	1	-1.229	0.216
AT4G29900.1	-0.577	-1.497	-1.266	0.241	0.608	-5.304	AT4G29900.1	0	1	1	1	-1.265	0.216
AT5G20280.1	-0.203	-1.459	-1.264	0.242	0.609	-5.306	AT5G20280.1	0	2	2	2	-1.22	0.215
AT3G13470.1	0.189	-0.539	1.263	0.242	0.609	-5.307	AT3G13470.1	0	1	1	1	1.212	0.215
ATCG00490.1.17	-4.815	-4.092	-1.262	0.242	0.609	-5.308	ATCG00490.1.17	0	#N/A	#N/A	#N/A	-1.268	0.215
AT4G39260.1	-2.916	-12.469	-1.261	0.243	0.61	-5.31	AT4G39260.1	0	1	1	1	-1.267	0.215
AT3G12280.2;AT3G12280.1	-0.273	1.304	-1.26	0.243	0.61	-5.311	AT3G12280.2;AT3G12280.1	1	1	1	1	-1.304	0.215
AT2G27710.4;AT2G27710.3;AT2G27710.2;AT2G27710.1.2	-0.41	-0.362	-1.259	0.243	0.61	-5.311	AT2G27710.4;AT2G27710.3;AT2G27710.2;AT2G27710.1.2	0	#N/A	#N/A	#N/A	-1.253	0.215
AT3G53390.1	-0.272	-1.316	-1.258	0.244	0.61	-5.313	AT3G53390.1	0	1	1	1	-1.236	0.215
AT3G60750.2;AT3G60750.1.2	-0.239	1.336	-1.258	0.244	0.61	-5.313	AT3G60750.2;AT3G60750.1.2	0	#N/A	#N/A	#N/A	-1.228	0.215
AT2G21660.1	-2.839	-12.495	-1.258	0.244	0.61	-5.313	AT2G21660.1	0	0	0	0	-1.264	0.215
AT2G38410.1	0.225	1.229	1.256	0.244	0.61	-5.315	AT2G38410.1	1	1	1	1	1.318	0.215
AT5G08610.1	-0.327	-0.789	-1.256	0.245	0.61	-5.316	AT5G08610.1	0	1	1	1	-1.242	0.215
AT1G20440.1.10	-0.3	0.488	-1.255	0.245	0.61	-5.316	AT1G20440.1.10	0	1	1	1	-1.238	0.215
AT4G28520.1;AT4G28520.3	0.615	-1.437	1.255	0.245	0.61	-5.316	AT4G28520.1;AT4G28520.3	0	1	1	1	1.256	0.215
AT1G19835.2;AT1G19835.1	-0.267	-0.606	-1.255	0.245	0.61	-5.316	AT1G19835.2;AT1G19835.1	0	1	1	1	-1.232	0.215
AT5G60390.3;AT5G60390.1;AT1G07940.2;AT1G07940.1;AT1G07930.1;AT1G07920.1;AT5G60390.2;AT1G07930.2.5	-0.468	0.517	-1.254	0.245	0.61	-5.317	AT5G60390.3;AT5G60390.1;AT1G07940.2;AT1G07940.1;AT1G07930.1;AT1G07920.1;AT5G60390.2;AT1G07930.2.5	0	1	1	1	-1.251	0.215
AT3G16460.2;AT3G16460.1	-0.487	1.3	-1.253	0.246	0.61	-5.319	AT3G16460.2;AT3G16460.1	0	1	1	1	-1.25	0.215
AT5G64960.2;AT5G10270.1;AT5G64960.1	0.287	-1.317	1.253	0.246	0.61	-5.319	AT5G64960.2;AT5G10270.1;AT5G64960.1	0	1	1	1	1.234	0.215
AT1G33680.1	-0.22	0.345	-1.25	0.247	0.612	-5.322	AT1G33680.1	0	1	1	1	-1.215	0.214
AT4G31880.2	0.682	0.617	1.249	0.247	0.612	-5.323	AT4G31880.2	1	1	1	1	1.261	0.213
AT4G28520.1;AT4G28520.2;AT4G28520.4.3	0.514	-2.3	1.246	0.248	0.614	-5.327	AT4G28520.1;AT4G28520.2;AT4G28520.4.3	0	1	1	1	1.244	0.212
AT2G15860.1;AT2G15860.2	0.226	0.602	1.244	0.249	0.615	-5.328	AT2G15860.1;AT2G15860.2	0	1	1	1	1.212	0.211
AT1G36310.2;AT1G36310.1	0.326	-1.141	1.244	0.249	0.615	-5.328	AT1G36310.2;AT1G36310.1	0	3	3	3	1.231	0.211
AT5G47480.1.4	0.352	-0.823	1.242	0.249	0.615	-5.33	AT5G47480.1.4	1	1	1	1	1.27	0.211
AT3G32980.1	-0.183	-0.134	-1.24	0.25	0.615	-5.332	AT3G32980.1	0	1	1	1	-1.189	0.211
AT5G62700.1;AT5G62690.1;AT5G44340.1;AT4G20890.1;AT5G23860.2;AT5G23860.1	-0.396	-0.837	-1.24	0.25	0.615	-5.333	AT5G62700.1;AT5G62690.1;AT5G44340.1;AT4G20890.1;AT5G23860.2;AT5G23860.1	0	1	1	1	-1.233	0.211
AT5G19520.1	-0.214	-1.099	-1.24	0.25	0.615	-5.333	AT5G19520.1	0	2	2	2	-1.203	0.211
AT4G08500.1	0.325	-0.7	1.239	0.25	0.615	-5.334	AT4G08500.1	0	1	1	1	1.226	0.211
AT1G75950.1;AT5G42190.1	0.251	-0.103	1.239	0.25	0.615	-5.334	AT1G75950.1;AT5G42190.1	0	1	1	1	1.213	0.211
AT5G39320.1;AT5G15490.1;AT3G29360.2;AT3G29360.1	-0.37	-0.94	-1.238	0.251	0.615	-5.335	AT5G39320.1;AT5G15490.1;AT3G29360.2;AT3G29360.1	0	2	2	2	-1.23	0.211
AT1G06410.1	0.61	-1.691	1.238	0.251	0.615	-5.335	AT1G06410.1	0	1	1	1	1.239	0.211
ATCG00490.1.7	-0.469	-1.663	-1.238	0.251	0.615	-5.335	ATCG00490.1.7	0	1	1	1	-1.235	0.211
AT3G50370.1.2	-0.281	0.592	-1.237	0.251	0.616	-5.337	AT3G50370.1.2	1	1	1	1	-1.276	0.211
AT1G80930.1	-0.211	1.003	-1.235	0.252	0.616	-5.338	AT1G80930.1	0	1	1	1	-1.198	0.21
AT3G05070.1	0.247	-0.213	1.235	0.252	0.616	-5.338	AT3G05070.1	0	1	1	1	1.209	0.21
AT1G33050.3;AT1G33050.2;AT1G33050.4;AT1G33050.1.1	0.23	-0.065	1.234	0.252	0.616	-5.339	AT1G33050.3;AT1G33050.2;AT1G33050.4;AT1G33050.1.1	0	1	1	1	1.204	0.21
AT5G37710.1	-0.29	0.728	-1.233	0.252	0.616	-5.34	AT5G37710.1	0	2	2	2	-1.216	0.21
AT1G72150.1.10	-0.179	-0.59	-1.232	0.253	0.616	-5.341	AT1G72150.1.10	0	2	2	2	-1.18	0.21
AT5G63490.1	-0.301	0.391	-1.232	0.253	0.616	-5.341	AT5G63490.1	1	1	1	1	-1.267	0.21
AT4G02510.1.5	-0.745	-0.374	-1.23	0.253	0.617	-5.343	AT4G02510.1.5	0	1	1	1	-1.233	0.209
AT2G25670.2;AT2G25670.1.2	0.738	-2.618	1.229	0.254	0.619	-5.345	AT2G25670.2;AT2G25670.1.2	0	#N/A	#N/A	#N/A	1.231	0.209
AT2G18960.1	-0.203	1.465	-1.227	0.254	0.619	-5.346	AT2G18960.1	1	1	1	1	-1.298	0.209
AT4G39680.2;AT4G39680.1.6	0.512	-0.286	1.226	0.255	0.619	-5.348	AT4G39680.2;AT4G39680.1.6	0	4	4	4	1.225	0.209
AT5G04990.1.1	0.178	1.167	1.226	0.255	0.619	-5.348	AT5G04990.1.1	0	1	1	1	1.174	0.209
AT3G45780.2;AT3G45780.1.9	0.244	0.385	1.225	0.255	0.619	-5.349	AT3G45780.2;AT3G45780.1.9	1	1	1	1	1.274	0.209
AT1G72150.1.5	-0.351	-1.611	-1.225	0.255	0.619	-5.349	AT1G72150.1.5	0	1	1	1	-1.216	0.209
AT1G08820.2;AT1G08820.1	0.2	1.572	1.225	0.255	0.619	-5.349	AT1G08820.2;AT1G08820.1	2	4	4	4	1.293	0.209
AT1G24160.2;AT1G24160.1.1	-0.335	0.206	-1.224	0.256	0.619	-5.35	AT1G24160.2;AT1G24160.1.1	1	1	1	1	-1.252	0.209
AT3G02860.1;AT3G02860.2.1	-0.364	-1.495	-1.222	0.256	0.619	-5.353	AT3G02860.1;AT3G02860.2.1	0	0	0	0	-1.213	0.208
AT1G63680.1	0.479	0.727	1.222	0.257	0.619	-5.353	AT1G63680.1	0	2	2	2	1.219	0.208
AT5G45190.1;AT5G45190.2	0.196	0.438	1.221	0.257	0.619	-5.353	AT5G45190.1;AT5G45190.2	0	1	1	1	1.179	0.208
CON__P02663.23	-0.415	8.212	-1.221	0.257	0.619	-5.354	CON__P02663.23	0	#N/A	#N/A	#N/A	-1.216	0.208
AT1G33120.1;AT1G33140.1;AT4G10450.1	0.219	0.416	1.22	0.257	0.619	-5.355	AT1G33120.1;AT1G33140.1;AT4G10450.1	0	1	1	1	1.187	0.208
AT3G62030.3;AT3G62030.1;AT3G62030.2	-0.199	0.134	-1.22	0.257	0.619	-5.355	AT3G62030.3;AT3G62030.1;AT3G62030.2	0	1	1	1	-1.179	0.208
AT3G28920.1	0.174	-0.61	1.219	0.258	0.619	-5.356	AT3G28920.1	0	1	1	1	1.165	0.208
AT5G65770.3;AT5G65770.1;AT5G65780.2;AT5G65770.2.1	-2.883	-4.536	-1.219	0.258	0.619	-5.356	AT5G65770.3;AT5G65770.1;AT5G65780.2;AT5G65770.2.1	0	1	1	1	-1.225	0.208
AT4G28520.1;AT4G28520.2;AT4G28520.4.4	-3.118	-3.848	-1.217	0.258	0.62	-5.357	AT4G28520.1;AT4G28520.2;AT4G28520.4.4	0	1	1	1	-1.223	0.208
AT4G20260.3;AT4G20260.2;AT4G20260.1;AT4G20260.4	-0.436	-0.476	-1.215	0.259	0.621	-5.36	AT4G20260.3;AT4G20260.2;AT4G20260.1;AT4G20260.4	0	1	1	1	-1.211	0.207
AT4G30190.1;AT4G30190.2.2	0.51	-0.47	1.214	0.259	0.621	-5.361	AT4G30190.1;AT4G30190.2.2	0	1	1	1	1.213	0.207
AT1G07320.1	-0.225	-0.515	-1.213	0.26	0.621	-5.362	AT1G07320.1	0	5	4	4	-1.183	0.207
AT2G20000.1	0.186	0.284	1.213	0.26	0.621	-5.362	AT2G20000.1	0	1	1	1	1.167	0.207
AT5G52040.3;AT5G52040.1	0.229	1.243	1.212	0.26	0.622	-5.363	AT5G52040.3;AT5G52040.1	0	2	2	2	1.183	0.206
AT4G36130.1;AT2G18020.1	0.323	-1.395	1.21	0.261	0.623	-5.366	AT4G36130.1;AT2G18020.1	0	1	1	1	1.198	0.205
AT5G24290.2;AT5G24290.1	-0.333	2.004	-1.209	0.261	0.623	-5.367	AT5G24290.2;AT5G24290.1	1	1	1	1	-1.237	0.205
AT1G50570.2;AT1G50570.1.1	0.258	-0.896	1.206	0.262	0.625	-5.37	AT1G50570.2;AT1G50570.1.1	0	1	1	1	1.185	0.204
AT1G67230.1.4	0.189	-0.232	1.206	0.262	0.625	-5.37	AT1G67230.1.4	0	1	1	1	1.162	0.204
AT3G56410.1;AT3G56410.2.1	-0.333	-0.6	-1.205	0.263	0.626	-5.371	AT3G56410.1;AT3G56410.2.1	0	1	1	1	-1.194	0.204
CON__P02666.2	-0.28	0.064	-1.203	0.263	0.627	-5.373	CON__P02666.2	0	1	1	1	-1.185	0.203
AT5G35630.3;AT5G35630.2;AT5G35630.1	-0.537	0.472	-1.202	0.264	0.627	-5.374	AT5G35630.3;AT5G35630.2;AT5G35630.1	0	1	1	1	-1.201	0.203
AT1G03890.1	0.167	-0.217	1.201	0.264	0.627	-5.375	AT1G03890.1	0	1	1	1	1.145	0.203
AT1G20760.1.6	0.438	1.341	1.201	0.264	0.627	-5.375	AT1G20760.1.6	1	1	1	1	1.219	0.203
AT2G45540.1;AT2G45540.2	-0.352	1.722	-1.2	0.264	0.627	-5.376	AT2G45540.1;AT2G45540.2	1	1	1	1	-1.225	0.203
AT5G44020.1.1	-0.38	-0.921	-1.199	0.265	0.627	-5.377	AT5G44020.1.1	0	1	1	1	-1.192	0.203
AT1G73260.1	-0.317	-0.186	-1.198	0.265	0.627	-5.378	AT1G73260.1	0	2	2	2	-1.186	0.203
AT5G20490.2;AT5G20490.1.1	-0.246	0.126	-1.197	0.265	0.627	-5.379	AT5G20490.2;AT5G20490.1.1	1	1	1	1	-1.243	0.203
AT3G59970.3	0.181	0.036	1.196	0.266	0.627	-5.38	AT3G59970.3	0	1	1	1	1.149	0.203
AT1G10870.1.1	-0.347	-1.132	-1.196	0.266	0.627	-5.38	AT1G10870.1.1	1	1	1	1	-1.222	0.203
AT4G13350.2;AT4G13350.1.2	0.209	0.087	1.196	0.266	0.627	-5.381	AT4G13350.2;AT4G13350.1.2	0	1	1	1	1.162	0.203
AT1G35580.1;AT1G35580.2;AT1G35580.3	0.183	-0.414	1.195	0.266	0.627	-5.382	AT1G35580.1;AT1G35580.2;AT1G35580.3	2	5	5	5	1.27	0.203
AT2G29140.1;AT2G29200.1;AT2G29190.2;AT2G29190.1	0.226	-0.063	1.195	0.266	0.627	-5.382	AT2G29140.1;AT2G29200.1;AT2G29190.2;AT2G29190.1	0	2	2	2	1.166	0.203
AT4G32340.1	-0.19	2.471	-1.192	0.267	0.629	-5.384	AT4G32340.1	2	2	2	2	-1.262	0.202
AT2G27285.1	0.31	1.118	1.192	0.267	0.629	-5.385	AT2G27285.1	0	1	1	1	1.179	0.202
AT3G48050.1;AT3G48050.2;AT3G48060.1	0.252	1.467	1.191	0.268	0.629	-5.386	AT3G48050.1;AT3G48050.2;AT3G48060.1	1	1	1	1	1.234	0.201
AT1G79280.1;AT1G79280.3;AT1G79280.2.3	-0.188	-1.218	-1.187	0.269	0.632	-5.391	AT1G79280.1;AT1G79280.3;AT1G79280.2.3	0	#N/A	#N/A	#N/A	-1.145	0.199
AT3G27350.1;AT3G27350.2	3.906	-10.205	1.186	0.27	0.632	-5.391	AT3G27350.1;AT3G27350.2	0	1	1	1	1.192	0.199
AT5G09390.2;AT5G09390.1	0.309	-1.401	1.185	0.27	0.633	-5.392	AT5G09390.2;AT5G09390.1	0	3	3	3	1.173	0.199
AT3G13470.1;AT1G55490.2;AT1G55490.1;AT5G56500.2;AT5G56500.1.6	-0.389	1.361	-1.184	0.27	0.633	-5.393	AT3G13470.1;AT1G55490.2;AT1G55490.1;AT5G56500.2;AT5G56500.1.6	0	1	1	1	-1.179	0.199
AT4G13940.4;AT4G13940.2;AT4G13940.3;AT4G13940.1;AT3G23810.1	-0.234	-0.855	-1.184	0.27	0.633	-5.394	AT4G13940.4;AT4G13940.2;AT4G13940.3;AT4G13940.1;AT3G23810.1	0	1	1	1	-1.158	0.199
AT2G27100.1.6	0.396	2.419	1.182	0.271	0.634	-5.395	AT2G27100.1.6	0	#N/A	#N/A	#N/A	1.177	0.198
NA.5	0.356	-0.769	1.181	0.272	0.634	-5.397	NA.5	0	#N/A	#N/A	#N/A	1.173	0.198
AT3G22640.1.1	0.403	-1.009	1.179	0.272	0.635	-5.399	AT3G22640.1.1	0	1	1	1	1.174	0.197
AT4G18710.2;AT4G18710.1;AT2G30980.1	-0.163	0.382	-1.178	0.273	0.635	-5.4	AT4G18710.2;AT4G18710.1;AT2G30980.1	1	1	1	1	-1.275	0.197
AT4G09000.1;AT4G09000.2	0.258	1.167	1.178	0.273	0.635	-5.4	AT4G09000.1;AT4G09000.2	0	1	1	1	1.158	0.197
AT1G03870.1	-0.305	0.856	-1.177	0.273	0.635	-5.4	AT1G03870.1	1	1	1	1	-1.207	0.197
AT3G26618.1	0.357	-2.522	1.177	0.273	0.635	-5.401	AT3G26618.1	0	2	2	2	1.17	0.197
AT3G55440.1	-0.296	-0.978	-1.176	0.273	0.635	-5.402	AT3G55440.1	0	1	1	1	-1.163	0.197
AT4G27500.1.1	-0.452	-1.259	-1.175	0.274	0.635	-5.403	AT4G27500.1.1	1	1	1	1	-1.192	0.197
AT5G63420.1.2	0.981	1.743	1.174	0.274	0.636	-5.404	AT5G63420.1.2	1	1	1	1	1.182	0.197
AT3G56410.1;AT3G56410.2	0.212	-0.274	1.174	0.274	0.636	-5.404	AT3G56410.1;AT3G56410.2	0	2	2	2	1.142	0.197
AT1G30440.1.2	-0.138	-0.121	-1.173	0.274	0.636	-5.405	AT1G30440.1.2	0	1	1	1	-1.097	0.197
AT5G23450.1;AT5G23450.2;AT5G23450.3	-0.403	-0.975	-1.172	0.275	0.636	-5.406	AT5G23450.1;AT5G23450.2;AT5G23450.3	0	1	1	1	-1.168	0.197
AT3G27730.1	0.596	-0.969	1.172	0.275	0.636	-5.406	AT3G27730.1	0	1	1	1	1.173	0.197
AT5G18620.1;AT5G18620.2	-0.179	0.775	-1.17	0.275	0.636	-5.408	AT5G18620.1;AT5G18620.2	1	1	1	1	-1.248	0.196
AT5G13310.1	3.789	-10.257	1.17	0.276	0.636	-5.409	AT5G13310.1	0	0	0	1	1.176	0.196
AT2G26990.1.1	-0.309	-1.839	-1.168	0.276	0.636	-5.41	AT2G26990.1.1	0	#N/A	#N/A	#N/A	-1.156	0.196
AT4G22670.1.5	0.197	2.223	1.168	0.276	0.636	-5.41	AT4G22670.1.5	0	#N/A	#N/A	#N/A	1.132	0.196
AT2G39730.3;AT2G39730.2;AT2G39730.1.1	-0.2	0.89	-1.167	0.277	0.636	-5.411	AT2G39730.3;AT2G39730.2;AT2G39730.1.1	0	#N/A	#N/A	#N/A	-1.132	0.196
AT5G41260.1	-0.158	0.018	-1.167	0.277	0.636	-5.411	AT5G41260.1	0	1	1	1	-1.109	0.196
AT4G31880.1	0.212	2.578	1.167	0.277	0.636	-5.411	AT4G31880.1	1	1	1	1	1.223	0.196
AT5G15080.1	-2.902	-4.283	-1.167	0.277	0.636	-5.412	AT5G15080.1	0	1	1	1	-1.172	0.196
NA.13	0.183	1.768	1.166	0.277	0.636	-5.412	NA.13	1	#N/A	#N/A	#N/A	1.24	0.196
AT5G55910.1;AT1G16440.1;AT4G26610.1;AT3G27580.2;AT3G27580.1;AT5G47750.1;AT2G44830.1.1	-0.257	0.426	-1.165	0.278	0.637	-5.414	AT5G55910.1;AT1G16440.1;AT4G26610.1;AT3G27580.2;AT3G27580.1;AT5G47750.1;AT2G44830.1.1	0	#N/A	#N/A	#N/A	-1.146	0.196
AT4G37070.2.1	0.494	1.859	1.164	0.278	0.637	-5.415	AT4G37070.2.1	4	4	4	4	1.177	0.196
AT3G51880.3;AT3G51880.1;AT3G51880.2;AT3G51880.4	0.293	2.042	1.163	0.278	0.637	-5.415	AT3G51880.3;AT3G51880.1;AT3G51880.2;AT3G51880.4	2	2	2	2	1.193	0.196
AT1G10290.1	0.24	-1.432	1.162	0.279	0.637	-5.416	AT1G10290.1	0	1	1	1	1.14	0.196
AT2G02570.3;AT2G02570.4;AT2G02570.2;AT2G02570.1	-0.379	0.947	-1.161	0.279	0.637	-5.417	AT2G02570.3;AT2G02570.4;AT2G02570.2;AT2G02570.1	0	2	2	2	-1.155	0.196
AT5G13020.1	0.354	-1.138	1.161	0.279	0.637	-5.417	AT5G13020.1	0	1	1	1	1.154	0.196
AT3G01310.2;AT3G01310.1;AT5G15070.1;AT5G15070.2	-0.219	-0.703	-1.16	0.279	0.638	-5.419	AT3G01310.2;AT3G01310.1;AT5G15070.1;AT5G15070.2	0	1	1	1	-1.132	0.195
AT3G57410.1	0.766	0.693	1.159	0.28	0.638	-5.419	AT3G57410.1	0	4	4	4	1.162	0.195
AT4G34840.1	0.312	-0.594	1.157	0.28	0.638	-5.422	AT4G34840.1	0	1	1	1	1.146	0.195
AT3G48530.1.2	0.177	1.45	1.157	0.281	0.638	-5.422	AT3G48530.1.2	1	1	1	1	1.235	0.195
AT4G37870.1	-0.391	-0.781	-1.157	0.281	0.638	-5.422	AT4G37870.1	0	2	2	2	-1.152	0.195
AT4G34870.1	-0.305	-0.937	-1.156	0.281	0.638	-5.422	AT4G34870.1	0	1	1	1	-1.145	0.195
AT2G37340.3;AT2G37340.2;AT2G37340.1.1	0.977	0.152	1.155	0.281	0.638	-5.424	AT2G37340.3;AT2G37340.2;AT2G37340.1.1	0	1	1	1	1.16	0.195
AT1G51800.1	0.41	2.27	1.155	0.281	0.638	-5.424	AT1G51800.1	0	3	3	3	1.151	0.195
AT2G27710.4;AT2G27710.3;AT2G27710.2;AT2G27710.1;AT3G44590.2;AT3G44590.1;AT2G27720.1;AT2G27720.3;AT2G27720.2	0.221	1.041	1.155	0.281	0.638	-5.424	AT2G27710.4;AT2G27710.3;AT2G27710.2;AT2G27710.1;AT3G44590.2;AT3G44590.1;AT2G27720.1;AT2G27720.3;AT2G27720.2	0	1	1	1	1.128	0.195
AT4G15545.1.2	-2.96	-4.139	-1.153	0.282	0.639	-5.426	AT4G15545.1.2	0	#N/A	#N/A	#N/A	-1.158	0.194
AT2G20900.3;AT2G20900.2	0.249	-0.175	1.152	0.283	0.639	-5.427	AT2G20900.3;AT2G20900.2	0	1	1	1	1.132	0.194
AT2G39580.1	0.215	0.616	1.152	0.283	0.639	-5.427	AT2G39580.1	0	1	1	1	1.123	0.194
AT5G19390.4;AT5G19390.3;AT5G19390.2;AT5G19390.1.2	-0.375	-1.059	-1.15	0.283	0.64	-5.429	AT5G19390.4;AT5G19390.3;AT5G19390.2;AT5G19390.1.2	0	2	2	2	-1.145	0.194
AT5G54850.1	0.285	0.863	1.149	0.284	0.641	-5.431	AT5G54850.1	0	1	1	1	1.135	0.193
AT3G48530.1	0.252	1.446	1.148	0.284	0.641	-5.431	AT3G48530.1	1	1	1	1	1.187	0.193
AT5G49360.1.1	0.208	0.176	1.148	0.284	0.641	-5.431	AT5G49360.1.1	0	1	1	1	1.118	0.193
AT1G07890.6;AT1G07890.8;AT1G07890.7;AT1G07890.5;AT1G07890.4;AT1G07890.3;AT1G07890.2;AT1G07890.1	0.273	-1.238	1.147	0.284	0.641	-5.432	AT1G07890.6;AT1G07890.8;AT1G07890.7;AT1G07890.5;AT1G07890.4;AT1G07890.3;AT1G07890.2;AT1G07890.1	0	1	1	1	1.132	0.193
AT4G16180.2	-0.201	-0.403	-1.147	0.285	0.641	-5.433	AT4G16180.2	0	1	1	1	-1.114	0.193
AT4G01290.2;AT4G01290.1.1	0.32	-0.551	1.145	0.285	0.642	-5.434	AT4G01290.2;AT4G01290.1.1	1	1	1	1	1.171	0.193
AT4G38550.1.2	0.228	1.229	1.144	0.286	0.642	-5.435	AT4G38550.1.2	0	1	1	1	1.12	0.192
AT2G03430.1	-0.523	-1.09	-1.142	0.287	0.643	-5.438	AT2G03430.1	0	1	1	1	-1.142	0.192
AT4G25770.2;AT4G25770.1	0.304	-0.427	1.142	0.287	0.643	-5.438	AT4G25770.2;AT4G25770.1	0	1	1	1	1.13	0.192
AT5G19390.4;AT5G19390.3;AT5G19390.2;AT5G19390.1	0.243	0.256	1.141	0.287	0.643	-5.438	AT5G19390.4;AT5G19390.3;AT5G19390.2;AT5G19390.1	1	1	1	1	1.182	0.192
AT1G68790.1	-0.218	-1.333	-1.14	0.287	0.643	-5.439	AT1G68790.1	0	1	1	1	-1.114	0.192
AT4G17260.1	0.229	3.183	1.14	0.287	0.643	-5.439	AT4G17260.1	1	1	1	1	1.186	0.192
CON__P02662.43	-0.2	-0.398	-1.14	0.287	0.643	-5.44	CON__P02662.43	0	#N/A	#N/A	#N/A	-1.107	0.192
AT3G04120.1;AT1G13440.1.1	-0.272	-0.455	-1.139	0.288	0.643	-5.441	AT3G04120.1;AT1G13440.1.1	0	2	2	2	-1.123	0.192
AT5G03280.1.3	-0.183	1.364	-1.138	0.288	0.643	-5.442	AT5G03280.1.3	0	#N/A	#N/A	#N/A	-1.099	0.192
AT3G59690.1.1	0.158	0.055	1.138	0.288	0.643	-5.442	AT3G59690.1.1	1	1	1	1	1.231	0.192
AT5G54440.1	0.217	0.537	1.137	0.289	0.643	-5.443	AT5G54440.1	0	1	1	1	1.11	0.192
AT3G16460.2;AT3G16460.1.3	-0.191	-0.081	-1.136	0.289	0.643	-5.444	AT3G16460.2;AT3G16460.1.3	0	3	3	3	-1.1	0.192
AT1G54000.1	-0.441	-1.189	-1.136	0.289	0.643	-5.444	AT1G54000.1	0	1	1	1	-1.133	0.192
AT3G05900.1.13	0.263	1.885	1.136	0.289	0.643	-5.444	AT3G05900.1.13	2	2	2	2	1.169	0.192
AT1G67090.1;AT1G67090.2	-0.656	-1.009	-1.134	0.289	0.643	-5.445	AT1G67090.1;AT1G67090.2	0	1	1	1	-1.137	0.192
AT5G64130.1;AT5G64130.3.2	-0.289	-1.498	-1.133	0.29	0.643	-5.447	AT5G64130.1;AT5G64130.3.2	0	1	1	1	-1.121	0.192
AT1G17210.1.1	0.176	2.076	1.133	0.29	0.643	-5.447	AT1G17210.1.1	1	1	1	1	1.206	0.192
AT1G01100.3;AT1G01100.4;AT1G01100.2;AT1G01100.1;AT5G47700.2;AT5G47700.1	0.253	-0.177	1.133	0.29	0.643	-5.447	AT1G01100.3;AT1G01100.4;AT1G01100.2;AT1G01100.1;AT5G47700.2;AT5G47700.1	0	2	2	2	1.115	0.192
AT1G43700.1	-0.446	-2.552	-1.131	0.291	0.645	-5.449	AT1G43700.1	0	1	1	1	-1.129	0.191
AT2G04030.2;AT2G04030.1	-0.267	-0.92	-1.13	0.291	0.645	-5.45	AT2G04030.2;AT2G04030.1	0	1	1	1	-1.115	0.191
AT5G44120.3;AT5G44120.2;AT5G44120.1.4	3.873	-6.683	1.126	0.293	0.646	-5.454	AT5G44120.3;AT5G44120.2;AT5G44120.1.4	0	1	1	0	1.132	0.19
AT3G15450.1.2	0.199	2.631	1.126	0.293	0.646	-5.454	AT3G15450.1.2	0	#N/A	#N/A	#N/A	1.094	0.19
AT4G27450.1.5	-0.2	-0.578	-1.125	0.293	0.646	-5.455	AT4G27450.1.5	0	#N/A	#N/A	#N/A	-1.094	0.19
AT2G40730.1.1	-0.355	-2.689	-1.125	0.293	0.646	-5.456	AT2G40730.1.1	0	#N/A	#N/A	#N/A	-1.118	0.19
AT5G08080.2;AT5G08080.1;AT5G08080.3.1	0.673	-1.174	1.124	0.294	0.646	-5.456	AT5G08080.2;AT5G08080.1;AT5G08080.3.1	0	#N/A	#N/A	#N/A	1.126	0.19
AT5G20010.1;AT5G55190.1;AT5G20020.1	-0.444	-0.29	-1.123	0.294	0.646	-5.457	AT5G20010.1;AT5G55190.1;AT5G20020.1	0	1	1	1	-1.121	0.19
AT2G25430.1	0.229	0.746	1.123	0.294	0.646	-5.458	AT2G25430.1	1	1	1	1	1.166	0.19
AT1G67310.1	0.69	0.617	1.122	0.294	0.646	-5.458	AT1G67310.1	0	2	2	2	1.125	0.19
AT2G39000.2	-2.946	-3.694	-1.122	0.294	0.646	-5.458	AT2G39000.2	0	1	1	1	-1.128	0.19
AT1G20760.1.8	-0.378	-1.339	-1.122	0.294	0.646	-5.459	AT1G20760.1.8	0	#N/A	#N/A	#N/A	-1.117	0.19
AT1G19000.2;AT1G19000.1	0.237	-0.163	1.122	0.295	0.646	-5.459	AT1G19000.2;AT1G19000.1	0	1	1	1	1.101	0.19
AT1G79280.1;AT1G79280.3;AT1G79280.2.5	-0.171	-0.889	-1.121	0.295	0.646	-5.459	AT1G79280.1;AT1G79280.3;AT1G79280.2.5	0	#N/A	#N/A	#N/A	-1.078	0.19
AT5G47210.3;AT5G47210.2;AT5G47210.1.1	0.401	-1.33	1.12	0.295	0.646	-5.461	AT5G47210.3;AT5G47210.2;AT5G47210.1.1	0	1	1	1	1.116	0.19
AT5G58440.1.1	0.187	1.994	1.119	0.296	0.646	-5.461	AT5G58440.1.1	0	#N/A	#N/A	#N/A	1.083	0.19
AT3G09200.2;AT3G09200.1.3	0.285	-2.251	1.119	0.296	0.646	-5.461	AT3G09200.2;AT3G09200.1.3	0	#N/A	#N/A	#N/A	1.106	0.19
AT5G47480.1.2	-0.228	0.042	-1.119	0.296	0.646	-5.462	AT5G47480.1.2	0	1	1	1	-1.096	0.19
AT5G02500.1;AT5G02500.2;AT1G56410.1;AT5G02490.1;AT3G09440.2;AT3G09440.1;AT3G12580.1	-0.26	0.294	-1.118	0.296	0.646	-5.462	AT5G02500.1;AT5G02500.2;AT1G56410.1;AT5G02490.1;AT3G09440.2;AT3G09440.1;AT3G12580.1	0	1	1	1	-1.102	0.19
AT2G44510.1	0.166	0.832	1.117	0.296	0.646	-5.463	AT2G44510.1	0	2	2	2	1.072	0.19
AT3G14120.2;AT3G14120.3;AT3G14120.1	-0.246	-0.703	-1.117	0.297	0.646	-5.464	AT3G14120.2;AT3G14120.3;AT3G14120.1	0	3	3	3	-1.098	0.19
AT1G08680.2;AT1G08680.1;AT1G08680.4;AT1G08680.3.1	0.154	-0.378	1.116	0.297	0.646	-5.464	AT1G08680.2;AT1G08680.1;AT1G08680.4;AT1G08680.3.1	0	1	1	1	1.063	0.19
AT5G24890.1	0.234	0.818	1.116	0.297	0.646	-5.464	AT5G24890.1	1	1	1	1	1.157	0.19
AT1G27100.1.2	0.231	2.134	1.116	0.297	0.646	-5.465	AT1G27100.1.2	1	1	1	1	1.158	0.19
ATCG00480.1.2	-0.195	0.674	-1.116	0.297	0.646	-5.465	ATCG00480.1.2	0	1	1	1	-1.084	0.19
AT5G54190.1;AT5G54190.2	-0.208	-0.005	-1.114	0.298	0.646	-5.467	AT5G54190.1;AT5G54190.2	0	1	1	1	-1.086	0.19
AT5G02800.1.1	0.299	2.057	1.114	0.298	0.646	-5.467	AT5G02800.1.1	1	1	1	1	1.14	0.19
AT2G16860.1.1	-2.769	-4.123	-1.114	0.298	0.646	-5.467	AT2G16860.1.1	0	1	1	1	-1.119	0.19
AT5G55660.1.3	0.218	2.037	1.113	0.298	0.646	-5.467	AT5G55660.1.3	0	#N/A	#N/A	#N/A	1.089	0.19
AT2G36330.1	0.246	0.158	1.111	0.299	0.646	-5.469	AT2G36330.1	0	1	1	1	1.093	0.19
AT5G57610.1.2	-0.286	-1.659	-1.111	0.299	0.646	-5.469	AT5G57610.1.2	0	#N/A	#N/A	#N/A	-1.099	0.19
AT5G40450.1.4	0.221	-0.184	1.11	0.299	0.646	-5.47	AT5G40450.1.4	0	1	1	1	1.086	0.19
AT3G54170.1.1	3.68	-11.365	1.11	0.299	0.646	-5.471	AT3G54170.1.1	0	0	0	0	1.115	0.19
AT4G38600.2;AT4G38600.1	0.127	0.537	1.11	0.299	0.646	-5.471	AT4G38600.2;AT4G38600.1	0	1	1	1	1.033	0.19
AT1G80930.1.6	-0.17	1.94	-1.11	0.299	0.646	-5.471	AT1G80930.1.6	1	1	1	1	-1.184	0.19
AT4G15180.1	0.214	-0.681	1.109	0.3	0.646	-5.471	AT4G15180.1	0	1	1	1	1.084	0.19
AT4G15545.1	-0.275	-0.125	-1.109	0.3	0.646	-5.472	AT4G15545.1	0	2	2	2	-1.095	0.19
AT1G75080.2;AT1G75080.1	0.404	-1.197	1.106	0.301	0.646	-5.475	AT1G75080.2;AT1G75080.1	0	1	1	1	1.103	0.19
AT5G25240.1	-0.182	0.605	-1.106	0.301	0.646	-5.475	AT5G25240.1	0	1	1	1	-1.07	0.19
AT3G58460.1;AT3G58460.2	0.262	-0.55	1.105	0.301	0.646	-5.476	AT3G58460.1;AT3G58460.2	0	2	2	2	1.09	0.19
AT5G19050.1	0.307	-0.702	1.104	0.302	0.646	-5.477	AT5G19050.1	0	2	2	2	1.094	0.19
AT2G43160.4;AT2G43160.3;AT2G43160.2;AT2G43160.1	-0.194	0.635	-1.104	0.302	0.646	-5.477	AT2G43160.4;AT2G43160.3;AT2G43160.2;AT2G43160.1	0	1	1	1	-1.072	0.19
AT3G45780.2;AT3G45780.1.2	-0.222	-0.835	-1.103	0.302	0.646	-5.477	AT3G45780.2;AT3G45780.1.2	1	1	1	1	-1.147	0.19
AT5G65770.3;AT5G65770.1;AT5G65780.2;AT5G65770.2.5	0.199	0.15	1.103	0.302	0.646	-5.478	AT5G65770.3;AT5G65770.1;AT5G65780.2;AT5G65770.2.5	0	#N/A	#N/A	#N/A	1.074	0.19
AT3G50370.1.1	-0.264	-0.419	-1.103	0.302	0.646	-5.478	AT3G50370.1.1	0	2	2	2	-1.088	0.19
AT1G21630.1;AT1G21630.2.1	0.414	2.758	1.103	0.302	0.646	-5.478	AT1G21630.1;AT1G21630.2.1	1	1	1	1	1.119	0.19
AT1G29090.1	0.36	0.729	1.102	0.302	0.646	-5.478	AT1G29090.1	0	1	1	1	1.097	0.19
AT5G58510.1	0.163	0.465	1.102	0.302	0.646	-5.478	AT5G58510.1	0	1	1	1	1.057	0.19
AT3G45780.2;AT3G45780.1.12	0.931	1.9	1.102	0.302	0.646	-5.478	AT3G45780.2;AT3G45780.1.12	0	#N/A	#N/A	#N/A	1.106	0.19
AT3G19820.3;AT3G19820.2;AT3G19820.1.1	-0.19	-0.009	-1.1	0.303	0.646	-5.48	AT3G19820.3;AT3G19820.2;AT3G19820.1.1	0	1	1	1	-1.068	0.19
AT2G07360.1;AT2G07360.2.2	-0.219	1.869	-1.099	0.304	0.646	-5.482	AT2G07360.1;AT2G07360.2.2	1	1	1	1	-1.143	0.19
AT5G60390.3;AT5G60390.1;AT1G07940.2;AT1G07940.1;AT1G07930.1;AT1G07920.1;AT5G60390.2;AT1G07930.2	0.287	0.949	1.099	0.304	0.646	-5.482	AT5G60390.3;AT5G60390.1;AT1G07940.2;AT1G07940.1;AT1G07930.1;AT1G07920.1;AT5G60390.2;AT1G07930.2	1	1	1	1	1.127	0.19
AT4G17140.2;AT4G17140.3	-0.26	-1.089	-1.099	0.304	0.646	-5.482	AT4G17140.2;AT4G17140.3	0	1	1	1	-1.084	0.19
AT1G28330.1;AT1G28330.4;AT1G28330.3;AT1G28330.2;AT1G28330.5	-2.889	-3.779	-1.098	0.304	0.646	-5.483	AT1G28330.1;AT1G28330.4;AT1G28330.3;AT1G28330.2;AT1G28330.5	0	1	1	1	-1.103	0.19
AT4G13350.2;AT4G13350.1.4	0.346	-1.988	1.098	0.304	0.646	-5.483	AT4G13350.2;AT4G13350.1.4	0	1	1	1	1.091	0.19
AT2G05520.1	4.152	-5.98	1.096	0.305	0.646	-5.484	AT2G05520.1	0	1	1	0	1.102	0.19
CON__P02662.18	-0.301	-1.229	-1.096	0.305	0.646	-5.484	CON__P02662.18	0	#N/A	#N/A	#N/A	-1.086	0.19
AT2G28150.1	0.166	0.709	1.096	0.305	0.646	-5.485	AT2G28150.1	1	1	1	1	1.171	0.19
AT4G12640.1.1	0.257	0.613	1.096	0.305	0.646	-5.485	AT4G12640.1.1	1	1	1	1	1.128	0.19
AT4G05150.1.1	0.214	1.286	1.095	0.305	0.646	-5.485	AT4G05150.1.1	1	1	1	1	1.141	0.19
AT4G26630.2;AT4G26630.1.2	0.408	-1.702	1.095	0.305	0.646	-5.486	AT4G26630.2;AT4G26630.1.2	1	1	1	1	1.111	0.19
AT1G20760.1.4	0.398	2.39	1.091	0.307	0.65	-5.49	AT1G20760.1.4	1	1	1	1	1.108	0.187
AT1G17840.1.1	-0.506	-0.025	-1.09	0.307	0.65	-5.491	AT1G17840.1.1	0	2	2	2	-1.09	0.187
AT2G40980.1.1	-0.283	-1.168	-1.088	0.308	0.651	-5.493	AT2G40980.1.1	0	2	2	2	-1.076	0.187
AT1G20620.2;AT1G20620.5;AT1G20620.1;AT1G20620.4.2	-0.393	-0.544	-1.087	0.308	0.651	-5.493	AT1G20620.2;AT1G20620.5;AT1G20620.1;AT1G20620.4.2	0	1	1	1	-1.084	0.187
AT4G22670.1.1	0.169	0.718	1.087	0.309	0.651	-5.494	AT4G22670.1.1	6	8	8	8	1.144	0.187
CON__P02662.10	0.222	-0.565	1.087	0.309	0.651	-5.494	CON__P02662.10	0	#N/A	#N/A	#N/A	1.065	0.187
AT1G01960.1	-0.2	0.355	-1.086	0.309	0.651	-5.495	AT1G01960.1	0	4	4	4	-1.059	0.187
AT2G01190.1.3	0.147	1.453	1.085	0.309	0.651	-5.496	AT2G01190.1.3	0	#N/A	#N/A	#N/A	1.031	0.186
AT2G44710.1	0.247	-1.397	1.085	0.31	0.651	-5.496	AT2G44710.1	0	1	1	1	1.068	0.186
AT1G20620.2;AT1G20620.5;AT1G20620.1;AT1G20620.4.4	-0.257	-0.459	-1.084	0.31	0.651	-5.497	AT1G20620.2;AT1G20620.5;AT1G20620.1;AT1G20620.4.4	0	1	1	1	-1.069	0.186
AT5G17920.2;AT5G17920.1.5	-0.305	-0.308	-1.084	0.31	0.651	-5.497	AT5G17920.2;AT5G17920.1.5	0	0	0	0	-1.074	0.186
AT2G03150.1	0.183	2.972	1.082	0.311	0.652	-5.498	AT2G03150.1	1	1	1	1	1.142	0.186
AT5G62700.1;AT5G62690.1	-0.25	-0.366	-1.081	0.311	0.653	-5.5	AT5G62700.1;AT5G62690.1	0	1	1	1	-1.065	0.185
AT3G17390.1	0.243	-0.681	1.079	0.312	0.653	-5.501	AT3G17390.1	0	1	1	1	1.062	0.185
AT4G25340.2;AT4G25340.1.1	0.233	0.3	1.079	0.312	0.653	-5.502	AT4G25340.2;AT4G25340.1.1	1	1	1	1	1.117	0.185
AT3G04120.1;AT1G13440.1;AT1G13440.2.8	-0.327	0.577	-1.078	0.312	0.653	-5.503	AT3G04120.1;AT1G13440.1;AT1G13440.2.8	0	#N/A	#N/A	#N/A	-1.071	0.185
AT5G67330.1	0.146	-2.599	1.078	0.312	0.653	-5.503	AT5G67330.1	0	1	1	1	1.024	0.185
AT5G14240.1	0.3	2.464	1.077	0.313	0.653	-5.504	AT5G14240.1	2	2	2	2	1.1	0.185
AT5G60390.3;AT5G60390.1;AT1G07940.2;AT1G07940.1;AT1G07930.1;AT1G07920.1;AT5G60390.2;AT1G07930.2.1	-0.544	-0.791	-1.073	0.315	0.657	-5.508	AT5G60390.3;AT5G60390.1;AT1G07940.2;AT1G07940.1;AT1G07930.1;AT1G07920.1;AT5G60390.2;AT1G07930.2.1	0	1	1	1	-1.074	0.182
AT5G11520.1	0.298	0.666	1.072	0.315	0.657	-5.509	AT5G11520.1	0	1	1	1	1.062	0.182
AT5G07120.1	0.195	0.856	1.07	0.316	0.658	-5.51	AT5G07120.1	0	1	1	1	1.042	0.182
AT4G15610.1.1	0.232	2.903	1.069	0.316	0.658	-5.512	AT4G15610.1.1	1	1	1	1	1.106	0.182
AT4G39680.2;AT4G39680.1.3	0.389	3.285	1.069	0.316	0.658	-5.512	AT4G39680.2;AT4G39680.1.3	1	1	1	1	1.085	0.182
AT4G09980.2;AT4G09980.1	0.195	2.053	1.069	0.316	0.658	-5.512	AT4G09980.2;AT4G09980.1	1	1	1	1	1.119	0.182
AT5G40450.1.11	0.9	4.718	1.068	0.317	0.658	-5.513	AT5G40450.1.11	1	1	1	1	1.075	0.182
AT1G23710.1	0.422	0.288	1.067	0.317	0.658	-5.513	AT1G23710.1	1	1	1	1	1.082	0.182
AT3G19670.1	-0.281	-1.975	-1.067	0.317	0.658	-5.514	AT3G19670.1	0	1	1	1	-1.056	0.182
AT4G08350.1.2	0.171	-1.501	1.065	0.318	0.658	-5.515	AT4G08350.1.2	0	1	1	1	1.029	0.182
AT4G20360.1.1	-0.324	1.531	-1.065	0.318	0.658	-5.515	AT4G20360.1.1	0	1	1	1	-1.059	0.182
AT1G04410.1;AT5G43330.1;AT5G56720.1	0.269	-1.093	1.065	0.318	0.658	-5.516	AT1G04410.1;AT5G43330.1;AT5G56720.1	1	1	1	1	1.093	0.182
AT3G61050.2;AT3G61050.1.1	-0.134	-0.297	-1.064	0.319	0.658	-5.517	AT3G61050.2;AT3G61050.1.1	0	#N/A	#N/A	#N/A	-1.003	0.182
AT1G16860.1;AT1G78880.1	-0.201	4	-1.063	0.319	0.658	-5.517	AT1G16860.1;AT1G78880.1	1	1	1	1	-1.11	0.182
AT1G15280.1;AT1G15280.2.1	0.154	2.926	1.063	0.319	0.658	-5.518	AT1G15280.1;AT1G15280.2.1	1	1	1	1	1.142	0.182
AT1G73980.1	0.278	-2.69	1.062	0.319	0.658	-5.518	AT1G73980.1	0	1	1	1	1.051	0.182
AT4G32551.1;AT4G32551.2	0.156	-2.191	1.062	0.319	0.658	-5.518	AT4G32551.1;AT4G32551.2	0	1	1	1	1.018	0.182
AT1G22530.1.13	-0.448	-1.933	-1.062	0.319	0.658	-5.519	AT1G22530.1.13	0	#N/A	#N/A	#N/A	-1.061	0.182
CON__P02662.16	-0.306	-1.478	-1.062	0.319	0.658	-5.519	CON__P02662.16	0	#N/A	#N/A	#N/A	-1.053	0.182
AT1G19870.1.10	0.162	1.51	1.059	0.32	0.66	-5.522	AT1G19870.1.10	0	1	1	1	1.019	0.181
AT3G19820.3;AT3G19820.2;AT3G19820.1.2	-0.272	0.715	-1.058	0.321	0.66	-5.522	AT3G19820.3;AT3G19820.2;AT3G19820.1.2	0	1	1	1	-1.047	0.181
AT1G07320.1.1	3.726	-5.325	1.057	0.321	0.66	-5.523	AT1G07320.1.1	0	#N/A	#N/A	#N/A	1.063	0.18
AT2G37550.2;AT2G37550.1.1	-0.151	0.979	-1.054	0.323	0.663	-5.527	AT2G37550.2;AT2G37550.1.1	1	1	1	1	-1.134	0.179
AT2G27100.1.5	-0.608	-2.683	-1.053	0.323	0.663	-5.527	AT2G27100.1.5	0	#N/A	#N/A	#N/A	-1.055	0.179
AT2G35880.1.2	0.207	0.722	1.051	0.324	0.663	-5.53	AT2G35880.1.2	1	1	1	1	1.094	0.179
AT1G59610.1.3	0.258	-0.313	1.051	0.324	0.663	-5.53	AT1G59610.1.3	0	1	1	1	1.038	0.179
AT1G19870.1.11	0.225	-0.277	1.05	0.324	0.663	-5.531	AT1G19870.1.11	0	2	2	2	1.031	0.179
AT1G36730.1.1	-0.166	-0.688	-1.049	0.325	0.663	-5.531	AT1G36730.1.1	0	#N/A	#N/A	#N/A	-1.012	0.179
AT3G27350.1;AT3G27350.2.1	-3.467	-5.584	-1.049	0.325	0.663	-5.532	AT3G27350.1;AT3G27350.2.1	0	#N/A	#N/A	#N/A	-1.054	0.179
AT1G66680.1	0.211	-0.856	1.049	0.325	0.663	-5.532	AT1G66680.1	0	1	1	1	1.027	0.179
ATCG00490.1.4	-0.226	-0.825	-1.049	0.325	0.663	-5.532	ATCG00490.1.4	0	1	1	1	-1.03	0.179
AT1G17720.2;AT1G17720.1	0.221	-1.085	1.048	0.325	0.663	-5.532	AT1G17720.2;AT1G17720.1	0	1	1	1	1.029	0.179
AT3G13920.4;AT3G13920.1;AT3G13920.2;AT3G13920.3;AT1G54270.2;AT1G54270.1.1	1.143	1.444	1.048	0.325	0.663	-5.532	AT3G13920.4;AT3G13920.1;AT3G13920.2;AT3G13920.3;AT1G54270.2;AT1G54270.1.1	1	1	1	1	1.055	0.179
AT5G11390.1	0.18	0.081	1.048	0.325	0.663	-5.532	AT5G11390.1	0	1	1	1	1.017	0.179
AT1G42550.1.3	-0.202	-1.453	-1.048	0.325	0.663	-5.533	AT1G42550.1.3	0	1	1	1	-1.024	0.179
AT5G04550.1	-0.17	2.224	-1.047	0.326	0.663	-5.533	AT5G04550.1	1	1	1	1	-1.109	0.179
AT2G19520.1.2	-0.399	-1.541	-1.047	0.326	0.663	-5.534	AT2G19520.1.2	2	2	2	2	-1.061	0.179
AT2G04230.1	0.201	1.842	1.046	0.326	0.663	-5.534	AT2G04230.1	1	1	1	1	1.091	0.179
AT3G09560.3;AT3G09560.2;AT3G09560.1	-0.206	-1.242	-1.045	0.327	0.663	-5.535	AT3G09560.3;AT3G09560.2;AT3G09560.1	0	2	2	2	-1.022	0.178
AT5G44020.1	-0.334	-0.472	-1.043	0.328	0.664	-5.538	AT5G44020.1	0	1	1	1	-1.037	0.178
AT4G27440.2;AT4G27440.1;AT5G54190.1	-0.395	-0.279	-1.042	0.328	0.664	-5.538	AT4G27440.2;AT4G27440.1;AT5G54190.1	0	1	1	1	-1.04	0.178
AT1G59610.1	-0.162	-0.339	-1.042	0.328	0.664	-5.538	AT1G59610.1	0	1	1	1	-1.004	0.178
AT2G43680.3;AT2G43680.2;AT2G43680.1	0.159	3.049	1.042	0.328	0.664	-5.538	AT2G43680.3;AT2G43680.2;AT2G43680.1	1	1	1	1	1.113	0.178
AT2G21230.2;AT2G21230.1;AT2G21230.3.1	0.281	-0.508	1.042	0.328	0.664	-5.538	AT2G21230.2;AT2G21230.1;AT2G21230.3.1	0	1	1	1	1.032	0.178
AT1G07320.1.4	-3.42	-10.152	-1.041	0.328	0.664	-5.54	AT1G07320.1.4	0	#N/A	#N/A	#N/A	-1.046	0.178
AT1G06760.1;AT2G30620.1;AT2G30620.2	-0.231	-0.181	-1.035	0.331	0.667	-5.545	AT1G06760.1;AT2G30620.1;AT2G30620.2	0	1	1	1	-1.019	0.176
AT4G27640.1	-3.667	-4.893	-1.035	0.331	0.667	-5.545	AT4G27640.1	0	1	1	1	-1.04	0.176
AT1G80350.1	0.181	1.894	1.034	0.331	0.667	-5.546	AT1G80350.1	1	1	1	1	1.087	0.176
AT4G32610.1.1	0.268	-0.411	1.034	0.331	0.667	-5.546	AT4G32610.1.1	0	3	3	3	1.023	0.176
AT5G38500.1	-0.333	-0.849	-1.034	0.331	0.667	-5.546	AT5G38500.1	0	1	1	1	-1.029	0.176
AT1G23880.1	0.172	1.023	1.033	0.332	0.667	-5.547	AT1G23880.1	1	1	1	1	1.091	0.176
AT2G45820.1.1	0.209	0.04	1.033	0.332	0.667	-5.547	AT2G45820.1.1	0	#N/A	#N/A	#N/A	1.012	0.176
AT3G57150.1.1	-0.228	0.298	-1.032	0.332	0.667	-5.547	AT3G57150.1.1	0	1	1	1	-1.015	0.176
AT4G34870.1;AT2G16600.2;AT2G16600.1;AT3G56070.2;AT3G56070.1	-0.358	0.152	-1.032	0.332	0.667	-5.548	AT4G34870.1;AT2G16600.2;AT2G16600.1;AT3G56070.2;AT3G56070.1	0	1	1	1	-1.028	0.176
AT1G72150.1.20	-0.326	0.529	-1.032	0.332	0.667	-5.548	AT1G72150.1.20	0	#N/A	#N/A	#N/A	-1.026	0.176
AT1G48210.1;AT1G48210.2;AT3G17410.1	0.228	-0.956	1.031	0.333	0.668	-5.549	AT1G48210.1;AT1G48210.2;AT3G17410.1	0	1	1	1	1.014	0.175
AT1G30690.2;AT1G30690.1.9	0.904	1.439	1.028	0.334	0.669	-5.551	AT1G30690.2;AT1G30690.1.9	0	#N/A	#N/A	#N/A	1.032	0.174
AT2G27710.4;AT2G27710.3;AT2G27710.2;AT2G27710.1.3	0.241	-2.071	1.028	0.334	0.669	-5.552	AT2G27710.4;AT2G27710.3;AT2G27710.2;AT2G27710.1.3	0	#N/A	#N/A	#N/A	1.013	0.174
AT1G56340.1;AT1G56340.2.1	-0.154	-1.081	-1.027	0.334	0.67	-5.553	AT1G56340.1;AT1G56340.2.1	0	1	1	1	-0.986	0.174
AT5G17910.2;AT5G17910.1	-0.238	1.485	-1.026	0.335	0.67	-5.554	AT5G17910.2;AT5G17910.1	1	1	1	1	-1.057	0.174
AT1G73260.1.1	-0.27	-0.951	-1.024	0.336	0.671	-5.556	AT1G73260.1.1	0	1	1	1	-1.014	0.173
AT5G18100.2;AT1G08830.2;AT1G08830.1;AT5G18100.1	-0.279	-0.361	-1.023	0.336	0.672	-5.557	AT5G18100.2;AT1G08830.2;AT1G08830.1;AT5G18100.1	0	1	1	1	-1.014	0.173
AT1G44910.2;AT1G44910.1.1	0.291	1.001	1.022	0.336	0.672	-5.557	AT1G44910.2;AT1G44910.1.1	0	#N/A	#N/A	#N/A	1.014	0.173
AT3G29075.1	-0.114	3.431	-1.02	0.338	0.673	-5.559	AT3G29075.1	1	1	1	1	-1.153	0.172
AT1G59870.1	-0.217	1.767	-1.02	0.338	0.673	-5.56	AT1G59870.1	1	1	1	1	-1.056	0.172
AT2G47090.2;AT2G47090.1	0.25	-1.72	1.019	0.338	0.673	-5.56	AT2G47090.2;AT2G47090.1	0	1	1	1	1.007	0.172
AT1G76850.1	-0.276	1.54	-1.019	0.338	0.673	-5.56	AT1G76850.1	0	1	1	1	-1.01	0.172
AT1G78280.1	0.201	-1.833	1.018	0.338	0.673	-5.561	AT1G78280.1	0	2	2	1	0.996	0.172
AT5G08690.1;AT5G08670.1;AT5G08680.1.2	3.607	-5.395	1.017	0.339	0.674	-5.563	AT5G08690.1;AT5G08670.1;AT5G08680.1.2	0	1	1	1	1.022	0.171
AT1G43170.4;AT1G43170.9;AT1G43170.8;AT1G43170.7;AT1G43170.6;AT1G43170.5;AT1G43170.3;AT1G43170.2;AT1G43170.1	0.167	-0.359	1.016	0.339	0.674	-5.563	AT1G43170.4;AT1G43170.9;AT1G43170.8;AT1G43170.7;AT1G43170.6;AT1G43170.5;AT1G43170.3;AT1G43170.2;AT1G43170.1	0	1	1	1	0.983	0.171
AT1G05150.1;AT2G32450.1	-0.397	1.11	-1.013	0.341	0.675	-5.566	AT1G05150.1;AT2G32450.1	0	2	2	2	-1.011	0.171
AT2G29890.1;AT2G29890.2;AT2G29890.3	0.127	1.616	1.013	0.341	0.675	-5.566	AT2G29890.1;AT2G29890.2;AT2G29890.3	1	1	1	1	1.116	0.171
AT3G10530.1	0.139	0.206	1.012	0.341	0.675	-5.567	AT3G10530.1	0	1	1	1	0.964	0.171
AT5G28540.1;AT5G42020.1	1.157	0.389	1.011	0.341	0.675	-5.568	AT5G28540.1;AT5G42020.1	1	1	1	1	1.018	0.171
AT1G80180.1.1	0.18	0.867	1.011	0.341	0.675	-5.568	AT1G80180.1.1	1	1	1	1	1.062	0.171
AT4G14960.2;AT1G50010.1;AT1G04820.1;AT4G14960.1;AT5G19780.1;AT5G19770.1.1	-0.434	0.365	-1.011	0.341	0.675	-5.568	AT4G14960.2;AT1G50010.1;AT1G04820.1;AT4G14960.1;AT5G19780.1;AT5G19770.1.1	0	2	2	2	-1.01	0.171
AT5G35330.3;AT5G35330.2;AT5G35330.1.1	0.169	-0.84	1.011	0.342	0.675	-5.568	AT5G35330.3;AT5G35330.2;AT5G35330.1.1	0	#N/A	#N/A	#N/A	0.979	0.171
AT1G01260.3;AT1G01260.2;AT1G01260.1	0.237	-1.174	1.01	0.342	0.675	-5.569	AT1G01260.3;AT1G01260.2;AT1G01260.1	0	2	2	2	0.996	0.171
CON__P02662.5	-0.332	-0.795	-1.01	0.342	0.675	-5.569	CON__P02662.5	2	8	8	8	-1.027	0.171
AT1G72390.1.1	0.163	-1.118	1.009	0.342	0.675	-5.57	AT1G72390.1.1	0	1	1	1	0.975	0.171
AT1G20110.1.1	0.216	0.494	1.008	0.343	0.676	-5.571	AT1G20110.1.1	1	1	1	1	1.043	0.17
AT1G75190.2;AT1G75190.1	0.345	2.361	1.007	0.343	0.677	-5.572	AT1G75190.2;AT1G75190.1	1	1	1	1	1.024	0.17
AT3G20550.1	0.17	1.72	1.004	0.345	0.679	-5.575	AT3G20550.1	1	2	2	2	1.059	0.168
AT1G30690.2;AT1G30690.1.1	0.202	0.551	1.003	0.345	0.679	-5.576	AT1G30690.2;AT1G30690.1.1	1	2	2	2	1.042	0.168
AT2G39480.1	0.178	-2.134	1.002	0.346	0.679	-5.577	AT2G39480.1	0	1	1	1	0.974	0.168
AT3G09260.1.3	-0.366	-0.115	-1.002	0.346	0.679	-5.577	AT3G09260.1.3	0	1	1	1	-0.999	0.168
AT3G15950.1;AT3G15950.2;AT4G27190.1	-0.287	-0.609	-1.001	0.346	0.68	-5.578	AT3G15950.1;AT3G15950.2;AT4G27190.1	1	1	1	1	-1.022	0.168
AT1G20760.1.2	0.41	3.703	1	0.347	0.68	-5.579	AT1G20760.1.2	1	1	1	1	1.013	0.168
AT5G02770.1	-0.307	-1.216	-1	0.347	0.68	-5.579	AT5G02770.1	0	2	2	2	-0.994	0.168
AT3G08580.2;AT3G08580.1	-0.227	-1.3	-0.998	0.347	0.68	-5.58	AT3G08580.2;AT3G08580.1	0	1	1	1	-0.983	0.167
AT5G21940.1	0.219	-0.263	0.998	0.348	0.68	-5.581	AT5G21940.1	0	1	1	1	0.981	0.167
AT3G06670.1;AT3G06670.2	-0.475	-2.157	-0.997	0.348	0.68	-5.581	AT3G06670.1;AT3G06670.2	0	2	2	2	-0.998	0.167
AT3G47420.1	-0.221	3.272	-0.997	0.348	0.68	-5.581	AT3G47420.1	0	1	1	1	-0.981	0.167
AT5G46750.1	0.62	2.304	0.996	0.348	0.681	-5.582	AT5G46750.1	1	1	1	1	1.004	0.167
AT4G12770.2;AT4G12770.1;AT4G12780.2;AT4G12780.1.1	0.291	-2.778	0.995	0.349	0.681	-5.583	AT4G12770.2;AT4G12770.1;AT4G12780.2;AT4G12780.1.1	0	1	1	1	0.987	0.167
AT5G15270.2;AT5G15270.1	-0.182	0.264	-0.994	0.349	0.681	-5.584	AT5G15270.2;AT5G15270.1	0	1	1	1	-0.968	0.167
AT5G57290.3;AT5G57290.1;AT5G57290.2	-0.256	0.577	-0.993	0.35	0.681	-5.585	AT5G57290.3;AT5G57290.1;AT5G57290.2	1	1	1	1	-1.019	0.167
AT1G08680.2;AT1G08680.1;AT1G08680.4.1	0.281	1.078	0.993	0.35	0.681	-5.585	AT1G08680.2;AT1G08680.1;AT1G08680.4.1	1	2	2	2	1.015	0.167
AT1G20110.1	-0.148	0.466	-0.993	0.35	0.681	-5.585	AT1G20110.1	1	1	1	1	-1.062	0.167
AT3G48740.1	-0.138	2.129	-0.993	0.35	0.681	-5.585	AT3G48740.1	1	1	1	1	-1.074	0.167
AT5G44100.1	0.451	1.516	0.992	0.35	0.681	-5.586	AT5G44100.1	1	1	1	1	1.004	0.167
AT1G76810.1.1	-0.179	0.321	-0.991	0.351	0.682	-5.587	AT1G76810.1.1	1	2	2	2	-1.038	0.167
AT2G03890.1	0.121	1.28	0.989	0.351	0.682	-5.588	AT2G03890.1	1	1	1	1	1.096	0.166
AT2G45140.1	-0.178	0.15	-0.989	0.352	0.682	-5.589	AT2G45140.1	0	1	1	1	-0.962	0.166
AT2G36170.1;AT3G52590.1;AT4G05320.4;AT4G05320.2;AT5G20620.1;AT4G05320.6;AT4G05320.3;AT4G05320.1;AT5G37640.1;AT1G65350.1;AT5G03240.3;AT5G03240.2;AT5G03240.1;AT4G05320.5;AT4G02890.3;AT4G02890.4;AT1G55060.1;AT4G05050.1;AT4G05050.2;AT4G02890.2;AT4G02890.1;AT4G05050.3;AT3G62250.1;AT2G47110.2;AT2G47110.1;AT1G31340.1;AT1G23410.1;AT2G35635.1;AT4G05050.4;AT3G09790.1	-0.134	1.366	-0.988	0.352	0.682	-5.589	AT2G36170.1;AT3G52590.1;AT4G05320.4;AT4G05320.2;AT5G20620.1;AT4G05320.6;AT4G05320.3;AT4G05320.1;AT5G37640.1;AT1G65350.1;AT5G03240.3;AT5G03240.2;AT5G03240.1;AT4G05320.5;AT4G02890.3;AT4G02890.4;AT1G55060.1;AT4G05050.1;AT4G05050.2;AT4G02890.2;AT4G02890.1;AT4G05050.3;AT3G62250.1;AT2G47110.2;AT2G47110.1;AT1G31340.1;AT1G23410.1;AT2G35635.1;AT4G05050.4;AT3G09790.1	1	1	1	1	-1.073	0.166
CON__P04264;CON__ENSEMBL:ENSBTAP00000038253	-0.206	1.393	-0.988	0.352	0.682	-5.59	CON__P04264;CON__ENSEMBL:ENSBTAP00000038253	1	1	1	1	-1.024	0.166
AT1G63680.1.1	3.649	-4.966	0.987	0.352	0.682	-5.59	AT1G63680.1.1	0	1	1	1	0.992	0.166
AT1G78900.2;AT1G78900.1	0.26	-0.781	0.987	0.352	0.682	-5.591	AT1G78900.2;AT1G78900.1	0	1	1	1	0.977	0.166
AT4G24770.1	-0.273	0.006	-0.987	0.352	0.682	-5.591	AT4G24770.1	0	1	1	1	-0.978	0.166
AT5G62810.1.1	0.238	-1.8	0.985	0.353	0.682	-5.592	AT5G62810.1.1	0	#N/A	#N/A	#N/A	0.972	0.166
AT2G05380.1;AT2G05380.2.1	-3.469	-10.039	-0.985	0.353	0.682	-5.592	AT2G05380.1;AT2G05380.2.1	0	1	0	0	-0.99	0.166
AT3G05900.1.8	-0.275	-1.043	-0.983	0.354	0.683	-5.594	AT3G05900.1.8	1	2	2	2	-1.005	0.165
AT1G72370.2;AT1G72370.1	-0.249	-0.349	-0.983	0.354	0.683	-5.594	AT1G72370.2;AT1G72370.1	0	1	1	1	-0.972	0.165
CON__P35527;CON__P08727;CON__P19001;CON__P05784;CON__Q04695;CON__Q9QWL7;CON__P08730-1;CON__P19012;CON__A2A4G1;CON__P02533;CON__P08779;CON__Q99456;CON__P13645	0.442	-0.387	0.982	0.355	0.683	-5.595	CON__P35527;CON__P08727;CON__P19001;CON__P05784;CON__Q04695;CON__Q9QWL7;CON__P08730-1;CON__P19012;CON__A2A4G1;CON__P02533;CON__P08779;CON__Q99456;CON__P13645	0	1	1	1	0.982	0.165
AT3G16380.1	0.148	-0.873	0.981	0.355	0.683	-5.596	AT3G16380.1	0	1	1	1	0.943	0.165
AT5G55910.1;AT1G16440.1;AT4G26610.1;AT3G27580.2;AT3G27580.1;AT5G47750.1;AT2G44830.1	-0.166	1.192	-0.981	0.355	0.683	-5.596	AT5G55910.1;AT1G16440.1;AT4G26610.1;AT3G27580.2;AT3G27580.1;AT5G47750.1;AT2G44830.1	0	4	4	4	-0.951	0.165
AT5G47200.1;AT4G17530.1	0.116	-0.974	0.981	0.355	0.683	-5.597	AT5G47200.1;AT4G17530.1	0	1	1	1	0.918	0.165
AT3G18230.1	-0.166	-0.613	-0.98	0.356	0.683	-5.597	AT3G18230.1	0	1	1	1	-0.95	0.165
AT5G14720.1.4	-0.31	-2.013	-0.977	0.357	0.685	-5.6	AT5G14720.1.4	0	2	2	2	-0.972	0.164
AT2G28000.1.2	-0.255	-0.626	-0.977	0.357	0.685	-5.6	AT2G28000.1.2	0	1	1	1	-0.967	0.164
AT4G14350.3;AT4G14350.2;AT4G14350.1;AT3G23310.1;AT1G03920.1	0.21	0.192	0.976	0.357	0.685	-5.6	AT4G14350.3;AT4G14350.2;AT4G14350.1;AT3G23310.1;AT1G03920.1	0	2	2	2	0.959	0.164
AT3G05420.1;AT3G05420.2.4	-0.814	-0.37	-0.976	0.358	0.686	-5.601	AT3G05420.1;AT3G05420.2.4	0	#N/A	#N/A	#N/A	-0.979	0.164
AT1G77270.1	0.175	0.145	0.975	0.358	0.686	-5.601	AT1G77270.1	0	1	1	1	0.949	0.164
ATMG01190.1;AT2G07698.1.3	-0.21	0.215	-0.973	0.359	0.688	-5.604	ATMG01190.1;AT2G07698.1.3	0	#N/A	#N/A	#N/A	-0.956	0.163
AT5G02850.1	-0.236	-2.034	-0.972	0.359	0.688	-5.605	AT5G02850.1	0	1	1	1	-0.96	0.163
AT5G57290.3;AT5G57290.1;AT4G25890.1.4	-0.161	0.075	-0.971	0.36	0.688	-5.605	AT5G57290.3;AT5G57290.1;AT4G25890.1.4	0	#N/A	#N/A	#N/A	-0.94	0.163
AT5G44120.3;AT5G44120.2;AT5G44120.1	-0.318	-2.106	-0.97	0.36	0.688	-5.606	AT5G44120.3;AT5G44120.2;AT5G44120.1	0	1	1	1	-0.966	0.162
AT1G76030.1;AT4G38510.4;AT4G38510.3;AT4G38510.2;AT4G38510.1;AT1G20260.1;AT4G38510.5	-0.19	-0.487	-0.969	0.361	0.689	-5.608	AT1G76030.1;AT4G38510.4;AT4G38510.3;AT4G38510.2;AT4G38510.1;AT1G20260.1;AT4G38510.5	0	1	1	1	-0.947	0.162
AT4G39080.1.1	0.176	-1.188	0.968	0.362	0.69	-5.609	AT4G39080.1.1	0	1	1	1	0.942	0.161
AT3G48050.1;AT3G48050.2;AT3G48060.1.4	0.147	0.434	0.966	0.362	0.69	-5.61	AT3G48050.1;AT3G48050.2;AT3G48060.1.4	0	#N/A	#N/A	#N/A	0.929	0.161
AT1G56070.1.1	0.304	0.209	0.966	0.362	0.69	-5.61	AT1G56070.1.1	0	1	1	1	0.961	0.161
AT1G04410.1;AT5G43330.1.1	-0.241	0.544	-0.965	0.363	0.691	-5.611	AT1G04410.1;AT5G43330.1.1	1	1	1	1	-0.991	0.161
AT3G09260.1.7	-0.28	-2.173	-0.964	0.363	0.691	-5.612	AT3G09260.1.7	1	1	1	1	-0.985	0.161
AT4G00630.1;AT4G00630.2	-0.151	-1.43	-0.96	0.365	0.694	-5.616	AT4G00630.1;AT4G00630.2	0	1	1	1	-0.925	0.159
AT1G76180.2;AT1G76180.1.9	-0.288	4.051	-0.96	0.365	0.694	-5.616	AT1G76180.2;AT1G76180.1.9	0	#N/A	#N/A	#N/A	-0.953	0.159
AT1G22530.1.12	-0.304	-0.029	-0.959	0.365	0.694	-5.616	AT1G22530.1.12	0	#N/A	#N/A	#N/A	-0.954	0.159
AT5G17710.1;AT5G17710.2	0.126	0.127	0.956	0.367	0.696	-5.619	AT5G17710.1;AT5G17710.2	0	2	2	2	0.906	0.157
CON__P13645;CON__Q7Z3Z0;CON__Q7Z3Y8;CON__Q148H6;CON__Q7Z3Y7	-0.19	-0.286	-0.955	0.368	0.697	-5.62	CON__P13645;CON__Q7Z3Z0;CON__Q7Z3Y8;CON__Q148H6;CON__Q7Z3Y7	0	1	1	1	-0.935	0.157
AT3G49601.1	-0.171	-0.195	-0.952	0.369	0.699	-5.623	AT3G49601.1	0	1	1	1	-0.926	0.155
AT1G11360.4;AT1G11360.3;AT1G11360.2;AT1G11360.1.1	0.153	3.883	0.949	0.37	0.701	-5.625	AT1G11360.4;AT1G11360.3;AT1G11360.2;AT1G11360.1.1	1	1	1	1	1.007	0.155
AT2G17840.1.3	0.211	-0.216	0.949	0.37	0.701	-5.626	AT2G17840.1.3	0	#N/A	#N/A	#N/A	0.933	0.155
AT3G12050.2;AT3G12050.1	0.202	2.043	0.949	0.37	0.701	-5.626	AT3G12050.2;AT3G12050.1	1	2	2	2	0.983	0.155
AT1G59610.1.2	0.197	-2.648	0.947	0.371	0.702	-5.628	AT1G59610.1.2	0	1	1	1	0.929	0.154
AT2G46020.1;AT2G46020.2	0.21	0.151	0.946	0.372	0.702	-5.628	AT2G46020.1;AT2G46020.2	0	1	1	1	0.931	0.154
AT1G75240.1.1	0.229	1.074	0.945	0.372	0.702	-5.629	AT1G75240.1.1	1	1	1	1	0.972	0.154
AT5G25460.1	-0.128	0.301	-0.945	0.372	0.703	-5.63	AT5G25460.1	1	1	1	1	-1.025	0.153
AT3G52930.1;AT2G36460.1;AT2G36460.2.1	-0.469	-2.466	-0.943	0.373	0.703	-5.631	AT3G52930.1;AT2G36460.1;AT2G36460.2.1	0	#N/A	#N/A	#N/A	-0.944	0.153
AT3G03720.2;AT3G03720.1	-3.351	-5.119	-0.939	0.375	0.707	-5.635	AT3G03720.2;AT3G03720.1	0	1	1	1	-0.943	0.151
AT4G11740.1.5	-3.193	-6.552	-0.939	0.375	0.707	-5.635	AT4G11740.1.5	0	#N/A	#N/A	#N/A	-0.943	0.151
AT2G33150.1.3	-0.325	0.78	-0.937	0.376	0.707	-5.636	AT2G33150.1.3	0	#N/A	#N/A	#N/A	-0.934	0.15
AT5G16260.1	0.153	-0.986	0.935	0.377	0.709	-5.638	AT5G16260.1	0	2	2	2	0.904	0.149
AT1G20696.1;AT1G20693.1;AT1G20696.3;AT1G20693.2;AT1G20693.3;AT1G20696.2.1	-0.258	-1.524	-0.932	0.378	0.711	-5.64	AT1G20696.1;AT1G20693.1;AT1G20696.3;AT1G20693.2;AT1G20693.3;AT1G20696.2.1	1	2	2	2	-0.954	0.148
AT5G02770.1.1	0.282	-1.147	0.93	0.379	0.712	-5.642	AT5G02770.1.1	1	4	4	4	0.949	0.147
AT5G57290.3;AT5G57290.1;AT4G25890.1.2	0.154	1.994	0.928	0.381	0.713	-5.645	AT5G57290.3;AT5G57290.1;AT4G25890.1.2	0	#N/A	#N/A	#N/A	0.898	0.147
AT1G78850.1.1	-0.247	-0.752	-0.928	0.381	0.713	-5.645	AT1G78850.1.1	0	1	1	1	-0.918	0.147
AT3G45780.2;AT3G45780.1.7	0.237	-1.246	0.927	0.381	0.713	-5.645	AT3G45780.2;AT3G45780.1.7	0	1	1	1	0.917	0.147
AT3G22380.1;AT3G22380.2.1	-3.192	-6.681	-0.927	0.381	0.713	-5.645	AT3G22380.1;AT3G22380.2.1	0	1	1	0	-0.932	0.147
AT2G37340.3;AT2G37340.2;AT2G37340.1.4	0.194	3.829	0.926	0.381	0.713	-5.646	AT2G37340.3;AT2G37340.2;AT2G37340.1.4	0	1	1	1	0.909	0.147
AT4G38970.1;AT2G21330.1;AT2G21330.2;AT4G38970.2;AT2G21330.3.1	-0.257	0.643	-0.926	0.381	0.713	-5.646	AT4G38970.1;AT2G21330.1;AT2G21330.2;AT4G38970.2;AT2G21330.3.1	0	1	1	1	-0.918	0.147
AT3G52930.1.1	-0.23	0.347	-0.926	0.381	0.713	-5.646	AT3G52930.1.1	0	1	1	1	-0.915	0.147
AT4G08920.1	-3.118	-5.558	-0.922	0.383	0.716	-5.65	AT4G08920.1	0	1	1	1	-0.927	0.145
AT4G23670.1	-0.264	-0.315	-0.921	0.384	0.716	-5.65	AT4G23670.1	0	1	1	1	-0.914	0.145
AT3G17850.1.1	-0.202	0.678	-0.921	0.384	0.716	-5.651	AT3G17850.1.1	0	3	3	3	-0.906	0.145
AT4G35100.2;AT4G35100.1	0.222	1.445	0.919	0.385	0.717	-5.652	AT4G35100.2;AT4G35100.1	3	4	4	4	0.942	0.145
AT4G35560.1;AT4G35560.2	-0.279	1.663	-0.919	0.385	0.717	-5.652	AT4G35560.1;AT4G35560.2	1	1	1	1	-0.937	0.145
AT3G10250.2;AT3G10250.1	0.18	-1.273	0.916	0.386	0.719	-5.655	AT3G10250.2;AT3G10250.1	0	1	1	1	0.896	0.143
AT4G38740.1;AT2G21130.1	-0.337	0.573	-0.916	0.387	0.719	-5.655	AT4G38740.1;AT2G21130.1	0	1	1	1	-0.913	0.143
AT1G21750.2;AT1G21750.1.1	0.173	0.449	0.914	0.387	0.719	-5.656	AT1G21750.2;AT1G21750.1.1	0	1	1	1	0.892	0.143
NA.11	0.188	-0.647	0.913	0.388	0.719	-5.657	NA.11	0	#N/A	#N/A	#N/A	0.896	0.143
AT2G28000.1.7	-0.32	0.239	-0.913	0.388	0.719	-5.658	AT2G28000.1.7	0	#N/A	#N/A	#N/A	-0.909	0.143
AT3G17850.1	-0.337	-1.127	-0.913	0.388	0.719	-5.658	AT3G17850.1	0	1	1	1	-0.91	0.143
AT1G20696.1;AT1G20693.1;AT1G20696.3;AT1G20693.2;AT1G20693.3;AT1G20696.2	0.227	-0.211	0.912	0.388	0.719	-5.658	AT1G20696.1;AT1G20693.1;AT1G20696.3;AT1G20693.2;AT1G20693.3;AT1G20696.2	0	1	1	1	0.901	0.143
AT3G05900.1.3	-0.325	1.256	-0.912	0.388	0.719	-5.658	AT3G05900.1.3	1	1	1	1	-0.926	0.143
AT1G02120.1	-0.116	-0.072	-0.912	0.388	0.719	-5.659	AT1G02120.1	0	1	1	1	-0.861	0.143
AT5G62390.1.6	0.261	-2.357	0.91	0.389	0.72	-5.66	AT5G62390.1.6	0	#N/A	#N/A	#N/A	0.903	0.142
AT5G28540.1;AT5G42020.1.1	0.396	0.697	0.908	0.39	0.721	-5.662	AT5G28540.1;AT5G42020.1.1	0	1	1	1	0.908	0.142
AT4G25340.2;AT4G25340.1	0.286	0.252	0.908	0.39	0.721	-5.662	AT4G25340.2;AT4G25340.1	1	2	2	2	0.925	0.142
AT3G05900.1.6	-0.474	-1.724	-0.907	0.391	0.722	-5.663	AT3G05900.1.6	0	1	1	1	-0.908	0.142
AT3G53420.2;AT3G53420.1.2	-0.275	-0.452	-0.905	0.392	0.723	-5.665	AT3G53420.2;AT3G53420.1.2	0	1	1	1	-0.899	0.141
AT5G57110.2;AT5G57110.1.1	-0.317	-1.821	-0.904	0.392	0.723	-5.665	AT5G57110.2;AT5G57110.1.1	1	1	1	1	-0.919	0.141
AT4G36700.1.3	-2.9	-11.408	-0.902	0.393	0.724	-5.667	AT4G36700.1.3	0	#N/A	#N/A	#N/A	-0.907	0.14
AT1G08790.1	-0.228	-1.394	-0.902	0.393	0.724	-5.667	AT1G08790.1	0	1	1	1	-0.892	0.14
AT3G09200.2;AT3G09200.1;AT2G40010.1;AT3G11250.1.1	-0.272	-1.473	-0.902	0.394	0.724	-5.668	AT3G09200.2;AT3G09200.1;AT2G40010.1;AT3G11250.1.1	0	1	1	1	-0.896	0.14
AT5G17920.2;AT5G17920.1	-0.189	1.976	-0.901	0.394	0.724	-5.668	AT5G17920.2;AT5G17920.1	1	1	1	1	-0.934	0.14
AT5G61150.1;AT5G61150.2.4	0.196	-1.525	0.901	0.394	0.724	-5.668	AT5G61150.1;AT5G61150.2.4	0	2	2	2	0.885	0.14
AT4G31880.1;AT4G31880.2.5	0.324	-1.343	0.901	0.394	0.724	-5.668	AT4G31880.1;AT4G31880.2.5	1	1	1	1	0.915	0.14
AT5G52040.3;AT5G52040.1;AT5G52040.4;AT5G52040.2.2	0.112	0.337	0.9	0.395	0.724	-5.669	AT5G52040.3;AT5G52040.1;AT5G52040.4;AT5G52040.2.2	0	2	2	2	0.847	0.14
AT3G45780.2;AT3G45780.1.5	0.168	0.562	0.899	0.395	0.724	-5.67	AT3G45780.2;AT3G45780.1.5	0	2	2	2	0.877	0.14
AT3G55460.1	0.134	1.228	0.899	0.395	0.724	-5.67	AT3G55460.1	0	2	2	2	0.862	0.14
AT3G57150.1	-0.319	-1.038	-0.896	0.397	0.727	-5.673	AT3G57150.1	0	1	1	1	-0.893	0.139
AT4G35470.1.3	0.163	-0.07	0.893	0.398	0.728	-5.675	AT4G35470.1.3	0	#N/A	#N/A	#N/A	0.87	0.138
AT1G08420.2;AT1G08420.1	-0.232	-1.084	-0.893	0.398	0.728	-5.675	AT1G08420.2;AT1G08420.1	0	3	3	3	-0.884	0.138
AT3G45780.2;AT3G45780.1.11	-0.181	0.594	-0.893	0.398	0.728	-5.675	AT3G45780.2;AT3G45780.1.11	0	#N/A	#N/A	#N/A	-0.875	0.138
AT1G62380.1	0.507	-2.403	0.892	0.398	0.728	-5.676	AT1G62380.1	0	1	1	1	0.894	0.138
AT2G35820.1	0.157	0.085	0.892	0.399	0.728	-5.676	AT2G35820.1	0	0	0	0	0.867	0.138
AT2G05710.1;AT4G35830.2;AT4G35830.1.1	-0.189	0.408	-0.891	0.399	0.728	-5.677	AT2G05710.1;AT4G35830.2;AT4G35830.1.1	0	1	1	1	-0.874	0.138
AT1G29530.1	0.195	-1.117	0.89	0.399	0.728	-5.677	AT1G29530.1	0	1	1	1	0.875	0.138
AT5G56030.1;AT5G56010.1;AT5G56000.1;AT5G56030.2	-0.158	-0.225	-0.89	0.399	0.728	-5.678	AT5G56030.1;AT5G56010.1;AT5G56000.1;AT5G56030.2	0	1	1	1	-0.866	0.138
AT4G27450.1.4	0.176	-0.157	0.889	0.4	0.729	-5.679	AT4G27450.1.4	0	#N/A	#N/A	#N/A	0.87	0.137
AT3G54230.1;AT3G54230.2	0.147	-0.143	0.887	0.401	0.73	-5.68	AT3G54230.1;AT3G54230.2	0	1	1	1	0.858	0.137
AT5G27640.1;AT5G25780.1;AT5G27640.2	-0.281	3.202	-0.886	0.401	0.73	-5.681	AT5G27640.1;AT5G25780.1;AT5G27640.2	0	2	2	2	-0.881	0.137
AT5G40450.1.10	0.219	2.156	0.885	0.402	0.731	-5.682	AT5G40450.1.10	1	1	1	1	0.909	0.136
AT3G05900.1.20	0.158	2.613	0.885	0.402	0.731	-5.682	AT3G05900.1.20	0	#N/A	#N/A	#N/A	0.86	0.136
AT4G17330.1	0.13	0.551	0.883	0.403	0.731	-5.683	AT4G17330.1	0	1	1	1	0.847	0.136
AT3G04160.1;AT3G04160.2	-0.222	0.305	-0.882	0.404	0.731	-5.685	AT3G04160.1;AT3G04160.2	0	1	1	1	-0.872	0.136
AT2G25720.1	0.149	-0.579	0.882	0.404	0.731	-5.685	AT2G25720.1	0	1	1	1	0.854	0.136
AT3G17420.1	-0.156	0.143	-0.882	0.404	0.731	-5.685	AT3G17420.1	0	1	1	1	-0.857	0.136
AT5G57580.1	0.215	2.055	0.881	0.404	0.731	-5.686	AT5G57580.1	1	1	1	1	0.905	0.136
AT1G22280.2;AT1G22280.1;AT1G22280.3	0.165	0.894	0.88	0.404	0.731	-5.686	AT1G22280.2;AT1G22280.1;AT1G22280.3	1	1	1	1	0.92	0.136
AT4G24190.2;AT4G24190.1	0.145	0.756	0.88	0.404	0.731	-5.686	AT4G24190.2;AT4G24190.1	0	1	1	1	0.851	0.136
AT2G30710.1.1	-0.191	-1.038	-0.88	0.405	0.731	-5.686	AT2G30710.1.1	0	1	1	1	-0.865	0.136
AT2G01190.1.1	0.127	1.088	0.878	0.405	0.732	-5.687	AT2G01190.1.1	0	2	2	2	0.841	0.136
AT2G05580.1	-2.917	-10.22	-0.878	0.405	0.732	-5.688	AT2G05580.1	0	0	0	1	-0.883	0.136
AT3G02880.1;AT5G16590.1	-0.443	1.075	-0.876	0.406	0.732	-5.689	AT3G02880.1;AT5G16590.1	0	1	1	1	-0.877	0.136
AT5G61560.2;AT5G61560.1	0.139	1.521	0.876	0.406	0.732	-5.689	AT5G61560.2;AT5G61560.1	1	1	1	1	0.931	0.136
AT1G15340.1;AT1G15340.2.1	0.132	1.084	0.876	0.406	0.732	-5.689	AT1G15340.1;AT1G15340.2.1	0	2	2	2	0.842	0.136
AT5G26000.2;AT5G26000.1;AT5G25980.3;AT5G25980.1;AT5G25980.2	0.253	0.845	0.876	0.407	0.732	-5.69	AT5G26000.2;AT5G26000.1;AT5G25980.3;AT5G25980.1;AT5G25980.2	0	1	1	1	0.869	0.136
AT4G14270.2;AT4G14270.1	-0.172	0.819	-0.875	0.407	0.732	-5.69	AT4G14270.2;AT4G14270.1	0	1	1	1	-0.856	0.136
AT3G16420.3;AT3G16420.2;AT3G16420.1;AT3G16430.2;AT3G16430.1	0.244	0.954	0.875	0.407	0.732	-5.69	AT3G16420.3;AT3G16420.2;AT3G16420.1;AT3G16430.2;AT3G16430.1	3	3	3	3	0.893	0.136
AT5G39320.1;AT5G15490.1;AT3G29360.2;AT3G29360.1.1	-0.384	-1.605	-0.874	0.407	0.732	-5.691	AT5G39320.1;AT5G15490.1;AT3G29360.2;AT3G29360.1.1	0	#N/A	#N/A	#N/A	-0.874	0.135
AT5G47480.1.1	0.121	0.961	0.874	0.408	0.732	-5.692	AT5G47480.1.1	0	1	1	1	0.832	0.135
AT4G39680.2;AT4G39680.1	0.557	0.387	0.872	0.409	0.734	-5.693	AT4G39680.2;AT4G39680.1	0	1	1	1	0.874	0.134
AT3G14990.3;AT3G14990.2;AT3G14990.1.1	0.171	0.405	0.871	0.409	0.734	-5.694	AT3G14990.3;AT3G14990.2;AT3G14990.1.1	0	#N/A	#N/A	#N/A	0.852	0.134
AT5G28540.1;AT5G42020.1;AT5G42020.2.1	0.887	-0.567	0.87	0.41	0.735	-5.695	AT5G28540.1;AT5G42020.1;AT5G42020.2.1	0	1	1	1	0.873	0.134
AT3G12580.1	-0.13	0.415	-0.869	0.41	0.735	-5.695	AT3G12580.1	0	1	1	1	-0.834	0.134
AT3G26618.1.1	-3.058	-5.284	-0.868	0.41	0.735	-5.696	AT3G26618.1.1	0	#N/A	#N/A	#N/A	-0.873	0.134
AT1G76850.1.1	0.306	3.417	0.868	0.411	0.735	-5.697	AT1G76850.1.1	1	1	1	1	0.881	0.134
AT2G41740.1.2	0.328	-2.575	0.867	0.411	0.735	-5.697	AT2G41740.1.2	0	#N/A	#N/A	#N/A	0.865	0.134
AT3G08510.3;AT3G08510.2;AT3G08510.1	0.202	1.606	0.867	0.411	0.735	-5.697	AT3G08510.3;AT3G08510.2;AT3G08510.1	1	1	1	1	0.893	0.134
AT1G68370.1.1	0.402	1.728	0.865	0.412	0.736	-5.699	AT1G68370.1.1	1	1	1	1	0.875	0.133
AT2G38410.1.2	0.29	-0.136	0.864	0.413	0.737	-5.7	AT2G38410.1.2	0	1	1	1	0.86	0.133
AT5G08690.1;AT5G08670.1;AT5G08680.1.1	0.203	-1.987	0.862	0.414	0.737	-5.702	AT5G08690.1;AT5G08670.1;AT5G08680.1.1	0	1	1	1	0.85	0.132
AT1G03350.1.1	0.243	-2.03	0.861	0.414	0.737	-5.702	AT1G03350.1.1	0	1	1	1	0.854	0.132
AT1G11310.1.1	-0.142	0.93	-0.861	0.414	0.737	-5.702	AT1G11310.1.1	0	#N/A	#N/A	#N/A	-0.833	0.132
AT3G16460.2;AT3G16460.1.4	-0.147	-0.751	-0.861	0.414	0.737	-5.702	AT3G16460.2;AT3G16460.1.4	1	1	1	1	-0.907	0.132
AT2G27710.4;AT2G27710.3;AT2G27710.2;AT2G27710.1;AT3G44590.2;AT3G44590.1;AT2G27720.1;AT2G27720.3;AT2G27720.2.6	0.154	0.556	0.861	0.414	0.737	-5.702	AT2G27710.4;AT2G27710.3;AT2G27710.2;AT2G27710.1;AT3G44590.2;AT3G44590.1;AT2G27720.1;AT2G27720.3;AT2G27720.2.6	0	#N/A	#N/A	#N/A	0.837	0.132
AT3G28925.1	0.176	1.153	0.86	0.415	0.737	-5.703	AT3G28925.1	0	1	1	1	0.843	0.132
AT4G25500.2;AT4G25500.3;AT4G25500.4;AT4G25500.1	0.139	3.106	0.859	0.415	0.737	-5.704	AT4G25500.2;AT4G25500.3;AT4G25500.4;AT4G25500.1	1	1	1	1	0.911	0.132
AT1G30690.2;AT1G30690.1.8	0.633	-0.451	0.859	0.415	0.737	-5.704	AT1G30690.2;AT1G30690.1.8	0	#N/A	#N/A	#N/A	0.862	0.132
AT5G04430.1;AT5G04430.2.1	-0.274	-1.785	-0.858	0.416	0.737	-5.704	AT5G04430.1;AT5G04430.2.1	0	1	1	1	-0.854	0.132
AT1G76180.2;AT1G76180.1.4	0.31	-2.982	0.858	0.416	0.737	-5.705	AT1G76180.2;AT1G76180.1.4	0	1	1	1	0.855	0.132
AT5G43060.1	-0.142	1.475	-0.857	0.416	0.737	-5.705	AT5G43060.1	0	1	1	1	-0.83	0.132
AT4G29070.2;AT4G29070.1	0.221	0.679	0.856	0.417	0.737	-5.706	AT4G29070.2;AT4G29070.1	0	1	1	1	0.847	0.132
AT5G19050.1.1	-0.209	-0.242	-0.856	0.417	0.737	-5.706	AT5G19050.1.1	0	#N/A	#N/A	#N/A	-0.845	0.132
AT5G17310.1;AT3G03250.1;AT5G17310.2	0.266	-0.012	0.856	0.417	0.737	-5.706	AT5G17310.1;AT3G03250.1;AT5G17310.2	1	1	1	1	0.872	0.132
AT4G14960.2;AT1G50010.1;AT1G04820.1;AT4G14960.1;AT1G64740.1	-0.462	0.303	-0.856	0.417	0.737	-5.707	AT4G14960.2;AT1G50010.1;AT1G04820.1;AT4G14960.1;AT1G64740.1	0	1	1	1	-0.857	0.132
AT1G12080.2.1	-0.317	-1.268	-0.855	0.417	0.737	-5.707	AT1G12080.2.1	0	#N/A	#N/A	#N/A	-0.853	0.132
AT3G16460.2;AT3G16460.1.5	-0.172	0.229	-0.854	0.418	0.738	-5.708	AT3G16460.2;AT3G16460.1.5	0	1	1	1	-0.837	0.132
AT3G58760.1	-3.035	-6.459	-0.854	0.418	0.738	-5.708	AT3G58760.1	0	1	1	0	-0.858	0.132
AT5G40450.1.2	0.126	-0.876	0.853	0.418	0.738	-5.709	AT5G40450.1.2	0	1	1	1	0.818	0.132
AT1G72150.1.9	-0.292	-2.224	-0.852	0.419	0.739	-5.71	AT1G72150.1.9	2	2	2	2	-0.865	0.132
AT3G17850.1.3	3.533	-7.923	0.851	0.419	0.739	-5.71	AT3G17850.1.3	0	0	1	1	0.856	0.132
AT4G35890.1	0.142	2.772	0.849	0.42	0.74	-5.712	AT4G35890.1	1	1	1	1	0.897	0.131
AT2G28000.1.1	0.194	0.235	0.848	0.421	0.74	-5.713	AT2G28000.1.1	0	1	1	1	0.835	0.131
AT3G04470.1.1	0.152	-2.199	0.848	0.421	0.74	-5.713	AT3G04470.1.1	0	#N/A	#N/A	#N/A	0.825	0.131
AT1G22530.1.4	0.181	3.346	0.847	0.421	0.74	-5.714	AT1G22530.1.4	1	1	1	1	0.877	0.131
AT1G07320.3;AT1G07320.4;AT1G07320.2;AT1G07320.1	0.181	-0.224	0.847	0.421	0.74	-5.714	AT1G07320.3;AT1G07320.4;AT1G07320.2;AT1G07320.1	0	1	1	1	0.832	0.131
AT5G18590.2;AT5G18590.1	0.118	-1.43	0.846	0.422	0.741	-5.715	AT5G18590.2;AT5G18590.1	0	1	1	1	0.807	0.13
AT1G22300.3;AT1G22300.2;AT1G22300.1.1	0.546	-0.504	0.846	0.422	0.741	-5.715	AT1G22300.3;AT1G22300.2;AT1G22300.1.1	0	1	1	1	0.848	0.13
AT3G58110.2;AT3G58110.1	-2.977	-6.653	-0.844	0.423	0.741	-5.716	AT3G58110.2;AT3G58110.1	0	1	0	1	-0.849	0.13
AT5G11170.2;AT5G11200.1;AT5G11170.1;AT5G11200.3;AT5G11200.2	-0.222	-2.273	-0.843	0.424	0.741	-5.717	AT5G11170.2;AT5G11200.1;AT5G11170.1;AT5G11200.3;AT5G11200.2	0	2	2	2	-0.835	0.13
AT3G45780.2;AT3G45780.1.1	0.241	0.602	0.843	0.424	0.741	-5.717	AT3G45780.2;AT3G45780.1.1	0	1	1	1	0.836	0.13
AT1G30230.1;AT1G30230.2.1	-2.933	-5.416	-0.843	0.424	0.741	-5.717	AT1G30230.1;AT1G30230.2.1	0	#N/A	#N/A	#N/A	-0.847	0.13
AT5G03700.1.1	0.182	-0.447	0.842	0.424	0.741	-5.718	AT5G03700.1.1	0	#N/A	#N/A	#N/A	0.828	0.13
AT5G49760.1	-0.14	0.516	-0.842	0.424	0.741	-5.718	AT5G49760.1	0	2	2	2	-0.815	0.13
AT4G20260.3;AT4G20260.2;AT4G20260.1;AT4G20260.4.4	0.335	0.48	0.841	0.425	0.741	-5.719	AT4G20260.3;AT4G20260.2;AT4G20260.1;AT4G20260.4.4	0	#N/A	#N/A	#N/A	0.84	0.13
AT3G55320.1	-0.251	-0.808	-0.841	0.425	0.741	-5.719	AT3G55320.1	0	1	1	1	-0.835	0.13
AT2G24250.2;AT2G24250.1	-0.182	1.874	-0.841	0.425	0.741	-5.719	AT2G24250.2;AT2G24250.1	1	1	1	1	-0.87	0.13
AT3G13470.1;AT1G55490.2;AT1G55490.1;AT5G56500.2;AT5G56500.1.3	0.217	0.744	0.84	0.425	0.741	-5.719	AT3G13470.1;AT1G55490.2;AT1G55490.1;AT5G56500.2;AT5G56500.1.3	0	1	1	1	0.831	0.13
AT2G02170.2;AT2G02170.1	-0.253	-0.47	-0.84	0.425	0.741	-5.719	AT2G02170.2;AT2G02170.1	0	1	1	1	-0.835	0.13
AT3G16450.3;AT3G16450.2;AT3G16450.1.1	0.276	1.06	0.837	0.427	0.742	-5.722	AT3G16450.3;AT3G16450.2;AT3G16450.1.1	0	1	1	1	0.833	0.13
AT2G41740.1.3	-0.621	-2.152	-0.837	0.427	0.742	-5.722	AT2G41740.1.3	0	#N/A	#N/A	#N/A	-0.84	0.13
AT3G17520.1.3	0.145	-0.008	0.837	0.427	0.742	-5.722	AT3G17520.1.3	1	2	2	2	0.88	0.13
AT4G18260.1	0.196	0.136	0.836	0.427	0.742	-5.723	AT4G18260.1	0	1	1	1	0.824	0.13
AT1G19870.1.3	0.142	0.1	0.836	0.427	0.742	-5.723	AT1G19870.1.3	1	3	3	3	0.881	0.13
AT1G47200.1	-0.271	-2.415	-0.835	0.428	0.742	-5.723	AT1G47200.1	0	1	1	1	-0.831	0.13
AT1G54010.1.3	0.148	-1.209	0.835	0.428	0.742	-5.724	AT1G54010.1.3	0	1	1	1	0.812	0.13
AT3G48050.1;AT3G48050.2	0.237	-1.461	0.835	0.428	0.742	-5.724	AT3G48050.1;AT3G48050.2	0	2	2	2	0.828	0.13
AT2G41900.1.1	0.176	-0.229	0.833	0.429	0.743	-5.725	AT2G41900.1.1	1	2	2	2	0.863	0.129
AT2G36170.1;AT3G52590.1;AT4G05320.4;AT4G05320.2;AT5G20620.1;AT4G05320.6;AT4G05320.3;AT4G05320.1;AT5G37640.1;AT1G65350.1;AT5G03240.3;AT5G03240.2;AT5G03240.1;AT4G05320.5;AT4G02890.3;AT4G02890.4;AT1G55060.1;AT4G05050.1;AT4G05050.2;AT4G02890.2;AT4G02890.1;AT4G05050.3;AT3G62250.1;AT2G47110.2;AT2G47110.1;AT1G31340.1;AT1G23410.1;AT2G35635.1;AT4G05050.4	-0.279	0.623	-0.83	0.43	0.745	-5.727	AT2G36170.1;AT3G52590.1;AT4G05320.4;AT4G05320.2;AT5G20620.1;AT4G05320.6;AT4G05320.3;AT4G05320.1;AT5G37640.1;AT1G65350.1;AT5G03240.3;AT5G03240.2;AT5G03240.1;AT4G05320.5;AT4G02890.3;AT4G02890.4;AT1G55060.1;AT4G05050.1;AT4G05050.2;AT4G02890.2;AT4G02890.1;AT4G05050.3;AT3G62250.1;AT2G47110.2;AT2G47110.1;AT1G31340.1;AT1G23410.1;AT2G35635.1;AT4G05050.4	1	1	1	1	-0.845	0.128
AT2G26990.1	-0.455	-2.659	-0.83	0.431	0.745	-5.728	AT2G26990.1	0	5	3	4	-0.831	0.128
AT1G61320.1	0.144	-0.125	0.829	0.431	0.745	-5.729	AT1G61320.1	0	1	1	1	0.805	0.128
AT5G17920.2;AT5G17920.1.4	-0.272	1.319	-0.829	0.431	0.745	-5.729	AT5G17920.2;AT5G17920.1.4	1	1	1	1	-0.843	0.128
AT1G51140.1	0.137	1.571	0.826	0.432	0.747	-5.731	AT1G51140.1	0	1	1	1	0.8	0.127
AT1G16850.1	0.186	0.179	0.825	0.433	0.747	-5.732	AT1G16850.1	0	1	1	1	0.812	0.127
AT5G40450.1.9	0.199	0.872	0.824	0.434	0.747	-5.732	AT5G40450.1.9	1	1	1	1	0.848	0.127
AT1G07990.1	-0.358	-0.995	-0.824	0.434	0.747	-5.733	AT1G07990.1	0	2	2	2	-0.824	0.127
AT1G05805.1	-0.292	-1.282	-0.824	0.434	0.747	-5.733	AT1G05805.1	0	1	1	1	-0.821	0.127
AT5G61150.1.1	0.254	0.003	0.824	0.434	0.747	-5.733	AT5G61150.1.1	0	#N/A	#N/A	#N/A	0.819	0.127
AT5G63640.1.1	0.106	0.759	0.824	0.434	0.747	-5.733	AT5G63640.1.1	1	2	2	2	0.902	0.127
AT1G22530.1.11	-0.198	0.091	-0.823	0.434	0.747	-5.733	AT1G22530.1.11	0	#N/A	#N/A	#N/A	-0.813	0.127
AT4G30890.3;AT4G30890.2;AT4G30890.1	-0.153	-1.424	-0.823	0.434	0.747	-5.734	AT4G30890.3;AT4G30890.2;AT4G30890.1	0	2	2	2	-0.802	0.127
AT1G05150.1	0.398	1.628	0.822	0.435	0.747	-5.734	AT1G05150.1	0	2	2	2	0.823	0.127
ATMG01190.1;AT2G07698.1.1	-0.25	0.359	-0.821	0.435	0.747	-5.735	ATMG01190.1;AT2G07698.1.1	0	1	1	1	-0.816	0.127
AT1G30690.2;AT1G30690.1.7	0.408	-0.654	0.821	0.435	0.747	-5.735	AT1G30690.2;AT1G30690.1.7	0	#N/A	#N/A	#N/A	0.821	0.127
AT1G74060.1;AT1G74050.1;AT1G18540.1	0.158	-1.133	0.82	0.436	0.747	-5.735	AT1G74060.1;AT1G74050.1;AT1G18540.1	0	1	1	1	0.802	0.127
AT1G10140.1.1	-0.188	0.239	-0.82	0.436	0.747	-5.736	AT1G10140.1.1	0	1	1	1	-0.808	0.127
AT2G21490.1	0.372	0.86	0.82	0.436	0.747	-5.736	AT2G21490.1	0	1	1	1	0.82	0.127
AT1G21380.1.1	-0.217	0.936	-0.819	0.436	0.747	-5.737	AT1G21380.1.1	0	3	3	3	-0.811	0.127
AT1G65030.1	0.123	0.853	0.819	0.437	0.747	-5.737	AT1G65030.1	1	1	1	1	0.875	0.127
AT5G61070.1	0.122	2.461	0.817	0.438	0.748	-5.738	AT5G61070.1	1	1	1	1	0.875	0.126
AT1G72150.1.19	-0.235	0.695	-0.815	0.439	0.749	-5.74	AT1G72150.1.19	0	#N/A	#N/A	#N/A	-0.809	0.126
AT3G27390.1.1	-0.121	0.229	-0.815	0.439	0.749	-5.74	AT3G27390.1.1	0	1	1	1	-0.781	0.126
AT1G67230.1.2	0.117	-1.087	0.814	0.439	0.749	-5.74	AT1G67230.1.2	0	2	2	2	0.779	0.126
AT1G06210.1	0.111	1.653	0.814	0.439	0.749	-5.741	AT1G06210.1	2	3	3	3	0.878	0.126
NA.10	0.151	1.073	0.812	0.44	0.75	-5.742	NA.10	1	#N/A	#N/A	#N/A	0.849	0.125
AT5G25120.1	-0.197	-0.097	-0.812	0.44	0.75	-5.742	AT5G25120.1	0	1	1	1	-0.802	0.125
AT5G47690.3.1	0.13	1.012	0.81	0.441	0.75	-5.744	AT5G47690.3.1	0	#N/A	#N/A	#N/A	0.782	0.125
AT2G17840.1.2	-0.214	-0.761	-0.81	0.442	0.75	-5.744	AT2G17840.1.2	0	#N/A	#N/A	#N/A	-0.801	0.125
AT5G28040.1.1	-2.75	-5.589	-0.809	0.442	0.75	-5.745	AT5G28040.1.1	0	#N/A	#N/A	#N/A	-0.813	0.125
AT5G08690.1;AT5G08670.1;AT5G08680.1.4	0.212	-1.474	0.809	0.442	0.75	-5.745	AT5G08690.1;AT5G08670.1;AT5G08680.1.4	0	1	1	1	0.801	0.125
AT1G31870.2;AT1G31870.1	0.119	2.203	0.808	0.442	0.75	-5.745	AT1G31870.2;AT1G31870.1	1	1	1	1	0.866	0.125
AT1G80180.1	0.155	1.532	0.808	0.442	0.75	-5.745	AT1G80180.1	1	1	1	1	0.843	0.125
AT3G20150.1	0.322	-1.265	0.808	0.442	0.75	-5.745	AT3G20150.1	0	1	1	1	0.807	0.125
AT2G37340.3;AT2G37340.2;AT2G37340.1	0.182	3.665	0.806	0.443	0.751	-5.747	AT2G37340.3;AT2G37340.2;AT2G37340.1	1	1	1	1	0.832	0.124
AT1G19870.1.8	0.119	0.443	0.806	0.444	0.751	-5.747	AT1G19870.1.8	0	1	1	1	0.773	0.124
AT4G20940.1	-0.134	2.106	-0.805	0.444	0.751	-5.748	AT4G20940.1	2	3	3	3	-0.848	0.124
AT5G10470.1;AT5G10470.2	-0.356	-1.669	-0.805	0.444	0.751	-5.748	AT5G10470.1;AT5G10470.2	0	2	2	2	-0.804	0.124
AT1G62480.1.2	-0.379	-1.274	-0.805	0.444	0.751	-5.748	AT1G62480.1.2	1	1	1	1	-0.814	0.124
AT5G43410.1	2.354	-3.275	0.804	0.445	0.752	-5.749	AT5G43410.1	0	1	1	1	0.808	0.124
AT1G75780.1;AT1G20010.1;AT5G12250.1;AT2G29550.1;CON__ENSEMBL:ENSBTAP00000025008;AT5G62700.1;AT5G62690.1;AT5G44340.1;AT4G20890.1;AT5G23860.2;AT5G23860.1	0.385	0.534	0.802	0.446	0.752	-5.75	AT1G75780.1;AT1G20010.1;AT5G12250.1;AT2G29550.1;CON__ENSEMBL:ENSBTAP00000025008;AT5G62700.1;AT5G62690.1;AT5G44340.1;AT4G20890.1;AT5G23860.2;AT5G23860.1	0	1	1	1	0.803	0.124
AT3G25520.2;AT5G39740.2;AT5G39740.1;AT3G25520.1	0.267	-2.136	0.802	0.446	0.752	-5.75	AT3G25520.2;AT5G39740.2;AT5G39740.1;AT3G25520.1	0	1	1	1	0.798	0.124
AT5G20290.1	0.207	-0.831	0.802	0.446	0.752	-5.751	AT5G20290.1	0	1	1	1	0.793	0.124
AT5G27640.1;AT5G25780.1;AT5G27640.2.1	0.681	0.822	0.801	0.446	0.752	-5.751	AT5G27640.1;AT5G25780.1;AT5G27640.2.1	1	1	1	1	0.807	0.124
AT1G57990.1.2	0.457	2.162	0.8	0.447	0.753	-5.752	AT1G57990.1.2	0	#N/A	#N/A	#N/A	0.801	0.123
AT3G48990.1.1	-0.189	-0.267	-0.799	0.447	0.753	-5.752	AT3G48990.1.1	0	1	1	1	-0.788	0.123
AT3G45780.2;AT3G45780.1.3	0.267	0.94	0.799	0.448	0.753	-5.753	AT3G45780.2;AT3G45780.1.3	2	2	2	2	0.812	0.123
AT2G01980.1	-0.119	0.211	-0.798	0.448	0.753	-5.753	AT2G01980.1	0	1	1	1	-0.766	0.123
CON__P02663.22	-0.419	0.568	-0.798	0.448	0.753	-5.754	CON__P02663.22	0	#N/A	#N/A	#N/A	-0.799	0.123
AT5G25460.1;AT5G11420.1	-0.291	-1.359	-0.797	0.448	0.753	-5.754	AT5G25460.1;AT5G11420.1	0	1	1	1	-0.795	0.123
AT2G43680.3;AT2G43680.2;AT2G43680.1.4	-0.131	-1.276	-0.796	0.449	0.754	-5.755	AT2G43680.3;AT2G43680.2;AT2G43680.1.4	0	1	1	1	-0.77	0.123
AT5G26740.3;AT5G26740.2;AT5G26740.1	-0.14	-0.383	-0.794	0.45	0.755	-5.756	AT5G26740.3;AT5G26740.2;AT5G26740.1	0	1	1	1	-0.772	0.122
AT4G23640.1	-0.165	2.147	-0.793	0.451	0.755	-5.758	AT4G23640.1	1	1	1	1	-0.822	0.122
AT1G20440.1.11	-0.183	1.696	-0.792	0.451	0.755	-5.758	AT1G20440.1.11	0	#N/A	#N/A	#N/A	-0.781	0.122
AT1G12080.2;AT1G12080.1	-0.367	0.928	-0.792	0.451	0.755	-5.758	AT1G12080.2;AT1G12080.1	0	0	0	0	-0.792	0.122
AT3G13470.1;AT1G55490.2;AT1G55490.1;AT5G56500.2;AT5G56500.1	0.2	-0.14	0.792	0.451	0.755	-5.758	AT3G13470.1;AT1G55490.2;AT1G55490.1;AT5G56500.2;AT5G56500.1	0	1	1	1	0.783	0.122
CON__P02662.22	-0.158	-0.003	-0.792	0.451	0.755	-5.758	CON__P02662.22	0	#N/A	#N/A	#N/A	-0.775	0.122
AT1G63680.1.2	-2.835	-6.217	-0.791	0.452	0.755	-5.759	AT1G63680.1.2	0	2	2	1	-0.795	0.122
AT1G07650.1;AT1G07650.2	0.289	0.412	0.791	0.452	0.755	-5.759	AT1G07650.1;AT1G07650.2	0	1	1	1	0.788	0.122
AT4G08540.1	0.155	0.673	0.789	0.453	0.756	-5.76	AT4G08540.1	1	1	1	1	0.822	0.121
AT3G04840.1	0.396	1.365	0.787	0.454	0.756	-5.762	AT3G04840.1	1	1	1	1	0.796	0.121
AT1G35680.1	-0.313	-0.861	-0.787	0.454	0.756	-5.762	AT1G35680.1	0	1	1	1	-0.786	0.121
AT2G40070.2;AT2G40070.1.2	0.092	1.371	0.787	0.454	0.756	-5.762	AT2G40070.2;AT2G40070.1.2	1	1	1	1	0.88	0.121
AT4G39260.1;AT4G39260.4.1	-0.126	-1.202	-0.785	0.455	0.756	-5.763	AT4G39260.1;AT4G39260.4.1	0	#N/A	#N/A	#N/A	-0.758	0.121
AT4G11850.1	-0.127	-0.09	-0.785	0.455	0.756	-5.763	AT4G11850.1	0	1	1	1	-0.758	0.121
AT1G24160.2;AT1G24160.1	-0.269	0.247	-0.785	0.455	0.756	-5.763	AT1G24160.2;AT1G24160.1	0	2	2	2	-0.782	0.121
AT3G13290.1	-0.239	0.02	-0.785	0.455	0.756	-5.764	AT3G13290.1	1	1	1	1	-0.8	0.121
AT3G53040.1.1	-0.123	0.439	-0.784	0.455	0.756	-5.764	AT3G53040.1.1	0	1	1	1	-0.756	0.121
AT2G25800.1	-0.169	2.844	-0.784	0.456	0.756	-5.764	AT2G25800.1	1	1	1	1	-0.811	0.121
AT4G32610.1	-0.356	0.033	-0.784	0.456	0.756	-5.764	AT4G32610.1	0	2	2	2	-0.784	0.121
AT1G09640.2;AT1G57720.2;AT1G57720.1;AT1G09640.1	-0.241	-0.158	-0.784	0.456	0.756	-5.765	AT1G09640.2;AT1G57720.2;AT1G57720.1;AT1G09640.1	0	1	1	1	-0.779	0.121
AT3G05900.1.22	0.129	2.291	0.783	0.456	0.756	-5.765	AT3G05900.1.22	0	#N/A	#N/A	#N/A	0.757	0.121
AT5G65910.1	0.096	2.516	0.783	0.456	0.756	-5.765	AT5G65910.1	2	2	2	2	0.861	0.121
CON__P02663.24	-0.305	5.535	-0.779	0.458	0.759	-5.768	CON__P02663.24	0	#N/A	#N/A	#N/A	-0.778	0.12
AT3G61050.2;AT3G61050.1	-0.097	1.131	-0.778	0.459	0.759	-5.769	AT3G61050.2;AT3G61050.1	0	2	2	2	-0.733	0.12
AT1G53440.1	-0.227	-0.929	-0.778	0.459	0.759	-5.769	AT1G53440.1	0	1	1	1	-0.773	0.12
AT3G22640.1	-0.199	-1.805	-0.778	0.459	0.759	-5.769	AT3G22640.1	0	1	1	1	-0.769	0.12
AT3G15950.1;AT3G15950.2.5	0.194	-0.093	0.777	0.459	0.759	-5.769	AT3G15950.1;AT3G15950.2.5	0	1	1	1	0.768	0.12
AT3G18480.1	-0.182	0.786	-0.776	0.46	0.76	-5.77	AT3G18480.1	0	2	2	2	-0.765	0.119
AT2G39420.1	0.184	-1.112	0.774	0.461	0.761	-5.772	AT2G39420.1	0	1	1	1	0.764	0.119
AT3G49430.2;AT3G49430.3;AT3G49430.1.1	0.163	2.452	0.774	0.461	0.761	-5.772	AT3G49430.2;AT3G49430.3;AT3G49430.1.1	0	#N/A	#N/A	#N/A	0.76	0.119
AT2G35050.1.1	0.156	1.922	0.773	0.462	0.762	-5.773	AT2G35050.1.1	1	1	1	1	0.803	0.118
CON__P04264.1	0.22	1.562	0.772	0.463	0.762	-5.774	CON__P04264.1	1	1	1	1	0.788	0.118
AT5G10950.1.1	0.148	1.99	0.769	0.464	0.764	-5.776	AT5G10950.1.1	1	1	1	1	0.802	0.117
AT1G61170.1	-0.316	-2.812	-0.769	0.464	0.764	-5.776	AT1G61170.1	0	2	2	2	-0.768	0.117
AT4G37445.1	-0.112	-0.665	-0.766	0.466	0.766	-5.778	AT4G37445.1	0	2	2	2	-0.734	0.116
AT4G04210.1	0.105	0.205	0.765	0.466	0.766	-5.779	AT4G04210.1	0	2	2	2	0.728	0.116
AT1G67630.1	0.157	-1.488	0.764	0.467	0.766	-5.779	AT1G67630.1	0	1	1	1	0.749	0.116
AT1G04780.1	-0.143	2.299	-0.764	0.467	0.766	-5.779	AT1G04780.1	1	1	1	1	-0.799	0.116
AT3G19420.1	-0.383	0.26	-0.761	0.468	0.767	-5.782	AT3G19420.1	0	2	2	2	-0.762	0.115
AT1G19870.1.15	0.596	1.387	0.76	0.469	0.767	-5.782	AT1G19870.1.15	0	#N/A	#N/A	#N/A	0.763	0.115
AT3G14120.2;AT3G14120.3;AT3G14120.1.1	-0.18	-1.215	-0.76	0.469	0.767	-5.783	AT3G14120.2;AT3G14120.3;AT3G14120.1.1	0	#N/A	#N/A	#N/A	-0.75	0.115
AT3G51470.1	0.101	0.91	0.76	0.469	0.767	-5.783	AT3G51470.1	1	1	1	1	0.829	0.115
AT1G43690.1.1	-0.113	-0.375	-0.76	0.469	0.767	-5.783	AT1G43690.1.1	0	#N/A	#N/A	#N/A	-0.729	0.115
AT5G09620.1.2	0.113	-0.459	0.76	0.469	0.767	-5.783	AT5G09620.1.2	0	#N/A	#N/A	#N/A	0.729	0.115
AT3G07020.2;AT3G07020.1.2	0.182	-1.289	0.759	0.47	0.767	-5.783	AT3G07020.2;AT3G07020.1.2	0	1	1	1	0.749	0.115
AT1G44910.2;AT1G44910.1	0.178	0.665	0.759	0.47	0.767	-5.783	AT1G44910.2;AT1G44910.1	2	3	3	3	0.78	0.115
AT4G27450.1.6	0.132	0.223	0.758	0.47	0.767	-5.784	AT4G27450.1.6	0	#N/A	#N/A	#N/A	0.736	0.115
AT2G02170.2;AT2G02170.1.1	-0.137	-0.126	-0.758	0.47	0.767	-5.784	AT2G02170.2;AT2G02170.1.1	0	1	1	1	-0.738	0.115
AT3G18035.1	0.283	-1.546	0.758	0.47	0.767	-5.784	AT3G18035.1	0	2	2	2	0.756	0.115
AT3G09200.2;AT3G09200.1	0.167	0.25	0.758	0.47	0.767	-5.784	AT3G09200.2;AT3G09200.1	0	7	7	7	0.745	0.115
AT2G17480.1.1	-3.165	-7.765	-0.757	0.471	0.767	-5.785	AT2G17480.1.1	0	#N/A	#N/A	#N/A	-0.761	0.115
AT5G03700.1	0.155	0.117	0.755	0.472	0.768	-5.786	AT5G03700.1	0	2	2	2	0.74	0.115
AT3G18780.2;AT1G49240.1	-0.221	0.711	-0.754	0.472	0.769	-5.787	AT3G18780.2;AT1G49240.1	0	1	1	1	-0.749	0.114
AT3G49590.1;AT3G49590.2;AT3G49590.3	0.205	-2.155	0.754	0.473	0.769	-5.787	AT3G49590.1;AT3G49590.2;AT3G49590.3	0	1	1	1	0.747	0.114
AT1G12360.1	0.098	0.222	0.752	0.473	0.77	-5.788	AT1G12360.1	1	2	2	2	0.822	0.114
AT1G72150.1.17	0.102	0.558	0.752	0.474	0.77	-5.789	AT1G72150.1.17	4	5	5	5	0.802	0.114
AT1G27950.1.1	0.141	-0.978	0.751	0.474	0.77	-5.789	AT1G27950.1.1	0	1	1	1	0.733	0.114
AT1G54010.1.1	-0.183	0.345	-0.75	0.475	0.77	-5.79	AT1G54010.1.1	0	2	2	2	-0.741	0.113
AT4G00810.2;AT4G00810.1	0.348	-0.389	0.748	0.476	0.771	-5.791	AT4G00810.2;AT4G00810.1	0	1	1	1	0.749	0.113
AT2G33150.1.4	-0.222	0.755	-0.748	0.476	0.771	-5.791	AT2G33150.1.4	0	#N/A	#N/A	#N/A	-0.743	0.113
AT1G17720.2;AT1G17720.1.1	0.19	0.812	0.748	0.476	0.771	-5.792	AT1G17720.2;AT1G17720.1.1	1	1	1	1	0.767	0.113
AT3G13300.2;AT3G13300.1.2	-0.322	-0.954	-0.747	0.476	0.772	-5.792	AT3G13300.2;AT3G13300.1.2	0	2	2	2	-0.746	0.113
AT1G24706.1;AT1G24706.2	-0.105	1.78	-0.747	0.477	0.772	-5.793	AT1G24706.1;AT1G24706.2	1	1	1	1	-0.806	0.113
AT5G14740.2;AT5G14740.5;AT5G14740.4;AT5G14740.3;AT5G14740.1.2	-0.109	-0.496	-0.745	0.478	0.772	-5.794	AT5G14740.2;AT5G14740.5;AT5G14740.4;AT5G14740.3;AT5G14740.1.2	0	#N/A	#N/A	#N/A	-0.713	0.112
AT5G43830.1	0.096	3.301	0.744	0.478	0.772	-5.794	AT5G43830.1	3	4	4	4	0.804	0.112
AT1G76180.2;AT1G76180.1.6	-0.318	-0.649	-0.744	0.478	0.772	-5.794	AT1G76180.2;AT1G76180.1.6	1	1	1	1	-0.754	0.112
AT3G55440.1.3	0.129	-1.433	0.744	0.478	0.772	-5.794	AT3G55440.1.3	0	1	1	1	0.723	0.112
AT2G39730.3;AT2G39730.2;AT2G39730.1	-0.207	-1.31	-0.743	0.479	0.772	-5.795	AT2G39730.3;AT2G39730.2;AT2G39730.1	1	3	3	3	-0.76	0.112
AT1G53590.1	0.178	-0.32	0.743	0.479	0.772	-5.795	AT1G53590.1	0	1	1	1	0.733	0.112
AT3G48710.1	-0.183	0.89	-0.742	0.479	0.772	-5.796	AT3G48710.1	0	1	1	1	-0.733	0.112
AT1G20696.1;AT1G20693.1;AT1G20696.3;AT1G20693.2;AT1G20693.3;AT1G20696.2.3	0.172	0.123	0.742	0.48	0.773	-5.796	AT1G20696.1;AT1G20693.1;AT1G20696.3;AT1G20693.2;AT1G20693.3;AT1G20696.2.3	0	#N/A	#N/A	#N/A	0.731	0.112
AT3G16460.2;AT3G16460.1.1	-0.255	-0.733	-0.74	0.48	0.773	-5.798	AT3G16460.2;AT3G16460.1.1	0	1	1	1	-0.737	0.112
AT2G33150.1.2	-0.239	0.648	-0.74	0.481	0.773	-5.798	AT2G33150.1.2	0	3	3	3	-0.736	0.112
AT4G11560.1	0.236	-1.896	0.739	0.481	0.773	-5.798	AT4G11560.1	0	3	3	3	0.735	0.112
AT1G78880.1	-0.163	-0.135	-0.739	0.481	0.773	-5.798	AT1G78880.1	0	1	1	1	-0.727	0.112
AT4G17720.1	0.111	3.316	0.738	0.481	0.773	-5.799	AT4G17720.1	1	1	1	1	0.789	0.112
AT1G01040.1;AT1G01040.2.2	0.419	-0.546	0.738	0.482	0.773	-5.799	AT1G01040.1;AT1G01040.2.2	0	#N/A	#N/A	#N/A	0.739	0.112
AT3G57010.1	-0.351	-0.762	-0.737	0.482	0.773	-5.8	AT3G57010.1	0	1	1	1	-0.737	0.112
AT3G15950.1;AT3G15950.2.10	-0.157	-0.522	-0.736	0.482	0.773	-5.8	AT3G15950.1;AT3G15950.2.10	0	1	1	1	-0.723	0.112
AT4G33060.1	-0.099	0.212	-0.736	0.483	0.773	-5.8	AT4G33060.1	0	1	1	1	-0.7	0.112
AT5G11170.2;AT5G11200.1;AT5G11170.1;AT5G11200.3;AT5G11200.2.1	0.171	-2.305	0.736	0.483	0.773	-5.8	AT5G11170.2;AT5G11200.1;AT5G11170.1;AT5G11200.3;AT5G11200.2.1	0	#N/A	#N/A	#N/A	0.726	0.112
AT5G53440.1.2	0.194	-1.933	0.736	0.483	0.773	-5.8	AT5G53440.1.2	0	#N/A	#N/A	#N/A	0.729	0.112
AT2G28000.1.5	-0.132	-0.021	-0.736	0.483	0.773	-5.801	AT2G28000.1.5	0	1	1	1	-0.716	0.112
AT1G04440.1;AT5G43320.1	0.145	0.279	0.735	0.483	0.773	-5.801	AT1G04440.1;AT5G43320.1	1	1	1	1	0.765	0.112
CON__P02662.8	-0.215	0.601	-0.735	0.483	0.773	-5.801	CON__P02662.8	4	7	7	7	-0.748	0.112
AT4G27440.2;AT4G27440.1	0.171	-0.133	0.734	0.484	0.773	-5.802	AT4G27440.2;AT4G27440.1	0	1	1	1	0.723	0.112
AT3G42170.1	0.223	-0.023	0.734	0.484	0.773	-5.802	AT3G42170.1	0	2	2	2	0.729	0.112
AT1G27850.1.2	-0.128	0.122	-0.733	0.485	0.773	-5.803	AT1G27850.1.2	0	2	2	2	-0.712	0.112
CON__P02663.7	-0.296	1.493	-0.733	0.485	0.773	-5.803	CON__P02663.7	0	#N/A	#N/A	#N/A	-0.731	0.112
AT5G17920.2;AT5G17920.1.3	-0.312	-0.746	-0.732	0.485	0.773	-5.803	AT5G17920.2;AT5G17920.1.3	0	1	1	1	-0.731	0.112
CON__P02666.8	0.575	1.808	0.732	0.485	0.773	-5.804	CON__P02666.8	0	#N/A	#N/A	#N/A	0.734	0.112
AT4G27430.2;AT4G27430.1.1	0.426	1.85	0.73	0.486	0.774	-5.805	AT4G27430.2;AT4G27430.1.1	1	1	1	1	0.737	0.111
AT5G13010.1	0.226	-1.269	0.73	0.486	0.774	-5.805	AT5G13010.1	0	1	1	1	0.725	0.111
AT3G53420.2;AT3G53420.1	0.119	0.285	0.729	0.487	0.774	-5.805	AT3G53420.2;AT3G53420.1	0	1	1	1	0.705	0.111
AT5G59210.2;AT5G59210.1	0.203	-1.679	0.727	0.488	0.775	-5.807	AT5G59210.2;AT5G59210.1	0	2	2	2	0.721	0.111
AT5G01170.1	0.116	0.837	0.727	0.488	0.775	-5.807	AT5G01170.1	1	1	1	1	0.771	0.111
AT5G43940.1;AT5G43940.2	-0.154	0.473	-0.726	0.489	0.776	-5.808	AT5G43940.1;AT5G43940.2	0	1	1	1	-0.713	0.11
AT5G47480.1.5	0.09	2.46	0.726	0.489	0.776	-5.808	AT5G47480.1.5	0	#N/A	#N/A	#N/A	0.682	0.11
AT2G03150.1.4	0.28	1.808	0.724	0.49	0.776	-5.809	AT2G03150.1.4	1	1	1	1	0.734	0.11
AT4G09160.1	0.108	3.991	0.724	0.49	0.776	-5.809	AT4G09160.1	1	1	1	1	0.775	0.11
AT1G42480.3;AT1G42480.1	-3.039	-7.764	-0.723	0.49	0.777	-5.81	AT1G42480.3;AT1G42480.1	0	1	0	1	-0.726	0.11
AT3G15880.3;AT3G15880.1;AT3G15880.2	0.15	-0.286	0.722	0.491	0.777	-5.811	AT3G15880.3;AT3G15880.1;AT3G15880.2	0	2	2	2	0.708	0.11
AT3G13470.1;AT1G55490.2;AT1G55490.1;AT5G56500.2;AT5G56500.1;AT1G26230.2;AT1G26230.1	-0.168	0.078	-0.722	0.491	0.777	-5.811	AT3G13470.1;AT1G55490.2;AT1G55490.1;AT5G56500.2;AT5G56500.1;AT1G26230.2;AT1G26230.1	0	1	1	1	-0.711	0.11
AT4G27870.1	-0.169	-0.199	-0.721	0.491	0.777	-5.811	AT4G27870.1	0	1	1	1	-0.711	0.109
AT1G53840.1	0.197	1.518	0.721	0.492	0.777	-5.812	AT1G53840.1	1	1	1	1	0.737	0.109
AT1G01100.3;AT1G01100.4;AT1G01100.2;AT1G01100.1;AT5G47700.2;AT5G47700.1.1	0.276	-0.62	0.72	0.492	0.777	-5.812	AT1G01100.3;AT1G01100.4;AT1G01100.2;AT1G01100.1;AT5G47700.2;AT5G47700.1.1	0	#N/A	#N/A	#N/A	0.718	0.109
AT5G13850.1.2	-0.256	0.086	-0.719	0.492	0.777	-5.813	AT5G13850.1.2	0	#N/A	#N/A	#N/A	-0.717	0.109
AT1G08820.2;AT1G08820.1.1	0.144	0.596	0.719	0.493	0.777	-5.813	AT1G08820.2;AT1G08820.1.1	0	#N/A	#N/A	#N/A	0.704	0.109
AT5G16730.1	0.17	0.502	0.718	0.493	0.778	-5.813	AT5G16730.1	1	1	1	1	0.739	0.109
AT4G39680.2;AT4G39680.1.1	0.096	-0.236	0.717	0.494	0.778	-5.814	AT4G39680.2;AT4G39680.1.1	0	1	1	1	0.681	0.109
AT1G20110.1.2	0.142	3.746	0.717	0.494	0.778	-5.815	AT1G20110.1.2	1	1	1	1	0.746	0.109
AT5G17920.2;AT5G17920.1.2	-0.232	1.887	-0.715	0.495	0.779	-5.815	AT5G17920.2;AT5G17920.1.2	1	1	1	1	-0.728	0.109
AT1G72150.1.26	0.237	0.582	0.715	0.495	0.779	-5.816	AT1G72150.1.26	0	#N/A	#N/A	#N/A	0.711	0.108
AT1G19870.1.2	0.111	0.768	0.713	0.496	0.78	-5.817	AT1G19870.1.2	0	3	3	3	0.686	0.108
AT5G54740.1	0.098	0.673	0.712	0.497	0.78	-5.818	AT5G54740.1	1	1	1	1	0.771	0.108
AT2G02070.1	0.149	0.572	0.712	0.497	0.78	-5.818	AT2G02070.1	1	1	1	1	0.738	0.108
AT4G03550.1	-0.153	2.059	-0.711	0.497	0.781	-5.819	AT4G03550.1	1	1	1	1	-0.736	0.107
AT3G15670.1.7	0.385	-1.856	0.71	0.498	0.781	-5.819	AT3G15670.1.7	0	#N/A	#N/A	#N/A	0.712	0.107
AT1G19870.1.5	-0.152	-1.067	-0.709	0.498	0.781	-5.82	AT1G19870.1.5	1	1	1	1	-0.734	0.107
AT3G21100.2	0.136	-0.991	0.709	0.499	0.781	-5.82	AT3G21100.2	0	2	2	2	0.692	0.107
AT4G31880.1;AT4G31880.2.1	-0.148	0.447	-0.708	0.499	0.781	-5.82	AT4G31880.1;AT4G31880.2.1	0	3	3	3	-0.695	0.107
AT1G17130.1;AT1G17130.2	0.243	-0.364	0.708	0.499	0.781	-5.82	AT1G17130.1;AT1G17130.2	0	1	1	1	0.705	0.107
AT1G68060.1.1	0.132	0.495	0.707	0.5	0.781	-5.821	AT1G68060.1.1	0	1	1	1	0.689	0.107
AT3G48500.1;AT3G48500.2	0.124	2.478	0.707	0.5	0.781	-5.821	AT3G48500.1;AT3G48500.2	1	3	3	3	0.743	0.107
AT1G30480.1.1	0.114	-0.222	0.706	0.5	0.782	-5.822	AT1G30480.1.1	0	1	1	1	0.682	0.107
AT5G38420.1;AT5G38410.1;AT5G38410.3;AT5G38430.1	0.418	-1.91	0.705	0.501	0.783	-5.823	AT5G38420.1;AT5G38410.1;AT5G38410.3;AT5G38430.1	0	1	1	1	0.706	0.107
AT4G08850.2;AT4G08850.1	0.154	-0.919	0.704	0.501	0.783	-5.823	AT4G08850.2;AT4G08850.1	0	4	4	4	0.692	0.106
AT2G20050.2;AT2G20050.1.3	0.137	0.677	0.703	0.502	0.783	-5.824	AT2G20050.2;AT2G20050.1.3	1	4	4	4	0.733	0.106
AT2G20960.1.1	0.11	0.806	0.703	0.502	0.783	-5.824	AT2G20960.1.1	1	1	1	1	0.748	0.106
AT4G02450.2;AT4G02450.1	-0.229	-0.856	-0.702	0.503	0.783	-5.825	AT4G02450.2;AT4G02450.1	0	1	1	1	-0.699	0.106
AT3G01310.2;AT3G01310.1	0.092	1.613	0.702	0.503	0.783	-5.825	AT3G01310.2;AT3G01310.1	1	1	1	1	0.766	0.106
AT5G60390.3;AT5G60390.1;AT1G07940.2;AT1G07940.1;AT1G07930.1;AT1G07920.1;AT5G60390.2	-0.277	-0.185	-0.701	0.503	0.783	-5.826	AT5G60390.3;AT5G60390.1;AT1G07940.2;AT1G07940.1;AT1G07930.1;AT1G07920.1;AT5G60390.2	0	1	1	1	-0.7	0.106
CON__P02662.39	0.337	1.282	0.7	0.504	0.783	-5.827	CON__P02662.39	0	#N/A	#N/A	#N/A	0.7	0.106
AT3G13990.2;AT3G13990.1	0.131	0.472	0.699	0.504	0.783	-5.827	AT3G13990.2;AT3G13990.1	0	1	1	1	0.682	0.106
AT2G31680.1	-0.108	0.082	-0.699	0.504	0.783	-5.827	AT2G31680.1	0	1	1	1	-0.673	0.106
AT1G33050.3;AT1G33050.2;AT1G33050.4;AT1G33050.1	0.312	-2.148	0.699	0.504	0.783	-5.827	AT1G33050.3;AT1G33050.2;AT1G33050.4;AT1G33050.1	0	1	1	1	0.699	0.106
AT4G27585.1	-0.158	-0.445	-0.699	0.504	0.783	-5.827	AT4G27585.1	0	4	4	4	-0.688	0.106
AT5G09390.2;AT5G09390.1.2	-0.198	-0.19	-0.699	0.504	0.783	-5.827	AT5G09390.2;AT5G09390.1.2	0	#N/A	#N/A	#N/A	-0.693	0.106
AT2G14835.2;AT2G14835.1	0.095	0.82	0.697	0.505	0.784	-5.828	AT2G14835.2;AT2G14835.1	1	1	1	1	0.756	0.106
AT1G76180.2;AT1G76180.1	0.19	1.425	0.697	0.506	0.784	-5.829	AT1G76180.2;AT1G76180.1	1	1	1	1	0.713	0.106
AT5G56030.1;AT5G56010.1;AT5G56000.1;AT5G56030.2.2	-0.358	-0.855	-0.697	0.506	0.784	-5.829	AT5G56030.1;AT5G56010.1;AT5G56000.1;AT5G56030.2.2	1	1	1	1	-0.704	0.106
ATCG00490.1;ATMG00280.1	-0.153	0.8	-0.696	0.506	0.784	-5.829	ATCG00490.1;ATMG00280.1	1	3	3	3	-0.719	0.106
AT2G07360.1;AT2G07360.2	-0.134	-0.781	-0.695	0.507	0.784	-5.83	AT2G07360.1;AT2G07360.2	0	1	1	1	-0.679	0.106
AT1G20620.2;AT1G20620.5;AT1G20620.1;AT1G20620.4	-0.148	-0.465	-0.694	0.507	0.785	-5.83	AT1G20620.2;AT1G20620.5;AT1G20620.1;AT1G20620.4	0	1	1	1	-0.681	0.105
AT4G35800.1	0.109	0.069	0.693	0.508	0.786	-5.831	AT4G35800.1	0	2	2	2	0.668	0.105
AT2G27060.1	-0.099	0.054	-0.691	0.509	0.787	-5.833	AT2G27060.1	0	1	1	1	-0.661	0.104
CON__P00761.1	-0.33	-0.237	-0.691	0.509	0.787	-5.833	CON__P00761.1	0	1	1	1	-0.691	0.104
AT5G38640.1	0.142	0.356	0.688	0.511	0.788	-5.834	AT5G38640.1	0	1	1	1	0.675	0.104
AT2G37220.1.1	0.158	-0.327	0.688	0.511	0.788	-5.835	AT2G37220.1.1	1	1	1	1	0.709	0.104
AT5G17920.2;AT5G17920.1;AT5G20980.2;AT5G20980.1;AT3G03780.3;AT3G03780.2;AT3G03780.1	-0.283	-0.397	-0.688	0.511	0.788	-5.835	AT5G17920.2;AT5G17920.1;AT5G20980.2;AT5G20980.1;AT3G03780.3;AT3G03780.2;AT3G03780.1	0	1	1	1	-0.687	0.104
AT5G63260.1;AT5G63260.2	0.123	-0.33	0.686	0.512	0.789	-5.836	AT5G63260.1;AT5G63260.2	0	1	1	1	0.667	0.103
AT5G25590.1	0.108	1.241	0.686	0.512	0.789	-5.836	AT5G25590.1	1	1	1	1	0.729	0.103
AT5G45380.1	0.193	-0.937	0.683	0.514	0.791	-5.838	AT5G45380.1	0	1	1	1	0.677	0.102
AT5G14740.2;AT5G14740.5;AT5G14740.4;AT5G14740.3;AT5G14740.1	0.124	0.076	0.682	0.514	0.791	-5.839	AT5G14740.2;AT5G14740.5;AT5G14740.4;AT5G14740.3;AT5G14740.1	0	1	1	1	0.664	0.102
AT5G23660.1	-0.155	0.667	-0.681	0.515	0.791	-5.839	AT5G23660.1	0	1	1	1	-0.671	0.102
AT4G36700.1.1	-0.246	-1.047	-0.681	0.515	0.791	-5.839	AT4G36700.1.1	0	1	1	1	-0.679	0.102
AT2G27100.1.2	0.249	-0.452	0.681	0.515	0.791	-5.839	AT2G27100.1.2	0	0	0	0	0.679	0.102
AT5G52490.1	0.115	2.322	0.68	0.516	0.792	-5.84	AT5G52490.1	1	1	1	1	0.717	0.101
AT1G30690.2;AT1G30690.1.6	-0.145	0.673	-0.68	0.516	0.792	-5.84	AT1G30690.2;AT1G30690.1.6	0	#N/A	#N/A	#N/A	-0.667	0.101
AT5G55300.2;AT5G55300.1	0.121	-0.799	0.679	0.517	0.792	-5.841	AT5G55300.2;AT5G55300.1	0	0	0	0	0.66	0.101
AT5G39570.1.12	0.128	-1.372	0.677	0.517	0.793	-5.842	AT5G39570.1.12	0	#N/A	#N/A	#N/A	0.661	0.101
AT4G20260.3;AT4G20260.2;AT4G20260.1;AT4G20260.4.1	-0.22	1.166	-0.677	0.518	0.793	-5.842	AT4G20260.3;AT4G20260.2;AT4G20260.1;AT4G20260.4.1	0	1	1	1	-0.673	0.101
AT3G52990.1	0.112	0.199	0.676	0.518	0.793	-5.843	AT3G52990.1	0	1	1	1	0.654	0.101
AT1G67230.1.6	0.116	-0.249	0.676	0.518	0.793	-5.843	AT1G67230.1.6	0	1	1	1	0.656	0.101
AT4G35230.1.1	0.126	-0.984	0.674	0.52	0.794	-5.844	AT4G35230.1.1	0	#N/A	#N/A	#N/A	0.657	0.1
AT4G27440.2;AT4G27440.1.3	0.168	0.017	0.673	0.52	0.794	-5.845	AT4G27440.2;AT4G27440.1.3	0	1	1	1	0.665	0.1
AT4G17330.1.1	-0.138	-1.232	-0.672	0.52	0.795	-5.845	AT4G17330.1.1	0	1	1	1	-0.659	0.1
AT1G79630.2;AT1G79630.3;AT1G79630.1	-0.119	-1.229	-0.672	0.52	0.795	-5.845	AT1G79630.2;AT1G79630.3;AT1G79630.1	0	1	1	1	-0.653	0.1
AT1G36730.1	-0.209	-2.128	-0.671	0.521	0.795	-5.846	AT1G36730.1	0	5	4	4	-0.667	0.1
AT3G52880.1;AT3G52880.2	0.084	2.097	0.671	0.521	0.795	-5.846	AT3G52880.1;AT3G52880.2	1	2	2	2	0.74	0.1
AT4G11860.1	0.275	-0.3	0.67	0.521	0.795	-5.847	AT4G11860.1	0	1	1	1	0.67	0.1
AT5G38600.1	0.083	0.519	0.669	0.522	0.795	-5.847	AT5G38600.1	0	3	3	3	0.63	0.1
AT4G33060.1.1	0.093	-1.228	0.669	0.523	0.795	-5.848	AT4G33060.1.1	0	1	1	1	0.638	0.1
AT4G20260.3;AT4G20260.2;AT4G20260.1;AT4G20260.4;AT4G20260.6;AT4G20260.5.4	-0.334	-0.109	-0.669	0.523	0.795	-5.848	AT4G20260.3;AT4G20260.2;AT4G20260.1;AT4G20260.4;AT4G20260.6;AT4G20260.5.4	0	1	1	1	-0.669	0.1
AT4G18905.1;AT4G18905.2.1	0.145	-2.044	0.668	0.523	0.795	-5.848	AT4G18905.1;AT4G18905.2.1	0	#N/A	#N/A	#N/A	0.657	0.1
AT5G64330.2;AT5G64330.1.1	-0.157	1.769	-0.668	0.523	0.795	-5.848	AT5G64330.2;AT5G64330.1.1	1	1	1	1	-0.688	0.1
AT2G16940.1;AT2G16940.3;AT2G16940.2	0.095	3.044	0.667	0.523	0.795	-5.849	AT2G16940.1;AT2G16940.3;AT2G16940.2	1	1	1	1	0.718	0.1
AT1G47900.2;AT1G47900.1	0.129	-0.434	0.666	0.524	0.795	-5.85	AT1G47900.2;AT1G47900.1	0	1	1	1	0.651	0.1
NA.2	0.162	-0.409	0.666	0.524	0.795	-5.85	NA.2	0	#N/A	#N/A	#N/A	0.657	0.1
AT1G17980.2;AT1G17980.1	-0.128	-1.085	-0.665	0.525	0.795	-5.85	AT1G17980.2;AT1G17980.1	0	1	1	1	-0.65	0.1
AT1G68830.1	0.117	0.573	0.665	0.525	0.795	-5.85	AT1G68830.1	0	1	1	1	0.646	0.1
CON__P02666.3	-0.248	-1.039	-0.665	0.525	0.795	-5.85	CON__P02666.3	0	#N/A	#N/A	#N/A	-0.663	0.1
AT3G17840.1;AT1G48480.1	-0.368	1.547	-0.664	0.525	0.795	-5.851	AT3G17840.1;AT1G48480.1	1	1	1	1	-0.671	0.1
AT4G20940.1.3	-0.1	1.2	-0.664	0.525	0.795	-5.851	AT4G20940.1.3	0	#N/A	#N/A	#N/A	-0.638	0.1
AT4G14960.2;AT1G50010.1;AT1G04820.1;AT4G14960.1;AT1G64740.1;AT5G19780.1;AT5G19770.1	-0.276	-0.803	-0.663	0.526	0.796	-5.852	AT4G14960.2;AT1G50010.1;AT1G04820.1;AT4G14960.1;AT1G64740.1;AT5G19780.1;AT5G19770.1	0	1	1	1	-0.662	0.099
AT1G20440.1.13	0.222	0.968	0.663	0.526	0.796	-5.852	AT1G20440.1.13	0	#N/A	#N/A	#N/A	0.66	0.099
AT5G60360.2;AT5G60360.1;AT5G60360.3	0.109	1.08	0.662	0.526	0.796	-5.852	AT5G60360.2;AT5G60360.1;AT5G60360.3	0	1	1	1	0.64	0.099
AT4G17060.1	0.093	-0.115	0.661	0.527	0.796	-5.853	AT4G17060.1	0	1	1	1	0.631	0.099
AT2G17480.1	-0.148	-2.511	-0.66	0.527	0.796	-5.853	AT2G17480.1	0	2	1	2	-0.65	0.099
AT3G42170.1.1	0.144	-1.023	0.658	0.529	0.798	-5.855	AT3G42170.1.1	0	1	1	1	0.647	0.098
AT5G14720.1.3	-0.099	1.488	-0.656	0.53	0.8	-5.856	AT5G14720.1.3	1	1	1	1	-0.701	0.097
AT1G78850.1	0.175	0.938	0.655	0.531	0.8	-5.857	AT1G78850.1	1	1	1	1	0.671	0.097
AT3G08580.2;AT3G08580.1.1	-0.183	-1.328	-0.655	0.531	0.8	-5.857	AT3G08580.2;AT3G08580.1.1	0	1	1	1	-0.649	0.097
AT1G12000.1	-0.116	0.388	-0.655	0.531	0.8	-5.857	AT1G12000.1	0	1	1	1	-0.636	0.097
AT5G20610.1	0.1	0.77	0.654	0.532	0.8	-5.858	AT5G20610.1	1	1	1	1	0.698	0.097
AT2G34970.1.5	0.157	-1.007	0.651	0.533	0.802	-5.86	AT2G34970.1.5	0	#N/A	#N/A	#N/A	0.642	0.096
AT1G72150.1.11	0.125	0.311	0.65	0.534	0.802	-5.86	AT1G72150.1.11	1	3	3	3	0.678	0.096
AT4G35800.1.1	-0.091	-0.523	-0.65	0.534	0.802	-5.86	AT4G35800.1.1	0	#N/A	#N/A	#N/A	-0.62	0.096
AT1G13170.1;AT1G13170.2	0.146	-1.442	0.648	0.535	0.803	-5.861	AT1G13170.1;AT1G13170.2	0	1	1	1	0.638	0.095
AT1G12080.2	-0.307	-2.319	-0.647	0.536	0.804	-5.862	AT1G12080.2	0	2	2	2	-0.647	0.095
AT2G05710.1.1	0.146	0.471	0.647	0.536	0.804	-5.862	AT2G05710.1.1	0	1	1	1	0.637	0.095
AT2G17410.2;AT2G17410.1	0.168	1.668	0.646	0.536	0.804	-5.863	AT2G17410.2;AT2G17410.1	1	1	1	1	0.663	0.095
AT4G12770.2;AT4G12770.1;AT4G12780.2;AT4G12780.1	0.126	-1.229	0.644	0.538	0.805	-5.864	AT4G12770.2;AT4G12770.1;AT4G12780.2;AT4G12780.1	0	2	2	2	0.629	0.094
AT4G11790.1	-0.248	0.225	-0.644	0.538	0.805	-5.864	AT4G11790.1	0	2	2	2	-0.642	0.094
AT1G76030.1;AT4G38510.4;AT4G38510.3;AT4G38510.2;AT4G38510.1;AT1G20260.1;AT4G38510.5.1	0.113	0.972	0.643	0.538	0.805	-5.865	AT1G76030.1;AT4G38510.4;AT4G38510.3;AT4G38510.2;AT4G38510.1;AT1G20260.1;AT4G38510.5.1	0	1	1	1	0.625	0.094
AT1G59610.1;AT1G10290.1	0.079	2.765	0.643	0.538	0.805	-5.865	AT1G59610.1;AT1G10290.1	1	1	1	1	0.711	0.094
AT3G15670.1	0.1	-0.407	0.642	0.539	0.805	-5.865	AT3G15670.1	0	1	1	1	0.618	0.094
AT4G20260.3;AT4G20260.2;AT4G20260.1;AT4G20260.4;AT4G20260.6;AT4G20260.5.1	-0.183	0.579	-0.642	0.539	0.805	-5.866	AT4G20260.3;AT4G20260.2;AT4G20260.1;AT4G20260.4;AT4G20260.6;AT4G20260.5.1	1	1	1	1	-0.656	0.094
AT5G55860.1.4	0.112	1.952	0.641	0.539	0.806	-5.866	AT5G55860.1.4	1	2	2	2	0.674	0.094
AT3G24080.2;AT3G24080.1	0.091	-0.601	0.641	0.54	0.806	-5.866	AT3G24080.2;AT3G24080.1	0	1	1	1	0.612	0.094
AT5G42770.1;AT5G42770.2	0.377	0.669	0.64	0.54	0.806	-5.867	AT5G42770.1;AT5G42770.2	1	1	1	1	0.646	0.094
AT1G20440.1;AT1G20450.2;AT1G20450.1	0.161	0.399	0.639	0.54	0.806	-5.867	AT1G20440.1;AT1G20450.2;AT1G20450.1	1	1	1	1	0.657	0.094
AT5G55660.1	0.164	2.01	0.639	0.541	0.806	-5.867	AT5G55660.1	3	3	3	3	0.654	0.094
AT2G38610.2;AT2G38610.1	0.223	-2.069	0.637	0.542	0.807	-5.869	AT2G38610.2;AT2G38610.1	0	1	1	1	0.635	0.093
AT1G15040.1	-0.203	1.64	-0.637	0.542	0.807	-5.869	AT1G15040.1	1	1	1	1	-0.648	0.093
AT1G27595.1	-0.135	0.16	-0.637	0.542	0.807	-5.869	AT1G27595.1	0	1	1	1	-0.625	0.093
AT1G79210.3;AT1G79210.2;AT1G79210.1;AT1G16470.2;AT1G16470.1	0.171	-0.094	0.636	0.542	0.807	-5.869	AT1G79210.3;AT1G79210.2;AT1G79210.1;AT1G16470.2;AT1G16470.1	0	2	2	2	0.63	0.093
AT5G47430.2;AT5G47430.3;AT5G47430.1	0.245	-2.043	0.634	0.544	0.808	-5.87	AT5G47430.2;AT5G47430.3;AT5G47430.1	0	1	1	1	0.633	0.093
AT1G63940.4;AT1G63940.1;AT1G63940.2	0.152	1.067	0.634	0.544	0.808	-5.871	AT1G63940.4;AT1G63940.1;AT1G63940.2	1	1	1	1	0.653	0.093
AT3G15450.1	-0.12	-0.194	-0.634	0.544	0.808	-5.871	AT3G15450.1	0	2	2	2	-0.619	0.093
AT3G08710.2;AT3G08710.1.2	-0.151	-1.004	-0.633	0.544	0.808	-5.871	AT3G08710.2;AT3G08710.1.2	0	1	1	1	-0.625	0.093
AT3G59290.1	0.12	0.699	0.633	0.544	0.808	-5.871	AT3G59290.1	0	2	2	2	0.618	0.093
AT3G07030.1	0.284	1.867	0.632	0.545	0.808	-5.872	AT3G07030.1	1	1	1	1	0.64	0.093
AT1G54010.1.5	-0.094	1.848	-0.631	0.546	0.809	-5.873	AT1G54010.1.5	2	2	2	2	-0.673	0.092
CON__P13645;CON__P02535-1	-0.143	-1.059	-0.63	0.546	0.809	-5.873	CON__P13645;CON__P02535-1	0	1	1	1	-0.621	0.092
AT4G02510.1.6	-0.094	-0.451	-0.63	0.546	0.809	-5.873	AT4G02510.1.6	0	#N/A	#N/A	#N/A	-0.604	0.092
AT4G34220.1	0.095	0.301	0.629	0.547	0.809	-5.874	AT4G34220.1	0	1	1	1	0.605	0.092
AT1G36310.2;AT1G36310.1.2	0.109	-1.112	0.628	0.548	0.81	-5.875	AT1G36310.2;AT1G36310.1.2	0	#N/A	#N/A	#N/A	0.609	0.091
AT1G72150.1.3	-0.126	0.44	-0.626	0.548	0.811	-5.875	AT1G72150.1.3	0	1	1	1	-0.613	0.091
AT5G55860.1.3	-0.132	-1.247	-0.626	0.549	0.811	-5.876	AT5G55860.1.3	0	1	1	1	-0.615	0.091
AT3G22640.1.3	-0.237	-0.334	-0.625	0.549	0.811	-5.876	AT3G22640.1.3	1	1	1	1	-0.634	0.091
AT1G70770.2;AT1G70770.1.4	0.202	-1.754	0.625	0.549	0.811	-5.876	AT1G70770.2;AT1G70770.1.4	0	#N/A	#N/A	#N/A	0.622	0.091
AT5G16270.1	0.175	-1.399	0.625	0.549	0.811	-5.877	AT5G16270.1	0	1	1	1	0.619	0.091
AT2G43160.4;AT2G43160.3;AT2G43160.2;AT2G43160.1.1	-0.078	0.718	-0.624	0.55	0.811	-5.877	AT2G43160.4;AT2G43160.3;AT2G43160.2;AT2G43160.1.1	0	2	2	2	-0.588	0.091
AT2G39010.1.1	-0.177	1.41	-0.623	0.551	0.811	-5.878	AT2G39010.1.1	1	1	1	1	-0.637	0.091
AT1G59660.1	-0.086	-1.59	-0.623	0.551	0.811	-5.878	AT1G59660.1	0	1	1	1	-0.593	0.091
AT1G74840.2;AT1G74840.1	-0.109	-0.245	-0.622	0.551	0.812	-5.878	AT1G74840.2;AT1G74840.1	0	2	2	2	-0.604	0.091
AT3G13470.1;AT1G55490.2;AT1G55490.1.1	-0.19	-2.864	-0.62	0.553	0.813	-5.88	AT3G13470.1;AT1G55490.2;AT1G55490.1.1	0	1	1	1	-0.616	0.09
AT3G09260.1;AT1G66270.2;AT1G66270.1	0.157	-0.136	0.619	0.553	0.813	-5.88	AT3G09260.1;AT1G66270.2;AT1G66270.1	0	1	1	1	0.612	0.09
AT3G09630.2;AT3G09630.1	-0.128	-0.454	-0.619	0.553	0.813	-5.88	AT3G09630.2;AT3G09630.1	0	1	1	1	-0.607	0.09
AT1G65930.1;AT5G14590.1	0.175	-1.098	0.616	0.555	0.815	-5.882	AT1G65930.1;AT5G14590.1	0	2	2	2	0.611	0.089
AT1G25530.1	0.259	-0.173	0.616	0.555	0.815	-5.882	AT1G25530.1	0	1	1	1	0.615	0.089
AT5G36880.1;AT5G36880.2.1	0.213	0.67	0.616	0.555	0.815	-5.882	AT5G36880.1;AT5G36880.2.1	0	#N/A	#N/A	#N/A	0.613	0.089
AT1G30690.2;AT1G30690.1.5	0.112	0.458	0.612	0.558	0.818	-5.885	AT1G30690.2;AT1G30690.1.5	0	#N/A	#N/A	#N/A	0.596	0.087
AT3G46840.1	-0.188	-0.715	-0.611	0.558	0.818	-5.885	AT3G46840.1	0	1	1	1	-0.607	0.087
AT4G39330.2;AT4G39330.1	0.21	-1.291	0.611	0.558	0.818	-5.885	AT4G39330.2;AT4G39330.1	0	0	0	0	0.609	0.087
AT2G27710.4;AT2G27710.3;AT2G27710.2;AT2G27710.1;AT3G44590.2;AT3G44590.1;AT2G27720.1;AT2G27720.3;AT2G27720.2.1	0.111	-0.065	0.611	0.558	0.818	-5.885	AT2G27710.4;AT2G27710.3;AT2G27710.2;AT2G27710.1;AT3G44590.2;AT3G44590.1;AT2G27720.1;AT2G27720.3;AT2G27720.2.1	1	7	7	7	0.64	0.087
AT2G03150.1.2	0.165	-0.371	0.609	0.559	0.818	-5.886	AT2G03150.1.2	0	1	1	1	0.604	0.087
AT4G28980.2;AT4G28980.1	0.097	1.066	0.609	0.559	0.818	-5.886	AT4G28980.2;AT4G28980.1	0	3	3	3	0.588	0.087
AT3G29160.3;AT3G29160.2;AT3G29160.1;AT3G01090.3;AT3G01090.1;AT3G01090.2	-0.308	1.277	-0.609	0.559	0.818	-5.886	AT3G29160.3;AT3G29160.2;AT3G29160.1;AT3G01090.3;AT3G01090.1;AT3G01090.2	0	1	1	1	-0.61	0.087
AT2G01190.1.2	-0.164	-0.525	-0.609	0.56	0.818	-5.887	AT2G01190.1.2	0	#N/A	#N/A	#N/A	-0.603	0.087
AT4G13510.1	0.09	-0.771	0.608	0.56	0.818	-5.887	AT4G13510.1	0	3	3	3	0.583	0.087
AT1G11310.1	0.107	0.821	0.607	0.561	0.819	-5.888	AT1G11310.1	2	2	2	2	0.636	0.087
AT1G01140.1;AT1G01140.2;AT1G01140.3	0.093	0.101	0.604	0.563	0.819	-5.89	AT1G01140.1;AT1G01140.2;AT1G01140.3	0	3	3	3	0.581	0.087
AT1G72150.1.15	-0.291	0.823	-0.604	0.563	0.819	-5.89	AT1G72150.1.15	0	1	1	1	-0.604	0.087
AT5G37190.1	0.078	0.914	0.604	0.563	0.819	-5.89	AT5G37190.1	1	1	1	1	0.662	0.087
AT5G14720.1.2	-0.213	0.138	-0.604	0.563	0.819	-5.89	AT5G14720.1.2	0	1	1	1	-0.601	0.087
AT5G44120.3.1	-0.385	0.651	-0.604	0.563	0.819	-5.89	AT5G44120.3.1	1	1	1	1	-0.609	0.087
AT2G18410.1	-0.15	-0.06	-0.603	0.563	0.819	-5.89	AT2G18410.1	0	2	2	2	-0.596	0.087
AT3G21720.1	-0.173	-3.171	-0.603	0.563	0.819	-5.89	AT3G21720.1	0	1	1	1	-0.598	0.087
AT1G30450.3;AT1G30450.2;AT1G30450.1.2	0.079	0.039	0.602	0.564	0.819	-5.89	AT1G30450.3;AT1G30450.2;AT1G30450.1.2	0	#N/A	#N/A	#N/A	0.571	0.087
AT1G01780.1.2	0.152	0.975	0.602	0.564	0.819	-5.891	AT1G01780.1.2	0	1	1	1	0.595	0.087
AT1G68560.1;AT3G45940.1	-0.104	1.261	-0.601	0.564	0.819	-5.891	AT1G68560.1;AT3G45940.1	0	2	2	2	-0.584	0.087
AT1G21750.2;AT1G21750.1	-0.076	-0.008	-0.601	0.564	0.819	-5.891	AT1G21750.2;AT1G21750.1	0	1	1	1	-0.568	0.087
AT4G32350.1	0.106	-0.035	0.601	0.564	0.819	-5.891	AT4G32350.1	0	1	1	1	0.584	0.087
AT2G01450.4;AT2G01450.3;AT2G01450.2;AT2G01450.1	0.107	-0.386	0.601	0.565	0.819	-5.892	AT2G01450.4;AT2G01450.3;AT2G01450.2;AT2G01450.1	0	1	1	1	0.584	0.087
AT4G28440.1	0.118	-0.898	0.6	0.565	0.819	-5.892	AT4G28440.1	0	1	1	1	0.587	0.087
AT3G25882.1	0.175	-1.311	0.6	0.565	0.819	-5.892	AT3G25882.1	0	1	1	1	0.595	0.087
AT4G05150.1.2	-0.148	0.057	-0.599	0.566	0.819	-5.893	AT4G05150.1.2	0	2	2	2	-0.592	0.087
AT4G30890.3;AT4G30890.2;AT4G30890.1.1	0.076	0.076	0.597	0.567	0.82	-5.894	AT4G30890.3;AT4G30890.2;AT4G30890.1.1	0	#N/A	#N/A	#N/A	0.563	0.086
AT2G35880.1.5	0.167	0.431	0.597	0.567	0.82	-5.894	AT2G35880.1.5	0	1	1	1	0.592	0.086
AT3G23090.2;AT3G23090.1	-0.109	-1.02	-0.597	0.567	0.82	-5.894	AT3G23090.2;AT3G23090.1	0	1	1	1	-0.581	0.086
AT5G38840.1	-0.222	-2.294	-0.596	0.567	0.82	-5.894	AT5G38840.1	0	2	1	2	-0.595	0.086
AT2G25800.1.1	-0.122	2.327	-0.596	0.567	0.82	-5.894	AT2G25800.1.1	1	1	1	1	-0.619	0.086
AT4G14270.2;AT4G14270.1.1	0.421	-0.017	0.595	0.568	0.82	-5.895	AT4G14270.2;AT4G14270.1.1	0	1	1	1	0.597	0.086
AT1G48050.1	-0.164	-2.338	-0.595	0.569	0.82	-5.895	AT1G48050.1	0	1	1	1	-0.589	0.086
AT1G70770.2;AT1G70770.1	0.11	0.659	0.593	0.57	0.822	-5.896	AT1G70770.2;AT1G70770.1	3	3	3	3	0.616	0.085
AT4G20260.3;AT4G20260.2;AT4G20260.1;AT4G20260.4.2	0.193	1.351	0.592	0.57	0.822	-5.897	AT4G20260.3;AT4G20260.2;AT4G20260.1;AT4G20260.4.2	0	1	1	1	0.589	0.085
AT5G08080.2;AT5G08080.1;AT5G08080.3	0.435	0.202	0.59	0.572	0.824	-5.898	AT5G08080.2;AT5G08080.1;AT5G08080.3	0	3	3	3	0.591	0.084
AT3G13930.1	0.109	0.142	0.589	0.572	0.824	-5.899	AT3G13930.1	0	1	1	1	0.574	0.084
AT5G14720.1	0.47	3.777	0.587	0.573	0.825	-5.9	AT5G14720.1	2	2	2	2	0.591	0.084
AT1G19000.2;AT1G19000.1.1	-0.158	0.585	-0.587	0.573	0.825	-5.9	AT1G19000.2;AT1G19000.1.1	1	1	1	1	-0.601	0.084
CON__P02662	-0.115	0.162	-0.586	0.574	0.825	-5.9	CON__P02662	2	31	31	31	-0.609	0.084
AT1G63940.4;AT1G63940.1;AT1G63940.2;AT1G63940.3	0.099	0.08	0.585	0.574	0.825	-5.901	AT1G63940.4;AT1G63940.1;AT1G63940.2;AT1G63940.3	0	1	1	1	0.567	0.083
AT4G33400.1.1	0.107	0.743	0.585	0.574	0.825	-5.901	AT4G33400.1.1	1	1	1	1	0.613	0.083
AT4G28520.1;AT4G28520.3;AT4G28520.2;AT4G28520.4.8	-0.684	-1.787	-0.584	0.575	0.825	-5.901	AT4G28520.1;AT4G28520.3;AT4G28520.2;AT4G28520.4.8	0	#N/A	#N/A	#N/A	-0.587	0.083
AT4G15802.1.1	0.167	-0.062	0.584	0.575	0.825	-5.902	AT4G15802.1.1	0	1	1	1	0.579	0.083
CON__P02662.30	-0.26	0.033	-0.583	0.576	0.826	-5.902	CON__P02662.30	0	#N/A	#N/A	#N/A	-0.583	0.083
AT3G46030.1;AT5G59910.1;AT3G45980.1;AT2G37470.1	-0.18	-0.07	-0.583	0.576	0.826	-5.902	AT3G46030.1;AT5G59910.1;AT3G45980.1;AT2G37470.1	0	1	1	1	-0.579	0.083
AT3G53230.1	-0.118	-0.259	-0.581	0.577	0.826	-5.903	AT3G53230.1	0	3	3	3	-0.57	0.083
AT1G07110.1;AT3G30200.1	0.089	-0.411	0.581	0.577	0.826	-5.903	AT1G07110.1;AT3G30200.1	0	1	1	1	0.559	0.083
AT3G12390.1	-0.102	-1.921	-0.58	0.578	0.826	-5.904	AT3G12390.1	0	1	1	1	-0.564	0.083
AT4G11740.1.4	0.138	-2.825	0.58	0.578	0.826	-5.904	AT4G11740.1.4	0	1	1	1	0.572	0.083
AT3G26400.1.1	0.151	-1.415	0.579	0.578	0.827	-5.904	AT3G26400.1.1	0	1	1	1	0.573	0.083
AT5G44200.2;AT5G44200.1	0.262	-2.475	0.579	0.579	0.827	-5.905	AT5G44200.2;AT5G44200.1	0	1	1	1	0.579	0.083
AT5G13200.1	-0.142	-0.769	-0.577	0.58	0.828	-5.906	AT5G13200.1	0	1	1	1	-0.57	0.082
CON__P02662.1	-0.149	0.202	-0.577	0.58	0.828	-5.906	CON__P02662.1	0	1	1	1	-0.57	0.082
AT5G03040.3;AT5G03040.2;AT5G03040.1.3	0.277	-0.539	0.576	0.581	0.828	-5.906	AT5G03040.3;AT5G03040.2;AT5G03040.1.3	0	2	2	2	0.576	0.082
AT3G45780.2;AT3G45780.1;AT1G08800.2;AT1G08800.1	-0.283	1.78	-0.575	0.581	0.829	-5.907	AT3G45780.2;AT3G45780.1;AT1G08800.2;AT1G08800.1	1	1	1	1	-0.581	0.082
AT5G64430.1	-0.082	0.972	-0.574	0.582	0.829	-5.908	AT5G64430.1	1	4	4	4	-0.618	0.081
AT2G39800.3;AT2G39800.4;AT2G39800.1	0.117	-0.891	0.572	0.583	0.83	-5.909	AT2G39800.3;AT2G39800.4;AT2G39800.1	0	1	1	1	0.56	0.081
AT5G52882.1	-0.096	-0.275	-0.572	0.583	0.83	-5.909	AT5G52882.1	0	1	1	1	-0.554	0.081
AT3G48200.1	-0.153	-1.133	-0.571	0.583	0.83	-5.909	AT3G48200.1	0	1	1	1	-0.566	0.081
AT2G02160.1	-0.171	-1.766	-0.57	0.584	0.831	-5.91	AT2G02160.1	0	2	2	2	-0.566	0.08
AT5G14460.1	-0.18	-1.446	-0.568	0.585	0.832	-5.911	AT5G14460.1	0	1	1	1	-0.565	0.08
AT2G40980.1.3	-0.156	-1.483	-0.568	0.586	0.832	-5.911	AT2G40980.1.3	0	#N/A	#N/A	#N/A	-0.563	0.08
AT5G54190.1;AT5G54190.2.2	-0.111	-0.478	-0.568	0.586	0.832	-5.911	AT5G54190.1;AT5G54190.2.2	0	1	1	1	-0.555	0.08
AT5G56030.1;AT5G56010.1;AT5G56030.2	-0.185	0.344	-0.565	0.587	0.833	-5.913	AT5G56030.1;AT5G56010.1;AT5G56030.2	0	1	1	1	-0.563	0.079
AT1G45688.2;AT1G45688.1.1	-0.081	0.116	-0.565	0.587	0.833	-5.913	AT1G45688.2;AT1G45688.1.1	0	#N/A	#N/A	#N/A	-0.54	0.079
AT1G30320.1	-0.21	-2.447	-0.565	0.587	0.833	-5.913	AT1G30320.1	0	1	1	1	-0.564	0.079
AT3G13235.3;AT3G13235.2;AT3G13235.1	-0.077	1.011	-0.565	0.588	0.833	-5.913	AT3G13235.3;AT3G13235.2;AT3G13235.1	1	1	1	1	-0.612	0.079
AT1G30690.2;AT1G30690.1.3	-0.124	0.829	-0.564	0.588	0.834	-5.914	AT1G30690.2;AT1G30690.1.3	0	#N/A	#N/A	#N/A	-0.554	0.079
AT2G29140.1;AT2G29200.1;AT2G29190.2;AT2G29190.1.1	0.1	-0.968	0.562	0.589	0.835	-5.914	AT2G29140.1;AT2G29200.1;AT2G29190.2;AT2G29190.1.1	0	#N/A	#N/A	#N/A	0.547	0.079
[truncated: 832 more rows]

## Sheet: Wt.Z2
	logFC	AveExpr	t	P.Value	adj.P.Val	B	gene	count	pepWt	pepZ1	pepZ2	sca.t	log.adj.pval
ATCG00490.1.16	-10.473	-6.584	-52.776	0	0	9.413	ATCG00490.1.16	0	1	1	1	-51.648	7.302
AT4G00238.1;AT4G00250.1	0.927	3.406	6.929	0	0.144	1.689	AT4G00238.1;AT4G00250.1	1	1	1	1	7.541	0.841
AT1G75240.1	0.924	4.344	6.517	0	0.144	1.292	AT1G75240.1	1	1	1	1	7.025	0.841
AT5G56030.1;AT5G56010.1;AT5G56000.1;AT5G52640.1.1	1.335	-0.243	6.415	0	0.144	1.19	AT5G56030.1;AT5G56010.1;AT5G56000.1;AT5G52640.1.1	0	1	1	1	6.292	0.841
AT2G19950.1;AT2G19950.2.1	0.779	1.237	5.922	0	0.181	0.678	AT2G19950.1;AT2G19950.2.1	0	1	1	1	5.612	0.741
AT1G20620.2;AT1G20620.5;AT1G20620.1	-1.386	-0.019	-5.838	0	0.181	0.587	AT1G20620.2;AT1G20620.5;AT1G20620.1	0	1	1	1	-5.759	0.741
AT1G79530.1	0.808	3.796	5.361	0.001	0.201	0.049	AT1G79530.1	1	1	1	1	5.73	0.696
AT1G19530.1.1	0.759	0.365	5.35	0.001	0.201	0.035	AT1G19530.1.1	1	1	1	1	5.767	0.696
AT5G61150.1;AT5G61150.2	2.231	1.689	5.318	0.001	0.201	-0.002	AT5G61150.1;AT5G61150.2	1	2	2	2	5.385	0.696
NA.17	0.815	-0.672	5.204	0.001	0.201	-0.137	NA.17	0	#N/A	#N/A	#N/A	5.014	0.696
AT3G44750.1	0.776	2.203	5.19	0.001	0.201	-0.153	AT3G44750.1	2	4	4	4	5.532	0.696
AT4G26630.2;AT4G26630.1.3	0.705	3.362	4.972	0.001	0.201	-0.417	AT4G26630.2;AT4G26630.1.3	1	1	1	1	5.361	0.696
AT2G19520.1	0.707	2.318	4.961	0.001	0.201	-0.43	AT2G19520.1	1	1	1	1	5.345	0.696
AT3G63400.3;AT3G63400.1	0.738	2.299	4.918	0.001	0.201	-0.484	AT3G63400.3;AT3G63400.1	1	1	1	1	5.26	0.696
AT2G44730.1.1	0.633	0.819	4.891	0.001	0.201	-0.517	AT2G44730.1.1	1	1	1	1	5.355	0.696
AT1G13030.1.1	0.723	-2.122	4.863	0.001	0.201	-0.553	AT1G13030.1.1	0	1	1	1	4.665	0.696
AT3G49430.2;AT3G49430.3;AT3G49430.1	0.764	1.972	4.772	0.001	0.201	-0.666	AT3G49430.2;AT3G49430.3;AT3G49430.1	2	2	2	2	5.047	0.696
AT3G19420.1.1	0.596	-0.841	4.742	0.001	0.201	-0.704	AT3G19420.1.1	0	1	1	1	4.47	0.696
AT3G54760.2;AT3G54760.1.2	0.603	1.733	4.657	0.002	0.201	-0.813	AT3G54760.2;AT3G54760.1.2	1	1	1	1	5.097	0.696
AT5G18610.2;AT5G18610.1	0.715	-1.296	4.652	0.002	0.201	-0.819	AT5G18610.2;AT5G18610.1	0	1	1	1	4.475	0.696
ATCG00490.1;AT2G41130.1	-1.445	1.641	-4.625	0.002	0.201	-0.853	ATCG00490.1;AT2G41130.1	0	1	1	1	-4.598	0.696
AT1G59900.1;AT1G24180.1	-1.357	-1.885	-4.611	0.002	0.201	-0.871	AT1G59900.1;AT1G24180.1	0	1	1	1	-4.578	0.696
AT5G22650.2;AT5G22650.1.1	0.656	1.952	4.591	0.002	0.201	-0.897	AT5G22650.2;AT5G22650.1.1	1	1	1	1	4.943	0.696
AT1G33790.2	0.658	0.848	4.578	0.002	0.201	-0.914	AT1G33790.2	1	1	1	1	4.925	0.696
AT4G28080.1.1	-0.694	0.111	-4.57	0.002	0.201	-0.924	AT4G28080.1.1	0	1	1	1	-4.392	0.696
AT2G35880.1.4	0.675	4.507	4.556	0.002	0.201	-0.942	AT2G35880.1.4	1	1	1	1	4.881	0.696
AT1G53570.5;AT1G53570.4;AT1G53570.3;AT1G53570.2;AT1G53570.1	0.753	1.658	4.426	0.002	0.213	-1.112	AT1G53570.5;AT1G53570.4;AT1G53570.3;AT1G53570.2;AT1G53570.1	1	1	1	1	4.666	0.672
AT1G06190.1	0.707	1.077	4.413	0.002	0.213	-1.13	AT1G06190.1	1	1	1	1	4.681	0.672
AT4G01350.1	0.668	0.358	4.394	0.002	0.213	-1.155	AT4G01350.1	0	1	1	1	4.223	0.672
AT2G37340.3;AT2G37340.2;AT2G37340.1.7	0.765	0.173	4.375	0.002	0.213	-1.18	AT2G37340.3;AT2G37340.2;AT2G37340.1.7	0	#N/A	#N/A	#N/A	4.25	0.672
ATCG00490.1.1	-1.696	1.641	-4.374	0.002	0.213	-1.182	ATCG00490.1.1	0	1	1	1	-4.365	0.672
AT4G25500.2;AT4G25500.3;AT4G25500.4;AT4G25500.1.1	0.878	2.287	4.31	0.003	0.213	-1.267	AT4G25500.2;AT4G25500.3;AT4G25500.4;AT4G25500.1.1	2	2	2	2	4.467	0.672
AT5G65770.3;AT5G65770.1;AT5G65780.2;AT5G65770.2.2	0.642	1.706	4.278	0.003	0.213	-1.309	AT5G65770.3;AT5G65770.1;AT5G65780.2;AT5G65770.2.2	1	2	2	2	4.576	0.672
AT1G56220.1;AT1G56220.3	0.671	0.431	4.259	0.003	0.213	-1.335	AT1G56220.1;AT1G56220.3	0	1	1	1	4.106	0.672
AT3G02880.1.1	-0.795	-0.723	-4.259	0.003	0.213	-1.335	AT3G02880.1.1	0	#N/A	#N/A	#N/A	-4.154	0.672
AT3G04120.1;AT1G13440.1.2	-0.935	-0.376	-4.215	0.003	0.213	-1.395	AT3G04120.1;AT1G13440.1.2	0	#N/A	#N/A	#N/A	-4.146	0.672
AT1G19870.1.9	0.552	2.269	4.203	0.003	0.213	-1.41	AT1G19870.1.9	0	1	1	1	3.982	0.672
AT2G02220.1	0.513	0.71	4.177	0.003	0.213	-1.445	AT2G02220.1	1	1	1	1	4.621	0.672
AT2G16940.1;AT2G16940.3;AT2G16940.2.1	0.571	1.382	4.167	0.003	0.213	-1.459	AT2G16940.1;AT2G16940.3;AT2G16940.2.1	1	1	1	1	4.517	0.672
AT5G54590.2	0.507	-0.279	4.149	0.003	0.213	-1.484	AT5G54590.2	0	1	1	1	3.898	0.672
AT1G79350.1.1	-1	-1.903	-4.127	0.003	0.213	-1.515	AT1G79350.1.1	0	1	1	1	-4.073	0.672
AT4G01290.2;AT4G01290.1.2	0.508	0.997	4.125	0.003	0.213	-1.516	AT4G01290.2;AT4G01290.1.2	1	1	1	1	4.56	0.672
AT3G19770.2;AT3G19770.1.3	0.587	3.001	4.106	0.003	0.213	-1.543	AT3G19770.2;AT3G19770.1.3	0	1	1	1	3.924	0.672
AT1G52380.1.2	0.602	0.106	4.041	0.004	0.213	-1.632	AT1G52380.1.2	0	#N/A	#N/A	#N/A	3.877	0.672
AT1G67230.1.12	0.65	0.945	4.027	0.004	0.213	-1.651	AT1G67230.1.12	0	#N/A	#N/A	#N/A	3.89	0.672
AT2G37220.1	-1.027	-0.772	-4.027	0.004	0.213	-1.651	AT2G37220.1	0	1	1	1	-3.982	0.672
AT1G01040.1;AT1G01040.2	0.624	0.933	4.027	0.004	0.213	-1.652	AT1G01040.1;AT1G01040.2	0	3	3	3	3.876	0.672
AT1G13030.1.2	0.562	1.389	4.008	0.004	0.213	-1.677	AT1G13030.1.2	0	2	2	2	3.824	0.672
AT3G54760.2;AT3G54760.1.1	0.538	2.627	4.006	0.004	0.213	-1.68	AT3G54760.2;AT3G54760.1.1	1	1	1	1	4.357	0.672
AT3G14940.1;AT3G42628.1;AT2G42600.2;AT2G42600.1	0.64	1.014	4.002	0.004	0.213	-1.686	AT3G14940.1;AT3G42628.1;AT2G42600.2;AT2G42600.1	1	1	1	1	4.247	0.672
AT4G30890.3;AT4G30890.2;AT4G30890.1.1	0.503	0.076	3.973	0.004	0.213	-1.726	AT4G30890.3;AT4G30890.2;AT4G30890.1.1	0	#N/A	#N/A	#N/A	3.749	0.672
AT1G72150.1.10	-0.574	-0.59	-3.949	0.004	0.213	-1.759	AT1G72150.1.10	0	2	2	2	-3.781	0.672
AT5G16680.1.1	0.518	0.884	3.935	0.004	0.213	-1.78	AT5G16680.1.1	0	#N/A	#N/A	#N/A	3.729	0.672
AT3G61430.2;AT3G61430.1;AT1G01620.2;AT3G54820.1;AT4G23400.1;AT4G00430.1;AT1G01620.1	-0.922	-0.546	-3.929	0.004	0.213	-1.787	AT3G61430.2;AT3G61430.1;AT1G01620.2;AT3G54820.1;AT4G23400.1;AT4G00430.1;AT1G01620.1	0	1	1	1	-3.874	0.672
AT4G15530.3;AT4G15530.2;AT4G15530.4;AT4G15530.1;AT4G15530.6;AT4G15530.5	0.648	-0.952	3.923	0.004	0.213	-1.796	AT4G15530.3;AT4G15530.2;AT4G15530.4;AT4G15530.1;AT4G15530.6;AT4G15530.5	0	1	1	1	3.796	0.672
AT1G20440.1.15	-1.027	1.026	-3.896	0.005	0.213	-1.834	AT1G20440.1.15	0	#N/A	#N/A	#N/A	-3.856	0.672
AT3G24870.2;AT3G24870.1;AT3G24880.1	0.528	1.392	3.896	0.005	0.213	-1.834	AT3G24870.2;AT3G24870.1;AT3G24880.1	1	1	1	1	4.23	0.672
AT2G26460.1	0.688	1.495	3.889	0.005	0.213	-1.844	AT2G26460.1	1	1	1	1	4.084	0.672
AT5G26860.1	0.489	2.532	3.885	0.005	0.213	-1.849	AT5G26860.1	1	2	2	2	4.276	0.672
AT2G20050.2;AT2G20050.1.1	0.494	4.206	3.871	0.005	0.213	-1.869	AT2G20050.2;AT2G20050.1.1	1	1	1	1	4.249	0.672
ATCG00490.1.4	-0.833	-0.825	-3.869	0.005	0.213	-1.872	ATCG00490.1.4	0	1	1	1	-3.801	0.672
ATCG00490.1;ATMG00280.1.1	-1.161	0.717	-3.856	0.005	0.213	-1.89	ATCG00490.1;ATMG00280.1.1	0	#N/A	#N/A	#N/A	-3.83	0.672
AT2G37970.1	0.813	1.64	3.839	0.005	0.213	-1.914	AT2G37970.1	1	2	2	2	3.977	0.672
AT2G19520.1.3	0.549	2.589	3.812	0.005	0.213	-1.952	AT2G19520.1.3	0	#N/A	#N/A	#N/A	3.647	0.672
AT3G19770.2;AT3G19770.1.1	0.574	2.726	3.81	0.005	0.213	-1.955	AT3G19770.2;AT3G19770.1.1	0	1	1	1	3.659	0.672
AT3G16460.2;AT3G16460.1.3	-0.639	-0.081	-3.8	0.005	0.213	-1.969	AT3G16460.2;AT3G16460.1.3	0	3	3	3	-3.681	0.672
AT2G42520.1	0.649	2.679	3.799	0.005	0.213	-1.97	AT2G42520.1	1	1	1	1	4.003	0.672
AT2G31890.1	0.497	0.354	3.799	0.005	0.213	-1.971	AT2G31890.1	0	1	1	1	3.598	0.672
AT2G39010.1.4	-0.676	-0.447	-3.796	0.005	0.213	-1.975	AT2G39010.1.4	0	#N/A	#N/A	#N/A	-3.692	0.672
AT1G67230.1.2	0.543	-1.087	3.789	0.005	0.213	-1.984	AT1G67230.1.2	0	2	2	2	3.623	0.672
AT2G37970.1.1	0.764	0.908	3.77	0.005	0.213	-2.012	AT2G37970.1.1	0	#N/A	#N/A	#N/A	3.693	0.672
AT5G19780.1;AT5G19770.1	-1.168	-1.594	-3.767	0.005	0.213	-2.016	AT5G19780.1;AT5G19770.1	0	1	1	1	-3.744	0.672
AT4G17940.1	0.563	-0.483	3.738	0.006	0.213	-2.058	AT4G17940.1	1	1	1	1	3.996	0.672
AT4G20940.1.1	0.5	0.949	3.728	0.006	0.213	-2.071	AT4G20940.1.1	1	1	1	1	4.055	0.672
AT1G29400.2;AT1G29400.1	0.622	0.415	3.718	0.006	0.213	-2.085	AT1G29400.2;AT1G29400.1	0	2	2	2	3.601	0.672
AT2G16940.1;AT2G16940.3;AT2G16940.2	0.531	3.044	3.712	0.006	0.213	-2.095	AT2G16940.1;AT2G16940.3;AT2G16940.2	1	1	1	1	3.996	0.672
AT1G76890.2.1	0.568	-0.693	3.693	0.006	0.213	-2.121	AT1G76890.2.1	0	#N/A	#N/A	#N/A	3.553	0.672
AT2G26570.1.1	0.535	2.254	3.685	0.006	0.213	-2.133	AT2G26570.1.1	1	1	1	1	3.958	0.672
AT1G12920.1	1.163	-1.885	3.683	0.006	0.213	-2.135	AT1G12920.1	0	3	3	3	3.663	0.672
AT5G63640.1	0.703	1.269	3.667	0.006	0.213	-2.159	AT5G63640.1	1	2	2	2	3.825	0.672
AT1G79550.2;AT1G79550.1.1	-0.99	-2.075	-3.658	0.006	0.213	-2.171	AT1G79550.2;AT1G79550.1.1	0	1	1	1	-3.624	0.672
AT1G69935.1	0.859	-0.103	3.65	0.006	0.213	-2.183	AT1G69935.1	0	1	1	1	3.599	0.672
AT3G16420.3;AT3G16420.2;AT3G16420.1;AT3G16430.2;AT3G16430.1.1	0.552	1.57	3.649	0.006	0.213	-2.184	AT3G16420.3;AT3G16420.2;AT3G16420.1;AT3G16430.2;AT3G16430.1.1	0	1	1	1	3.506	0.672
AT4G04210.1;AT4G22150.1	0.711	1.855	3.638	0.007	0.213	-2.2	AT4G04210.1;AT4G22150.1	1	1	1	1	3.79	0.672
AT1G20440.1.7	-0.905	0.749	-3.638	0.007	0.213	-2.2	AT1G20440.1.7	0	1	1	1	-3.594	0.672
AT4G08350.1	0.577	2.748	3.636	0.007	0.213	-2.202	AT4G08350.1	1	1	1	1	3.863	0.672
AT3G20410.1	0.473	1.684	3.635	0.007	0.213	-2.204	AT3G20410.1	1	1	1	1	3.975	0.672
AT3G53500.1;AT3G53500.2.1	0.509	4.86	3.586	0.007	0.213	-2.275	AT3G53500.1;AT3G53500.2.1	1	1	1	1	3.866	0.672
AT5G53440.1	0.53	1.591	3.585	0.007	0.213	-2.276	AT5G53440.1	2	2	2	2	3.827	0.672
AT3G48050.1;AT3G48050.2;AT3G48060.1.1	0.469	1.315	3.582	0.007	0.213	-2.281	AT3G48050.1;AT3G48050.2;AT3G48060.1.1	1	2	2	2	3.912	0.672
AT1G13020.1	0.66	-0.467	3.58	0.007	0.213	-2.284	AT1G13020.1	0	1	1	1	3.489	0.672
AT5G40490.1	0.53	1.303	3.579	0.007	0.213	-2.285	AT5G40490.1	1	1	1	1	3.835	0.672
AT1G42550.1.2	-0.585	0.107	-3.57	0.007	0.213	-2.297	AT1G42550.1.2	0	1	1	1	-3.452	0.672
AT3G10730.1	0.544	0.434	3.562	0.007	0.213	-2.31	AT3G10730.1	1	1	1	1	3.801	0.672
AT3G16400.2;AT3G16400.1;AT3G16390.1;AT2G33070.2;AT2G33070.1;AT2G33070.3;AT3G16410.1	-0.938	-0.027	-3.56	0.007	0.213	-2.313	AT3G16400.2;AT3G16400.1;AT3G16390.1;AT2G33070.2;AT2G33070.1;AT2G33070.3;AT3G16410.1	0	1	1	1	-3.524	0.672
AT2G33150.1.1	-0.997	-1.747	-3.559	0.007	0.213	-2.314	AT2G33150.1.1	0	1	1	1	-3.529	0.672
AT1G23610.1	0.843	-1.29	3.551	0.007	0.213	-2.326	AT1G23610.1	0	1	1	1	3.502	0.672
AT4G12730.1	-1.17	-0.893	-3.544	0.008	0.213	-2.336	AT4G12730.1	0	1	1	1	-3.527	0.672
AT1G03910.1;AT1G03910.2.1	0.57	-0.87	3.543	0.008	0.213	-2.337	AT1G03910.1;AT1G03910.2.1	0	1	1	1	3.421	0.672
ATCG00490.1.12	-1.678	1.913	-3.531	0.008	0.213	-2.355	ATCG00490.1.12	1	1	1	1	-3.57	0.672
AT1G59610.1;AT1G10290.1	0.435	2.765	3.523	0.008	0.213	-2.365	AT1G59610.1;AT1G10290.1	1	1	1	1	3.893	0.672
AT5G49910.1	-8.628	-4.302	-3.523	0.008	0.213	-2.366	AT5G49910.1	0	1	1	0	-3.54	0.672
AT3G12640.1	0.529	0.829	3.523	0.008	0.213	-2.366	AT3G12640.1	1	1	1	1	3.767	0.672
AT4G14200.1.1	0.628	2.279	3.514	0.008	0.213	-2.379	AT4G14200.1.1	1	1	1	1	3.687	0.672
AT1G12910.1	0.701	1.628	3.51	0.008	0.213	-2.385	AT1G12910.1	1	2	2	2	3.65	0.672
AT4G24280.1	0.618	0.368	3.508	0.008	0.213	-2.389	AT4G24280.1	1	3	3	3	3.685	0.672
AT3G48990.1	-0.833	-2.029	-3.494	0.008	0.215	-2.408	AT3G48990.1	0	1	1	1	-3.447	0.668
ATCG00490.1;ATMG00280.1;AT2G07732.1	-0.952	0.389	-3.475	0.008	0.219	-2.437	ATCG00490.1;ATMG00280.1;AT2G07732.1	0	1	1	1	-3.443	0.659
AT5G55860.1.2	0.647	1.913	3.46	0.009	0.22	-2.458	AT5G55860.1.2	2	2	2	2	3.607	0.658
AT4G26630.2;AT4G26630.1.4	0.405	1.953	3.457	0.009	0.22	-2.462	AT4G26630.2;AT4G26630.1.4	1	1	1	1	3.865	0.658
AT1G16270.2;AT1G16270.1	0.529	2.088	3.454	0.009	0.22	-2.467	AT1G16270.2;AT1G16270.1	1	1	1	1	3.684	0.658
AT3G52930.1;AT2G36460.1;AT5G03690.2;AT5G03690.1;AT4G26530.2;AT4G26530.1	-0.999	-0.516	-3.444	0.009	0.221	-2.481	AT3G52930.1;AT2G36460.1;AT5G03690.2;AT5G03690.1;AT4G26530.2;AT4G26530.1	0	1	1	1	-3.418	0.656
AT3G53180.1	0.879	-0.743	3.429	0.009	0.224	-2.503	AT3G53180.1	0	1	1	1	3.391	0.65
AT4G30160.1;AT4G30160.2.1	0.754	1.967	3.392	0.009	0.232	-2.557	AT4G30160.1;AT4G30160.2.1	1	1	1	1	3.504	0.634
AT3G48050.1;AT3G48050.2;AT3G48060.1.4	0.514	0.434	3.39	0.009	0.232	-2.56	AT3G48050.1;AT3G48050.2;AT3G48060.1.4	0	#N/A	#N/A	#N/A	3.258	0.634
AT3G63480.2;AT3G63480.1	1.132	-2.905	3.386	0.01	0.232	-2.565	AT3G63480.2;AT3G63480.1	0	1	1	1	3.371	0.634
AT3G56850.1;AT2G41070.3;AT2G41070.2;AT2G41070.1;AT1G49720.1;AT1G49720.2;AT1G45249.2;AT3G19290.2;AT1G45249.1;AT1G45249.3;AT3G19290.1;AT3G19290.3;AT4G34000.3;AT4G34000.2;AT4G34000.1	0.619	2.515	3.363	0.01	0.236	-2.6	AT3G56850.1;AT2G41070.3;AT2G41070.2;AT2G41070.1;AT1G49720.1;AT1G49720.2;AT1G45249.2;AT3G19290.2;AT1G45249.1;AT1G45249.3;AT3G19290.1;AT3G19290.3;AT4G34000.3;AT4G34000.2;AT4G34000.1	1	1	1	1	3.52	0.628
AT5G42870.2;AT5G42870.1.2	0.483	0.99	3.362	0.01	0.236	-2.601	AT5G42870.2;AT5G42870.1.2	1	1	1	1	3.618	0.628
AT5G47480.1.5	0.414	2.46	3.36	0.01	0.236	-2.605	AT5G47480.1.5	0	#N/A	#N/A	#N/A	3.16	0.628
AT2G40070.2;AT2G40070.1.2	0.39	1.371	3.346	0.01	0.236	-2.625	AT2G40070.2;AT2G40070.1.2	1	1	1	1	3.745	0.628
AT5G65410.1.1	0.574	0.669	3.342	0.01	0.236	-2.631	AT5G65410.1.1	0	#N/A	#N/A	#N/A	3.242	0.628
AT4G37070.2.3	0.56	3.609	3.336	0.01	0.236	-2.639	AT4G37070.2.3	0	#N/A	#N/A	#N/A	3.232	0.628
AT5G52040.3;AT5G52040.1;AT5G52040.4;AT5G52040.2.1	0.46	1.767	3.333	0.01	0.236	-2.645	AT5G52040.3;AT5G52040.1;AT5G52040.4;AT5G52040.2.1	1	1	1	1	3.608	0.628
AT5G15350.1	-0.658	-0.474	-3.329	0.01	0.236	-2.65	AT5G15350.1	0	1	1	1	-3.257	0.628
AT5G54190.1;AT5G54190.2.1	-1.141	-0.252	-3.326	0.01	0.236	-2.654	AT5G54190.1;AT5G54190.2.1	0	1	1	1	-3.313	0.628
AT3G48050.1;AT3G48050.2;AT3G48060.1.3	0.454	-0.168	3.319	0.011	0.236	-2.664	AT3G48050.1;AT3G48050.2;AT3G48060.1.3	1	1	1	1	3.599	0.627
AT4G27450.1.3	0.579	2.176	3.293	0.011	0.236	-2.702	AT4G27450.1.3	0	#N/A	#N/A	#N/A	3.2	0.627
AT1G15280.1;AT1G15280.2.1	0.476	2.926	3.283	0.011	0.236	-2.717	AT1G15280.1;AT1G15280.2.1	1	1	1	1	3.529	0.627
AT5G40450.1.13	0.508	1.059	3.282	0.011	0.236	-2.72	AT5G40450.1.13	0	#N/A	#N/A	#N/A	3.159	0.627
AT3G13920.4;AT3G13920.1;AT3G13920.2;AT3G13920.3;AT1G54270.2;AT1G54270.1;AT1G72730.1	-0.667	-0.239	-3.281	0.011	0.236	-2.72	AT3G13920.4;AT3G13920.1;AT3G13920.2;AT3G13920.3;AT1G54270.2;AT1G54270.1;AT1G72730.1	0	1	1	1	-3.215	0.627
AT4G30600.1	0.568	-0.341	3.28	0.011	0.236	-2.722	AT4G30600.1	0	1	1	1	3.184	0.627
AT3G16420.3;AT3G16420.2;AT3G16420.1	0.492	1.958	3.278	0.011	0.236	-2.725	AT3G16420.3;AT3G16420.2;AT3G16420.1	1	1	1	1	3.506	0.627
AT2G23740.1;AT2G23740.2	0.546	-2.272	3.272	0.011	0.236	-2.734	AT2G23740.1;AT2G23740.2	0	1	1	1	3.168	0.627
AT1G06070.1	0.551	1.576	3.268	0.011	0.236	-2.739	AT1G06070.1	1	1	1	1	3.448	0.627
AT1G22530.1.8	-0.465	0.916	-3.264	0.011	0.236	-2.746	AT1G22530.1.8	0	1	1	1	-3.119	0.627
AT2G35880.1.3	0.405	0.957	3.262	0.011	0.236	-2.749	AT2G35880.1.3	1	1	1	1	3.599	0.627
AT1G02740.1	0.706	-2.747	3.259	0.012	0.236	-2.753	AT1G02740.1	0	1	1	1	3.203	0.627
AT4G35100.2;AT4G35100.1.1	0.407	6.009	3.254	0.012	0.236	-2.761	AT4G35100.2;AT4G35100.1.1	0	1	1	1	3.065	0.627
AT1G68830.1	0.571	0.573	3.246	0.012	0.236	-2.772	AT1G68830.1	0	1	1	1	3.155	0.627
AT5G38420.1;AT5G38410.1;AT5G38410.3;AT5G38410.2;AT5G38430.1;AT1G67090.1	-0.937	0.498	-3.245	0.012	0.236	-2.774	AT5G38420.1;AT5G38410.1;AT5G38410.3;AT5G38410.2;AT5G38430.1;AT1G67090.1	1	1	1	1	-3.315	0.627
AT5G25460.1	-0.44	0.301	-3.241	0.012	0.236	-2.78	AT5G25460.1	1	1	1	1	-3.518	0.627
AT5G08180.2;AT5G08180.1	0.863	0.352	3.235	0.012	0.236	-2.789	AT5G08180.2;AT5G08180.1	0	1	1	1	3.203	0.627
AT5G38420.1;AT5G38410.1;AT5G38410.3;AT5G38410.2.2	-2.209	-1.244	-3.234	0.012	0.236	-2.79	AT5G38420.1;AT5G38410.1;AT5G38410.3;AT5G38410.2.2	0	#N/A	#N/A	#N/A	-3.243	0.627
AT4G09980.2;AT4G09980.1	0.589	2.053	3.231	0.012	0.236	-2.795	AT4G09980.2;AT4G09980.1	1	1	1	1	3.384	0.627
AT1G80930.1.6	0.494	1.94	3.222	0.012	0.237	-2.808	AT1G80930.1.6	1	1	1	1	3.437	0.625
AT3G58730.1	0.634	1.506	3.219	0.012	0.237	-2.812	AT3G58730.1	1	1	1	1	3.351	0.625
AT2G46270.2;AT2G46270.1	0.829	-1.615	3.207	0.012	0.239	-2.83	AT2G46270.2;AT2G46270.1	0	1	1	1	3.173	0.621
AT5G20720.3;AT5G20720.2;AT5G20720.1.1	0.597	-1.006	3.203	0.013	0.239	-2.836	AT5G20720.3;AT5G20720.2;AT5G20720.1.1	0	1	1	1	3.124	0.621
AT1G59750.4;AT1G59750.2;AT1G59750.3;AT1G59750.1	-1.378	-0.062	-3.191	0.013	0.241	-2.854	AT1G59750.4;AT1G59750.2;AT1G59750.3;AT1G59750.1	0	1	1	1	-3.189	0.618
AT4G13940.4;AT4G13940.2;AT4G13940.3;AT4G13940.1;AT3G23810.1	-0.629	-0.855	-3.186	0.013	0.241	-2.862	AT4G13940.4;AT4G13940.2;AT4G13940.3;AT4G13940.1;AT3G23810.1	0	1	1	1	-3.117	0.618
AT1G59710.1.1	0.629	3.256	3.179	0.013	0.241	-2.872	AT1G59710.1.1	2	2	2	2	3.301	0.618
AT4G23460.1	-0.62	-2.804	-3.175	0.013	0.241	-2.878	AT4G23460.1	0	1	1	1	-3.104	0.618
ATCG00120.1.1	0.467	-1.206	3.173	0.013	0.241	-2.882	ATCG00120.1.1	0	1	1	1	3.041	0.618
AT3G13910.1	0.536	0.993	3.169	0.013	0.241	-2.886	AT3G13910.1	0	1	1	1	3.071	0.618
AT4G38970.1;AT2G21330.1	-0.652	1.199	-3.164	0.013	0.241	-2.895	AT4G38970.1;AT2G21330.1	1	1	1	1	-3.283	0.618
AT5G19520.1	0.545	-1.099	3.162	0.013	0.241	-2.897	AT5G19520.1	0	2	2	2	3.069	0.618
AT4G16530.1	-1.132	-1.37	-3.16	0.013	0.241	-2.9	AT4G16530.1	0	1	1	1	-3.15	0.618
AT1G23710.1;AT1G70420.1.1	0.619	3.569	3.146	0.014	0.244	-2.92	AT1G23710.1;AT1G70420.1.1	1	1	1	1	3.276	0.612
AT2G21230.2;AT2G21230.1;AT2G21230.3	0.633	-1.309	3.131	0.014	0.249	-2.944	AT2G21230.2;AT2G21230.1;AT2G21230.3	0	1	1	1	3.067	0.605
AT3G04120.1;AT1G13440.1;AT1G13440.2	-0.879	-0.903	-3.121	0.014	0.251	-2.958	AT3G04120.1;AT1G13440.1;AT1G13440.2	0	2	2	2	-3.095	0.601
AT2G17410.2;AT2G17410.1.4	0.556	-0.138	3.115	0.014	0.251	-2.967	AT2G17410.2;AT2G17410.1.4	0	#N/A	#N/A	#N/A	3.03	0.6
AT4G17330.1.2	0.657	-0.322	3.107	0.014	0.253	-2.979	AT4G17330.1.2	0	1	1	1	3.05	0.597
ATCG00490.1.6	-1.754	0.337	-3.095	0.015	0.255	-2.998	ATCG00490.1.6	0	1	1	1	-3.1	0.593
AT5G38420.1;AT5G38410.1;AT5G38410.3;AT5G38410.2.1	-2.013	-1.51	-3.093	0.015	0.255	-3	AT5G38420.1;AT5G38410.1;AT5G38410.3;AT5G38410.2.1	0	2	2	2	-3.101	0.593
ATCG00490.1.3	-1.355	0.119	-3.085	0.015	0.256	-3.013	ATCG00490.1.3	1	1	1	1	-3.122	0.592
AT3G28180.1.1	-0.753	-0.375	-3.082	0.015	0.256	-3.016	AT3G28180.1.1	0	1	1	1	-3.043	0.592
AT5G38420.1;AT5G38410.1;AT5G38410.3;AT5G38410.2	-1.427	-1.682	-3.078	0.015	0.256	-3.023	AT5G38420.1;AT5G38410.1;AT5G38410.3;AT5G38410.2	0	1	1	1	-3.078	0.592
AT4G12640.1	1.415	0.907	3.075	0.015	0.256	-3.028	AT4G12640.1	0	1	1	1	3.075	0.592
AT3G08580.2;AT3G08580.1.1	-0.856	-1.328	-3.063	0.015	0.256	-3.045	AT3G08580.2;AT3G08580.1.1	0	1	1	1	-3.037	0.592
AT3G52930.1;AT2G36460.1;AT2G36460.2;AT5G03690.2;AT5G03690.1	-0.665	0.676	-3.054	0.016	0.256	-3.059	AT3G52930.1;AT2G36460.1;AT2G36460.2;AT5G03690.2;AT5G03690.1	0	1	1	1	-3.002	0.592
AT2G35050.1.3	0.646	2.188	3.054	0.016	0.256	-3.059	AT2G35050.1.3	1	1	1	1	3.164	0.592
AT2G35050.1	0.422	0.508	3.051	0.016	0.256	-3.064	AT2G35050.1	1	1	1	1	3.302	0.592
AT3G53420.2;AT3G53420.1;AT2G37170.1;AT2G37180.1	0.681	8.103	3.049	0.016	0.256	-3.067	AT3G53420.2;AT3G53420.1;AT2G37170.1;AT2G37180.1	4	4	4	4	3.131	0.592
AT3G17840.1	0.428	1.058	3.049	0.016	0.256	-3.067	AT3G17840.1	1	1	1	1	3.292	0.592
AT1G20620.2;AT1G20620.5;AT1G20620.1;AT1G20620.4.3	-0.988	0.916	-3.043	0.016	0.256	-3.075	AT1G20620.2;AT1G20620.5;AT1G20620.1;AT1G20620.4.3	0	1	1	1	-3.027	0.592
AT4G35160.1	0.516	1.566	3.041	0.016	0.256	-3.078	AT4G35160.1	1	1	1	1	3.206	0.592
AT1G21380.1.1	-0.804	0.936	-3.039	0.016	0.256	-3.082	AT1G21380.1.1	0	3	3	3	-3.008	0.592
AT3G18780.2;AT1G49240.1;AT3G18780.1;AT3G53750.1;AT2G37620.2;AT2G37620.1;AT5G09810.1;AT5G59370.2;AT5G59370.1;AT3G46520.1;AT3G12110.1.2	-0.748	-0.405	-3.038	0.016	0.256	-3.083	AT3G18780.2;AT1G49240.1;AT3G18780.1;AT3G53750.1;AT2G37620.2;AT2G37620.1;AT5G09810.1;AT5G59370.2;AT5G59370.1;AT3G46520.1;AT3G12110.1.2	0	1	1	1	-3	0.592
AT1G12430.1;AT1G12430.2	0.486	-0.821	3.028	0.016	0.258	-3.097	AT1G12430.1;AT1G12430.2	0	1	1	1	2.924	0.588
AT5G02500.1;AT5G02500.2;AT1G56410.1;AT5G02490.1;AT3G09440.2;AT3G09440.1;AT3G12580.1.2	-0.601	1.395	-3.023	0.016	0.259	-3.106	AT5G02500.1;AT5G02500.2;AT1G56410.1;AT5G02490.1;AT3G09440.2;AT3G09440.1;AT3G12580.1.2	0	1	1	1	-2.958	0.587
AT5G27670.1	0.507	1.854	3.018	0.017	0.259	-3.113	AT5G27670.1	1	1	1	1	3.185	0.586
AT1G17210.1.4	0.434	2.737	3.003	0.017	0.261	-3.135	AT1G17210.1.4	1	1	1	1	3.228	0.584
AT5G55660.1.3	0.588	2.037	3.001	0.017	0.261	-3.138	AT5G55660.1.3	0	#N/A	#N/A	#N/A	2.935	0.584
AT5G61150.1;AT5G61150.2.3	0.501	2.659	3	0.017	0.261	-3.139	AT5G61150.1;AT5G61150.2.3	2	3	3	3	3.159	0.584
AT3G09440.2;AT3G09440.1	-0.668	-0.956	-2.991	0.017	0.261	-3.152	AT3G09440.2;AT3G09440.1	0	1	1	1	-2.944	0.584
AT1G54780.1	0.484	-0.978	2.99	0.017	0.261	-3.155	AT1G54780.1	0	1	1	1	2.888	0.584
AT5G64220.2;AT5G64220.1	0.431	1.995	2.976	0.018	0.261	-3.175	AT5G64220.2;AT5G64220.1	1	1	1	1	3.199	0.584
AT4G38970.1;AT2G21330.1;AT2G21330.2;AT4G38970.2;AT2G21330.3	1.04	-1.203	2.972	0.018	0.261	-3.182	AT4G38970.1;AT2G21330.1;AT2G21330.2;AT4G38970.2;AT2G21330.3	0	1	1	1	2.961	0.584
AT5G20720.3;AT5G20720.2;AT5G20720.1.2	-1.123	-0.932	-2.971	0.018	0.261	-3.183	AT5G20720.3;AT5G20720.2;AT5G20720.1.2	0	1	1	1	-2.964	0.584
AT5G15020.2;AT5G15020.1	0.613	0.835	2.97	0.018	0.261	-3.184	AT5G15020.2;AT5G15020.1	1	2	2	2	3.082	0.584
AT4G39080.1.2	-0.627	-0.468	-2.969	0.018	0.261	-3.186	AT4G39080.1.2	0	#N/A	#N/A	#N/A	-2.914	0.584
AT5G52040.3;AT5G52040.1;AT5G52040.4;AT5G52040.2.2	0.37	0.337	2.967	0.018	0.261	-3.189	AT5G52040.3;AT5G52040.1;AT5G52040.4;AT5G52040.2.2	0	2	2	2	2.795	0.584
AT2G20960.1	0.68	1.282	2.966	0.018	0.261	-3.191	AT2G20960.1	1	1	1	1	3.058	0.584
AT1G12080.2;AT1G12080.1.3	-0.934	0.147	-2.96	0.018	0.261	-3.2	AT1G12080.2;AT1G12080.1.3	0	1	1	1	-2.943	0.584
AT3G04120.1	-1.403	-0.164	-2.958	0.018	0.261	-3.203	AT3G04120.1	0	2	2	2	-2.959	0.584
AT2G26250.1.1	-0.443	1.079	-2.956	0.018	0.261	-3.205	AT2G26250.1.1	0	#N/A	#N/A	#N/A	-2.838	0.584
AT4G35890.1	0.492	2.772	2.951	0.018	0.261	-3.213	AT4G35890.1	1	1	1	1	3.117	0.584
CON__P02662.25	-1.559	-0.616	-2.948	0.018	0.261	-3.218	CON__P02662.25	0	#N/A	#N/A	#N/A	-2.951	0.584
AT5G47690.3	0.435	0.696	2.947	0.018	0.261	-3.219	AT5G47690.3	0	4	4	4	2.825	0.584
AT1G22530.1.11	-0.707	0.091	-2.946	0.019	0.261	-3.221	AT1G22530.1.11	0	#N/A	#N/A	#N/A	-2.907	0.584
AT4G38470.1	0.448	1.597	2.945	0.019	0.261	-3.222	AT4G38470.1	2	3	3	3	3.132	0.584
AT1G80930.1.3	0.675	-0.813	2.942	0.019	0.261	-3.227	AT1G80930.1.3	1	1	1	1	3.034	0.584
ATCG00490.1.9	-0.97	1.106	-2.928	0.019	0.262	-3.247	ATCG00490.1.9	0	1	1	1	-2.915	0.582
AT4G22670.1.2	0.469	2.788	2.927	0.019	0.262	-3.25	AT4G22670.1.2	0	4	4	4	2.825	0.582
AT4G28080.1	-0.585	2.011	-2.924	0.019	0.262	-3.254	AT4G28080.1	1	2	2	2	-3.04	0.582
AT1G77360.1	-0.747	-0.448	-2.922	0.019	0.262	-3.257	AT1G77360.1	0	1	1	1	-2.89	0.582
AT3G14840.2	0.523	-0.256	2.922	0.019	0.262	-3.257	AT3G14840.2	0	1	1	1	2.842	0.582
AT3G24080.2;AT3G24080.1	0.412	-0.601	2.917	0.019	0.262	-3.264	AT3G24080.2;AT3G24080.1	0	1	1	1	2.785	0.582
AT3G51800.3;AT3G51800.1;AT3G51800.2.1	0.71	1.362	2.915	0.019	0.262	-3.267	AT3G51800.3;AT3G51800.1;AT3G51800.2.1	3	4	4	4	2.987	0.582
AT3G55460.1.2	0.559	1.082	2.914	0.019	0.262	-3.269	AT3G55460.1.2	1	4	4	4	3.039	0.582
AT3G03780.3;AT3G03780.2;AT3G03780.1	-0.841	-0.467	-2.907	0.02	0.263	-3.28	AT3G03780.3;AT3G03780.2;AT3G03780.1	0	1	1	1	-2.884	0.58
AT4G39680.2;AT4G39680.1.4	0.709	-0.307	2.905	0.02	0.263	-3.283	AT4G39680.2;AT4G39680.1.4	0	1	1	1	2.868	0.58
AT1G22530.1	-1.037	-0.499	-2.893	0.02	0.265	-3.3	AT1G22530.1	0	1	1	1	-2.884	0.577
AT3G51800.3;AT3G51800.1;AT3G51800.2.2	0.78	0.859	2.893	0.02	0.265	-3.301	AT3G51800.3;AT3G51800.1;AT3G51800.2.2	0	#N/A	#N/A	#N/A	2.865	0.577
AT1G67230.1.4	0.451	-0.232	2.884	0.02	0.265	-3.314	AT1G67230.1.4	0	1	1	1	2.778	0.577
AT3G48890.1	0.516	0.974	2.88	0.02	0.265	-3.32	AT3G48890.1	1	1	1	1	3.021	0.577
AT1G15280.1;AT1G15280.2.2	-0.703	-1.928	-2.877	0.021	0.265	-3.324	AT1G15280.1;AT1G15280.2.2	0	1	1	1	-2.841	0.577
AT5G55530.3;AT5G55530.2;AT5G55530.1	0.419	1.651	2.876	0.021	0.265	-3.326	AT5G55530.3;AT5G55530.2;AT5G55530.1	1	1	1	1	3.089	0.577
AT1G19870.1.12	0.495	0.871	2.876	0.021	0.265	-3.326	AT1G19870.1.12	1	1	1	1	3.028	0.577
AT1G14650.2;AT1G14650.1	0.596	-0.778	2.873	0.021	0.265	-3.33	AT1G14650.2;AT1G14650.1	0	1	1	1	2.818	0.577
AT4G37870.1.3	-0.415	-1.822	-2.873	0.021	0.265	-3.331	AT4G37870.1.3	0	#N/A	#N/A	#N/A	-2.748	0.577
AT5G61780.1.1	-0.465	-1.72	-2.87	0.021	0.265	-3.336	AT5G61780.1.1	0	#N/A	#N/A	#N/A	-2.772	0.577
AT4G00930.1	0.349	-1.095	2.864	0.021	0.265	-3.344	AT4G00930.1	0	1	1	1	2.69	0.577
AT1G27850.1	0.548	0.368	2.864	0.021	0.265	-3.344	AT1G27850.1	1	1	1	1	2.988	0.577
AT3G18240.2;AT3G18240.1	0.598	1.165	2.86	0.021	0.265	-3.35	AT3G18240.2;AT3G18240.1	1	1	1	1	2.966	0.576
AT1G13190.1	0.656	1.502	2.856	0.021	0.266	-3.355	AT1G13190.1	1	1	1	1	2.945	0.575
AT4G15610.1.1	0.616	2.903	2.844	0.022	0.267	-3.374	AT4G15610.1.1	1	1	1	1	2.943	0.574
AT2G27100.1.6	0.949	2.419	2.837	0.022	0.267	-3.384	AT2G27100.1.6	0	#N/A	#N/A	#N/A	2.825	0.574
NA.4	0.477	-1.252	2.837	0.022	0.267	-3.384	NA.4	0	#N/A	#N/A	#N/A	2.748	0.574
AT5G47480.1	0.556	1.432	2.834	0.022	0.267	-3.389	AT5G47480.1	1	2	2	2	2.951	0.574
AT3G01290.1	0.706	0.074	2.834	0.022	0.267	-3.39	AT3G01290.1	0	1	1	1	2.8	0.574
AT5G60620.1	-0.923	0.337	-2.834	0.022	0.267	-3.39	AT5G60620.1	1	2	2	2	-2.884	0.574
AT4G13940.4;AT4G13940.2;AT4G13940.3;AT4G13940.1.2	-0.688	-0.977	-2.831	0.022	0.267	-3.394	AT4G13940.4;AT4G13940.2;AT4G13940.3;AT4G13940.1.2	0	2	2	2	-2.795	0.574
AT3G13810.1	0.657	0.231	2.828	0.022	0.267	-3.398	AT3G13810.1	1	1	1	1	2.915	0.574
AT2G14835.2;AT2G14835.1	0.386	0.82	2.827	0.022	0.267	-3.399	AT2G14835.2;AT2G14835.1	1	1	1	1	3.066	0.574
ATCG00490.1.14	-0.574	0.36	-2.827	0.022	0.267	-3.4	ATCG00490.1.14	0	1	1	1	-2.769	0.574
AT4G22140.2;AT4G22140.1	0.427	-0.685	2.819	0.022	0.269	-3.412	AT4G22140.2;AT4G22140.1	0	1	1	1	2.708	0.571
AT5G52040.3;AT5G52040.1;AT5G52040.4;AT5G52040.2	0.393	2.741	2.814	0.023	0.269	-3.419	AT5G52040.3;AT5G52040.1;AT5G52040.4;AT5G52040.2	1	1	1	1	3.042	0.571
AT5G58190.1;AT5G58190.2	0.492	0.459	2.812	0.023	0.269	-3.422	AT5G58190.1;AT5G58190.2	0	1	1	1	2.732	0.571
AT1G72150.1.18	-0.756	-0.555	-2.811	0.023	0.269	-3.424	AT1G72150.1.18	0	1	1	1	-2.784	0.571
AT3G19770.2;AT3G19770.1.4	0.663	-1.851	2.803	0.023	0.27	-3.436	AT3G19770.2;AT3G19770.1.4	0	#N/A	#N/A	#N/A	2.765	0.569
AT4G25500.2;AT4G25500.3;AT4G25500.4;AT4G25500.1	0.452	3.106	2.798	0.023	0.27	-3.443	AT4G25500.2;AT4G25500.3;AT4G25500.4;AT4G25500.1	1	1	1	1	2.966	0.569
CON__P02666.6	-0.513	-0.078	-2.796	0.023	0.27	-3.446	CON__P02666.6	0	#N/A	#N/A	#N/A	-2.724	0.569
AT1G76180.2;AT1G76180.1.2	-1.165	0.197	-2.795	0.023	0.27	-3.448	AT1G76180.2;AT1G76180.1.2	0	1	1	1	-2.792	0.569
AT3G29160.3;AT3G29160.2;AT3G29160.1;AT3G01090.3;AT3G01090.1;AT3G01090.2	-1.411	1.277	-2.792	0.023	0.27	-3.452	AT3G29160.3;AT3G29160.2;AT3G29160.1;AT3G01090.3;AT3G01090.1;AT3G01090.2	0	1	1	1	-2.795	0.569
AT1G16970.1	0.618	0.703	2.79	0.023	0.27	-3.455	AT1G16970.1	0	1	1	1	2.745	0.569
AT3G51800.3;AT3G51800.1;AT3G51800.2.3	0.628	2.333	2.789	0.024	0.27	-3.458	AT3G51800.3;AT3G51800.1;AT3G51800.2.3	0	#N/A	#N/A	#N/A	2.745	0.569
AT3G13470.1;AT1G55490.2;AT1G55490.1.1	-0.854	-2.864	-2.78	0.024	0.272	-3.471	AT3G13470.1;AT1G55490.2;AT1G55490.1.1	0	1	1	1	-2.763	0.565
AT5G45420.1	-0.379	0.651	-2.779	0.024	0.272	-3.473	AT5G45420.1	0	2	2	2	-2.644	0.565
AT5G64100.1.1	-0.75	-0.556	-2.769	0.024	0.275	-3.487	AT5G64100.1.1	0	1	1	1	-2.743	0.561
ATCG00490.1.18	-0.963	-2.047	-2.767	0.024	0.275	-3.491	ATCG00490.1.18	0	#N/A	#N/A	#N/A	-2.756	0.561
ATCG00490.1.2	-1.363	0.383	-2.763	0.025	0.275	-3.496	ATCG00490.1.2	0	1	1	1	-2.765	0.561
AT4G25770.2;AT4G25770.1.1	0.509	-1.04	2.761	0.025	0.275	-3.5	AT4G25770.2;AT4G25770.1.1	0	1	1	1	2.69	0.561
AT5G58140.4;AT5G58140.3;AT5G58140.2;AT5G58140.1.2	0.366	1.639	2.753	0.025	0.275	-3.511	AT5G58140.4;AT5G58140.3;AT5G58140.2;AT5G58140.1.2	1	1	1	1	3	0.561
AT5G61210.1	0.379	2.27	2.751	0.025	0.275	-3.515	AT5G61210.1	1	1	1	1	2.979	0.561
AT3G16060.1	-0.557	-0.145	-2.749	0.025	0.275	-3.517	AT3G16060.1	0	2	2	2	-2.693	0.561
AT5G15270.2;AT5G15270.1.1	1.266	3.048	2.745	0.025	0.275	-3.523	AT5G15270.2;AT5G15270.1.1	1	1	1	1	2.777	0.561
AT3G25070.1	0.744	4.339	2.743	0.025	0.275	-3.527	AT3G25070.1	1	1	1	1	2.807	0.561
AT1G12080.2;AT1G12080.1	-1.269	0.928	-2.742	0.025	0.275	-3.528	AT1G12080.2;AT1G12080.1	0	0	0	0	-2.742	0.561
AT3G62800.3;AT3G62800.2;AT3G62800.1	0.764	0.329	2.742	0.025	0.275	-3.529	AT3G62800.3;AT3G62800.2;AT3G62800.1	1	1	1	1	2.804	0.561
AT2G02950.1	-0.637	-0.724	-2.741	0.025	0.275	-3.53	AT2G02950.1	0	1	1	1	-2.701	0.561
AT5G20920.2;AT5G20920.3;AT5G20920.1	-0.485	-1.501	-2.736	0.026	0.275	-3.537	AT5G20920.2;AT5G20920.3;AT5G20920.1	0	1	1	1	-2.66	0.56
AT4G08350.1.1	0.795	0.485	2.735	0.026	0.275	-3.539	AT4G08350.1.1	1	1	1	1	2.792	0.56
AT4G26630.2;AT4G26630.1.1	0.389	1.107	2.733	0.026	0.275	-3.542	AT4G26630.2;AT4G26630.1.1	0	2	2	2	2.611	0.56
AT5G65770.3;AT5G65770.1;AT5G65780.2;AT5G65770.2.4	0.49	1.23	2.72	0.026	0.28	-3.561	AT5G65770.3;AT5G65770.1;AT5G65780.2;AT5G65770.2.4	0	#N/A	#N/A	#N/A	2.647	0.553
AT5G43830.1.2	0.436	3.574	2.706	0.027	0.284	-3.583	AT5G43830.1.2	0	#N/A	#N/A	#N/A	2.613	0.547
AT2G32080.2;AT2G32080.1	0.458	0.832	2.699	0.027	0.284	-3.593	AT2G32080.2;AT2G32080.1	0	2	2	2	2.617	0.547
AT2G37660.1	0.545	-1.818	2.695	0.027	0.284	-3.599	AT2G37660.1	0	1	1	1	2.64	0.547
AT1G21660.1	0.354	1.238	2.695	0.027	0.284	-3.599	AT1G21660.1	1	1	1	1	2.943	0.547
AT1G71710.2;AT1G71710.1	0.352	0.998	2.694	0.027	0.284	-3.6	AT1G71710.2;AT1G71710.1	1	1	1	1	2.945	0.547
AT3G08510.3;AT3G08510.2;AT3G08510.1	0.627	1.606	2.692	0.027	0.284	-3.603	AT3G08510.3;AT3G08510.2;AT3G08510.1	1	1	1	1	2.774	0.547
AT1G08800.2;AT1G08800.1.1	-0.616	-0.272	-2.69	0.027	0.284	-3.607	AT1G08800.2;AT1G08800.1.1	1	1	1	1	-2.774	0.547
AT1G69200.1.1	0.483	3.219	2.687	0.028	0.284	-3.612	AT1G69200.1.1	1	1	1	1	2.817	0.547
AT3G51880.3;AT3G51880.1.3	0.449	-0.244	2.685	0.028	0.284	-3.614	AT3G51880.3;AT3G51880.1.3	0	#N/A	#N/A	#N/A	2.6	0.547
AT3G04120.1;AT1G13440.1;AT1G13440.2.2	-0.956	2.582	-2.685	0.028	0.284	-3.614	AT3G04120.1;AT1G13440.1;AT1G13440.2.2	0	1	1	1	-2.676	0.547
AT3G04120.1;AT1G13440.1	-0.849	-0.073	-2.683	0.028	0.284	-3.617	AT3G04120.1;AT1G13440.1	0	2	2	2	-2.668	0.547
AT5G04280.1	0.697	-0.454	2.682	0.028	0.284	-3.618	AT5G04280.1	0	1	1	1	2.654	0.547
AT5G40450.1	0.612	0.538	2.673	0.028	0.286	-3.633	AT5G40450.1	1	1	1	1	2.756	0.544
AT3G04120.1;AT1G13440.1;AT1G13440.2.5	-0.789	-0.79	-2.668	0.028	0.286	-3.639	AT3G04120.1;AT1G13440.1;AT1G13440.2.5	1	1	1	1	-2.723	0.544
AT4G37870.1.5	-6.426	-9.028	-2.668	0.028	0.286	-3.64	AT4G37870.1.5	0	#N/A	#N/A	#N/A	-2.681	0.544
AT1G72150.1.21	0.697	1.39	2.667	0.028	0.286	-3.641	AT1G72150.1.21	0	#N/A	#N/A	#N/A	2.639	0.544
AT5G14740.2;AT5G14740.5;AT5G14740.4;AT5G14740.3;AT5G14740.1.2	-0.389	-0.496	-2.666	0.028	0.286	-3.643	AT5G14740.2;AT5G14740.5;AT5G14740.4;AT5G14740.3;AT5G14740.1.2	0	#N/A	#N/A	#N/A	-2.554	0.544
AT1G15400.2;AT1G15400.1;AT1G15400.3	0.431	1.057	2.662	0.029	0.286	-3.65	AT1G15400.2;AT1G15400.1;AT1G15400.3	1	1	1	1	2.82	0.543
AT5G45775.1;AT5G45775.2;AT4G18730.1;AT3G58700.1;AT2G42740.1	-0.763	-0.303	-2.654	0.029	0.286	-3.661	AT5G45775.1;AT5G45775.2;AT4G18730.1;AT3G58700.1;AT2G42740.1	0	1	1	1	-2.633	0.543
AT1G79350.1	-0.734	-2.17	-2.652	0.029	0.286	-3.663	AT1G79350.1	0	2	2	2	-2.629	0.543
AT1G27540.1;AT1G27540.2	0.372	0.289	2.651	0.029	0.286	-3.666	AT1G27540.1;AT1G27540.2	0	1	1	1	2.529	0.543
AT4G13350.2;AT4G13350.1.3	0.794	0.952	2.649	0.029	0.286	-3.669	AT4G13350.2;AT4G13350.1.3	1	1	1	1	2.702	0.543
CON__P02662.2	0.404	-0.166	2.649	0.029	0.286	-3.669	CON__P02662.2	0	2	2	2	2.546	0.543
AT3G10360.1	0.357	-0.198	2.645	0.029	0.286	-3.675	AT3G10360.1	0	1	1	1	2.513	0.543
AT1G54860.1	-1.034	0.001	-2.644	0.029	0.286	-3.676	AT1G54860.1	0	1	1	1	-2.639	0.543
AT4G09160.1	0.393	3.991	2.644	0.029	0.286	-3.677	AT4G09160.1	1	1	1	1	2.831	0.543
AT4G33400.1	0.732	1.292	2.641	0.03	0.286	-3.681	AT4G33400.1	1	1	1	1	2.701	0.543
AT1G65030.1	0.398	0.853	2.641	0.03	0.286	-3.681	AT1G65030.1	1	1	1	1	2.822	0.543
AT1G12080.2;AT1G12080.1.2	-0.461	-1.046	-2.638	0.03	0.286	-3.685	AT1G12080.2;AT1G12080.1.2	0	1	1	1	-2.562	0.543
AT3G17840.1;AT1G48480.1	-1.458	1.547	-2.635	0.03	0.286	-3.689	AT3G17840.1;AT1G48480.1	1	1	1	1	-2.66	0.543
AT3G08580.2;AT3G08580.1	-0.598	-1.3	-2.634	0.03	0.286	-3.691	AT3G08580.2;AT3G08580.1	0	1	1	1	-2.594	0.543
AT5G39570.1.9	1.053	2.483	2.627	0.03	0.288	-3.701	AT5G39570.1.9	1	2	2	2	2.663	0.54
AT2G32730.1	1.056	1.512	2.615	0.031	0.29	-3.719	AT2G32730.1	2	2	2	2	2.649	0.538
AT4G11740.1.4	0.621	-2.825	2.613	0.031	0.29	-3.722	AT4G11740.1.4	0	1	1	1	2.578	0.538
AT2G37170.1	0.627	0.683	2.609	0.031	0.29	-3.729	AT2G37170.1	1	1	1	1	2.684	0.538
AT5G52040.3;AT5G52040.1;AT5G52040.4;AT5G52040.2.3	0.541	1.035	2.606	0.031	0.29	-3.733	AT5G52040.3;AT5G52040.1;AT5G52040.4;AT5G52040.2.3	1	1	1	1	2.704	0.538
AT5G02020.2;AT5G02020.1	0.78	-0.246	2.605	0.031	0.29	-3.734	AT5G02020.2;AT5G02020.1	1	2	2	2	2.658	0.538
AT3G13470.1;AT1G55490.2;AT1G55490.1	0.347	0.366	2.605	0.031	0.29	-3.735	AT3G13470.1;AT1G55490.2;AT1G55490.1	0	1	1	1	2.472	0.538
AT4G28990.1;AT4G28990.2	0.453	2.325	2.603	0.031	0.29	-3.737	AT4G28990.1;AT4G28990.2	1	1	1	1	2.739	0.538
AT1G08420.2;AT1G08420.1;AT2G27210.2;AT2G27210.1.1	0.455	2.514	2.602	0.031	0.29	-3.739	AT1G08420.2;AT1G08420.1;AT2G27210.2;AT2G27210.1.1	1	1	1	1	2.736	0.538
AT2G37340.3;AT2G37340.2;AT2G37340.1.2	0.991	-0.56	2.602	0.031	0.29	-3.74	AT2G37340.3;AT2G37340.2;AT2G37340.1.2	0	2	2	2	2.596	0.538
AT4G37070.2.4	0.549	3.056	2.599	0.032	0.29	-3.743	AT4G37070.2.4	0	#N/A	#N/A	#N/A	2.552	0.538
AT2G02070.1.1	0.431	2.247	2.599	0.032	0.29	-3.744	AT2G02070.1.1	1	1	1	1	2.746	0.538
AT5G60390.3;AT5G60390.1;AT1G07940.2;AT1G07940.1;AT1G07930.1;AT1G07920.1;AT5G60390.2;AT1G07930.2.2	-0.742	-0.128	-2.596	0.032	0.29	-3.748	AT5G60390.3;AT5G60390.1;AT1G07940.2;AT1G07940.1;AT1G07930.1;AT1G07920.1;AT5G60390.2;AT1G07930.2.2	0	1	1	1	-2.576	0.538
AT3G04120.1;AT1G13440.1;AT1G13440.2.7	-1.155	1.167	-2.596	0.032	0.29	-3.749	AT3G04120.1;AT1G13440.1;AT1G13440.2.7	0	1	1	1	-2.595	0.538
AT5G52310.1	-0.431	0.023	-2.595	0.032	0.29	-3.751	AT5G52310.1	0	1	1	1	-2.511	0.538
AT3G46510.1	0.471	-1.902	2.59	0.032	0.29	-3.758	AT3G46510.1	0	1	1	1	2.522	0.538
AT1G10140.1	0.359	0.625	2.589	0.032	0.29	-3.76	AT1G10140.1	1	1	1	1	2.801	0.538
AT2G03150.1.4	1.001	1.808	2.588	0.032	0.29	-3.76	AT2G03150.1.4	1	1	1	1	2.625	0.538
AT4G22670.1.5	0.437	2.223	2.585	0.032	0.29	-3.765	AT4G22670.1.5	0	#N/A	#N/A	#N/A	2.505	0.538
AT3G23900.2;AT3G23900.3;AT3G23900.1	0.411	1.894	2.585	0.032	0.29	-3.766	AT3G23900.2;AT3G23900.3;AT3G23900.1	1	1	1	1	2.744	0.538
AT4G38470.1.1	0.417	0.033	2.582	0.032	0.29	-3.77	AT4G38470.1.1	0	#N/A	#N/A	#N/A	2.493	0.538
AT5G39320.1;AT5G15490.1;AT3G29360.2;AT3G29360.1.1	-1.132	-1.605	-2.578	0.033	0.29	-3.775	AT5G39320.1;AT5G15490.1;AT3G29360.2;AT3G29360.1.1	0	#N/A	#N/A	#N/A	-2.577	0.538
AT2G20960.1.1	0.403	0.806	2.577	0.033	0.29	-3.777	AT2G20960.1.1	1	1	1	1	2.743	0.538
AT5G65410.1	0.47	-0.32	2.576	0.033	0.29	-3.778	AT5G65410.1	1	2	2	2	2.698	0.538
NA	0.604	-0.618	2.574	0.033	0.29	-3.782	NA	0	#N/A	#N/A	#N/A	2.538	0.538
AT1G72150.1.24	0.334	0.766	2.568	0.033	0.29	-3.791	AT1G72150.1.24	0	#N/A	#N/A	#N/A	2.431	0.537
AT1G67230.1.11	0.719	3.058	2.558	0.034	0.29	-3.805	AT1G67230.1.11	0	#N/A	#N/A	#N/A	2.537	0.537
AT1G78280.1	-0.504	-1.833	-2.558	0.034	0.29	-3.805	AT1G78280.1	0	2	2	1	-2.503	0.537
AT5G45190.1;AT5G45190.2	0.41	0.438	2.555	0.034	0.29	-3.811	AT5G45190.1;AT5G45190.2	0	1	1	1	2.467	0.537
AT4G22670.1.7	0.586	0.494	2.554	0.034	0.29	-3.812	AT4G22670.1.7	0	#N/A	#N/A	#N/A	2.516	0.537
AT1G36310.2;AT1G36310.1.1	0.617	-0.914	2.552	0.034	0.29	-3.814	AT1G36310.2;AT1G36310.1.1	0	#N/A	#N/A	#N/A	2.519	0.537
AT1G52380.1	0.321	0.246	2.552	0.034	0.29	-3.815	AT1G52380.1	0	2	2	2	2.406	0.537
AT4G13430.1	-0.445	-1.656	-2.55	0.034	0.29	-3.818	AT4G13430.1	0	1	1	1	-2.476	0.537
AT3G16400.2;AT3G16400.1;AT3G16410.1	-1.001	-0.89	-2.546	0.034	0.29	-3.823	AT3G16400.2;AT3G16400.1;AT3G16410.1	0	1	1	1	-2.542	0.537
AT2G16485.1	0.488	1.469	2.545	0.034	0.29	-3.825	AT2G16485.1	1	1	1	1	2.655	0.537
AT1G79550.2;AT1G79550.1;AT1G56190.2;AT1G56190.1;AT3G12780.1.1	-0.973	-0.469	-2.543	0.034	0.29	-3.829	AT1G79550.2;AT1G79550.1;AT1G56190.2;AT1G56190.1;AT3G12780.1.1	1	1	1	1	-2.579	0.537
AT1G32810.2	0.412	1.573	2.543	0.035	0.29	-3.829	AT1G32810.2	1	1	1	1	2.694	0.537
AT4G27440.2;AT4G27440.1.2	0.409	2.104	2.542	0.035	0.29	-3.83	AT4G27440.2;AT4G27440.1.2	0	1	1	1	2.454	0.537
AT5G40450.1.5	0.58	-2.042	2.541	0.035	0.29	-3.831	AT5G40450.1.5	1	1	1	1	2.621	0.537
AT1G76970.1	0.613	-1.262	2.541	0.035	0.29	-3.832	AT1G76970.1	0	1	1	1	2.508	0.537
AT3G05900.1.16	-0.518	0.369	-2.54	0.035	0.29	-3.833	AT3G05900.1.16	1	1	1	1	-2.638	0.537
AT1G79550.2;AT1G79550.1;AT1G56190.2;AT1G56190.1;AT3G12780.1	-0.794	0.607	-2.536	0.035	0.29	-3.839	AT1G79550.2;AT1G79550.1;AT1G56190.2;AT1G56190.1;AT3G12780.1	0	1	1	1	-2.521	0.537
AT3G52930.1.1	-0.627	0.347	-2.529	0.035	0.29	-3.85	AT3G52930.1.1	0	1	1	1	-2.498	0.537
AT3G48440.1	0.456	-0.005	2.529	0.035	0.29	-3.85	AT3G48440.1	0	1	1	1	2.461	0.537
AT1G03910.1;AT1G03910.2	0.41	0.588	2.527	0.035	0.29	-3.853	AT1G03910.1;AT1G03910.2	0	1	1	1	2.442	0.537
AT5G60390.3;AT5G60390.1;AT1G07940.2;AT1G07940.1;AT1G07930.1;AT1G07920.1;AT5G60390.2;AT1G07930.2.4	-0.808	1.597	-2.527	0.035	0.29	-3.853	AT5G60390.3;AT5G60390.1;AT1G07940.2;AT1G07940.1;AT1G07930.1;AT1G07920.1;AT5G60390.2;AT1G07930.2.4	0	1	1	1	-2.513	0.537
AT1G20760.1.7	0.36	1.757	2.525	0.035	0.29	-3.856	AT1G20760.1.7	0	1	1	1	2.413	0.537
AT3G16460.2;AT3G16460.1.8	-0.599	0.38	-2.523	0.036	0.29	-3.859	AT3G16460.2;AT3G16460.1.8	0	1	1	1	-2.489	0.537
AT4G17060.1	0.355	-0.115	2.523	0.036	0.29	-3.859	AT4G17060.1	0	1	1	1	2.407	0.537
AT3G04120.1;AT1G13440.1;AT1G13440.2.8	-0.765	0.577	-2.521	0.036	0.29	-3.861	AT3G04120.1;AT1G13440.1;AT1G13440.2.8	0	#N/A	#N/A	#N/A	-2.505	0.537
AT1G20110.1.1	0.541	0.494	2.52	0.036	0.29	-3.862	AT1G20110.1.1	1	1	1	1	2.609	0.537
AT3G26400.1	0.333	0.687	2.52	0.036	0.29	-3.862	AT3G26400.1	0	1	1	1	2.39	0.537
AT2G39480.1	0.447	-2.134	2.518	0.036	0.29	-3.866	AT2G39480.1	0	1	1	1	2.448	0.537
AT3G55270.1.2	0.359	0.392	2.517	0.036	0.29	-3.867	AT3G55270.1.2	0	1	1	1	2.405	0.537
AT1G27540.1;AT1G27540.2.1	0.351	-0.563	2.515	0.036	0.29	-3.87	AT1G27540.1;AT1G27540.2.1	0	1	1	1	2.399	0.537
AT1G59610.1;AT1G10290.1.1	0.535	3.463	2.511	0.036	0.291	-3.876	AT1G59610.1;AT1G10290.1.1	1	1	1	1	2.601	0.537
ATCG00490.1;ATMG00280.1;AT2G07732.1.1	-0.751	-0.163	-2.51	0.036	0.291	-3.878	ATCG00490.1;ATMG00280.1;AT2G07732.1.1	0	1	1	1	-2.493	0.537
AT5G47210.3;AT5G47210.2;AT5G47210.1	0.949	-2.153	2.507	0.036	0.291	-3.882	AT5G47210.3;AT5G47210.2;AT5G47210.1	0	2	2	2	2.501	0.537
AT2G34970.1.1	-1.123	-0.939	-2.507	0.036	0.291	-3.883	AT2G34970.1.1	0	1	1	1	-2.506	0.537
CON__P04264.3	-0.698	-1.081	-2.494	0.037	0.291	-3.902	CON__P04264.3	0	1	1	1	-2.473	0.537
AT4G26130.1	-0.794	-0.548	-2.494	0.037	0.291	-3.903	AT4G26130.1	0	1	1	1	-2.48	0.537
AT3G48050.1;AT3G48050.2;AT3G48060.1	0.527	1.467	2.493	0.037	0.291	-3.903	AT3G48050.1;AT3G48050.2;AT3G48060.1	1	1	1	1	2.583	0.537
AT2G27710.4;AT2G27710.3;AT2G27710.2;AT2G27710.1.2	-0.811	-0.362	-2.492	0.037	0.291	-3.905	AT2G27710.4;AT2G27710.3;AT2G27710.2;AT2G27710.1.2	0	#N/A	#N/A	#N/A	-2.479	0.537
AT1G23710.1;AT1G70420.1	0.47	1.432	2.492	0.037	0.291	-3.906	AT1G23710.1;AT1G70420.1	1	1	1	1	2.603	0.537
AT4G14960.2;AT1G50010.1;AT1G04820.1	-1.032	-1.366	-2.491	0.037	0.291	-3.907	AT4G14960.2;AT1G50010.1;AT1G04820.1	0	1	1	1	-2.488	0.537
AT3G52930.1	-0.812	0.381	-2.489	0.037	0.291	-3.909	AT3G52930.1	0	1	1	1	-2.477	0.537
AT4G23670.1	-0.714	-0.315	-2.489	0.038	0.291	-3.91	AT4G23670.1	0	1	1	1	-2.469	0.537
AT4G35470.1.3	0.455	-0.07	2.489	0.038	0.291	-3.91	AT4G35470.1.3	0	#N/A	#N/A	#N/A	2.424	0.537
AT2G45470.1;AT3G60900.1	-0.79	-1.927	-2.487	0.038	0.291	-3.912	AT2G45470.1;AT3G60900.1	0	1	1	1	-2.474	0.537
AT4G20260.3;AT4G20260.2;AT4G20260.1;AT4G20260.4.1	-0.809	1.166	-2.484	0.038	0.291	-3.918	AT4G20260.3;AT4G20260.2;AT4G20260.1;AT4G20260.4.1	0	1	1	1	-2.471	0.537
AT4G14200.1	0.441	2.279	2.483	0.038	0.291	-3.918	AT4G14200.1	2	2	2	2	2.6	0.537
AT2G39730.3;AT2G39730.2;AT2G39730.1	-0.69	-1.31	-2.478	0.038	0.291	-3.926	AT2G39730.3;AT2G39730.2;AT2G39730.1	1	3	3	3	-2.534	0.537
AT1G59610.1.2	0.516	-2.648	2.477	0.038	0.291	-3.928	AT1G59610.1.2	0	1	1	1	2.43	0.537
AT1G67230.1.7	0.749	-1.263	2.477	0.038	0.291	-3.928	AT1G67230.1.7	1	1	1	1	2.526	0.537
AT1G01780.1	0.386	-0.81	2.476	0.038	0.291	-3.929	AT1G01780.1	0	1	1	1	2.385	0.537
AT2G05710.1;AT4G35830.2;AT4G35830.1.1	-0.524	0.408	-2.474	0.038	0.291	-3.933	AT2G05710.1;AT4G35830.2;AT4G35830.1.1	0	1	1	1	-2.429	0.537
AT1G60200.1	-0.445	0.339	-2.473	0.038	0.291	-3.934	AT1G60200.1	0	1	1	1	-2.406	0.537
AT2G03430.1	-1.132	-1.09	-2.473	0.038	0.291	-3.934	AT2G03430.1	0	1	1	1	-2.473	0.537
AT3G17430.1	0.776	-1.694	2.472	0.039	0.291	-3.935	AT3G17430.1	0	1	1	1	2.458	0.537
AT4G35100.2;AT4G35100.1	0.596	1.445	2.466	0.039	0.293	-3.944	AT4G35100.2;AT4G35100.1	3	4	4	4	2.528	0.534
AT4G27450.1.1	0.515	2.154	2.465	0.039	0.293	-3.946	AT4G27450.1.1	0	2	2	2	2.418	0.534
AT3G49590.1;AT3G49590.2;AT3G49590.3.1	0.377	-1.553	2.463	0.039	0.293	-3.949	AT3G49590.1;AT3G49590.2;AT3G49590.3.1	0	1	1	1	2.369	0.533
AT4G35100.2;AT4G35100.1;AT2G16850.1	-0.727	-0.49	-2.46	0.039	0.293	-3.953	AT4G35100.2;AT4G35100.1;AT2G16850.1	0	1	1	1	-2.443	0.533
AT3G62030.3;AT3G62030.1;AT3G62030.2	-0.401	0.134	-2.459	0.039	0.293	-3.955	AT3G62030.3;AT3G62030.1;AT3G62030.2	0	1	1	1	-2.377	0.533
AT4G35470.1.1	0.659	0.431	2.452	0.04	0.295	-3.966	AT4G35470.1.1	2	2	2	2	2.508	0.529
AT2G45960.2;AT2G45960.1;AT2G45960.3	-0.789	0.085	-2.45	0.04	0.295	-3.968	AT2G45960.2;AT2G45960.1;AT2G45960.3	0	1	1	1	-2.437	0.529
AT1G20330.1	0.305	2.616	2.446	0.04	0.296	-3.974	AT1G20330.1	1	1	1	1	2.698	0.528
AT5G52200.1;AT5G52200.2.1	1.527	-1.361	2.445	0.04	0.296	-3.976	AT5G52200.1;AT5G52200.2.1	0	1	1	1	2.451	0.528
AT2G27140.1	0.416	0.689	2.436	0.041	0.298	-3.989	AT2G27140.1	0	1	1	1	2.363	0.526
AT1G35580.1;AT1G35580.2;AT1G35580.3.5	0.278	0.282	2.435	0.041	0.298	-3.991	AT1G35580.1;AT1G35580.2;AT1G35580.3.5	0	#N/A	#N/A	#N/A	2.267	0.526
AT5G15090.2;AT5G15090.1	0.494	1.668	2.435	0.041	0.298	-3.991	AT5G15090.2;AT5G15090.1	1	1	1	1	2.53	0.526
AT5G55860.1.3	-0.515	-1.247	-2.435	0.041	0.298	-3.991	AT5G55860.1.3	0	1	1	1	-2.39	0.526
AT4G27440.2;AT4G27440.1.1	-0.816	-1.74	-2.433	0.041	0.298	-3.994	AT4G27440.2;AT4G27440.1.1	1	2	2	2	-2.474	0.526
AT3G05200.1	1.052	0.535	2.43	0.041	0.299	-3.998	AT3G05200.1	0	1	1	1	2.429	0.525
AT5G39320.1;AT5G15490.1;AT3G29360.2;AT3G29360.1	-0.725	-0.94	-2.427	0.041	0.299	-4.003	AT5G39320.1;AT5G15490.1;AT3G29360.2;AT3G29360.1	0	2	2	2	-2.41	0.525
AT5G04420.3;AT5G04420.2;AT5G04420.1	0.432	0.854	2.427	0.041	0.299	-4.003	AT5G04420.3;AT5G04420.2;AT5G04420.1	1	1	1	1	2.547	0.525
AT4G31880.1.1	1.056	2.934	2.424	0.042	0.299	-4.007	AT4G31880.1.1	1	1	1	1	2.454	0.525
AT1G11360.4;AT1G11360.3;AT1G11360.2;AT1G11360.1.1	0.39	3.883	2.423	0.042	0.299	-4.009	AT1G11360.4;AT1G11360.3;AT1G11360.2;AT1G11360.1.1	1	1	1	1	2.57	0.525
AT4G35240.2;AT4G35240.1	0.423	-0.776	2.421	0.042	0.299	-4.013	AT4G35240.2;AT4G35240.1	0	1	1	1	2.351	0.524
AT5G60390.3;AT5G60390.1;AT1G07940.2;AT1G07940.1;AT1G07930.1;AT1G07920.1;AT5G60390.2;AT1G07930.2;AT5G06400.1	-1.305	0.505	-2.419	0.042	0.299	-4.015	AT5G60390.3;AT5G60390.1;AT1G07940.2;AT1G07940.1;AT1G07930.1;AT1G07920.1;AT5G60390.2;AT1G07930.2;AT5G06400.1	0	1	1	1	-2.422	0.524
AT5G24290.2;AT5G24290.1.1	0.822	2.405	2.418	0.042	0.299	-4.017	AT5G24290.2;AT5G24290.1.1	1	1	1	1	2.458	0.524
AT1G20620.2;AT1G20620.5;AT1G20620.1;AT1G20620.4.2	-0.873	-0.544	-2.415	0.042	0.299	-4.021	AT1G20620.2;AT1G20620.5;AT1G20620.1;AT1G20620.4.2	0	1	1	1	-2.408	0.524
ATMG01190.1;AT2G07698.1.2	-0.681	0.18	-2.414	0.042	0.299	-4.022	ATMG01190.1;AT2G07698.1.2	0	2	2	2	-2.394	0.524
AT5G55660.1	0.62	2.01	2.413	0.042	0.299	-4.024	AT5G55660.1	3	3	3	3	2.467	0.524
AT3G28345.1	0.353	0.223	2.41	0.042	0.3	-4.029	AT3G28345.1	0	1	1	1	2.308	0.524
AT1G76890.2	0.47	-0.749	2.407	0.043	0.3	-4.033	AT1G76890.2	0	2	2	2	2.353	0.524
AT1G69890.1	0.407	0.431	2.406	0.043	0.3	-4.035	AT1G69890.1	0	1	1	1	2.332	0.524
AT1G05150.1;AT2G32450.1	-0.941	1.11	-2.403	0.043	0.3	-4.039	AT1G05150.1;AT2G32450.1	0	2	2	2	-2.398	0.524
AT5G58440.1.1	0.401	1.994	2.402	0.043	0.3	-4.04	AT5G58440.1.1	0	#N/A	#N/A	#N/A	2.326	0.524
AT3G24550.1.1	0.392	-0.155	2.401	0.043	0.3	-4.042	AT3G24550.1.1	0	1	1	1	2.321	0.524
AT1G80930.1.5	0.404	3.25	2.401	0.043	0.3	-4.042	AT1G80930.1.5	1	1	1	1	2.533	0.524
AT2G40980.1.1	-0.624	-1.168	-2.397	0.043	0.301	-4.048	AT2G40980.1.1	0	2	2	2	-2.372	0.522
AT3G16420.3;AT3G16420.2;AT3G16420.1;AT3G16430.2;AT3G16430.1.2	0.47	0.66	2.395	0.043	0.301	-4.051	AT3G16420.3;AT3G16420.2;AT3G16420.1;AT3G16430.2;AT3G16430.1.2	0	#N/A	#N/A	#N/A	2.342	0.522
AT1G31870.2;AT1G31870.1.1	0.288	1.267	2.392	0.044	0.301	-4.055	AT1G31870.2;AT1G31870.1.1	1	1	1	1	2.657	0.522
AT1G31930.3;AT1G31930.2;AT1G31930.1	0.49	-1.273	2.392	0.044	0.301	-4.055	AT1G31930.3;AT1G31930.2;AT1G31930.1	0	2	2	2	2.345	0.522
AT5G06970.1	0.321	4.081	2.39	0.044	0.301	-4.059	AT5G06970.1	1	1	1	1	2.599	0.521
AT4G12730.1.1	0.323	1.72	2.387	0.044	0.301	-4.063	AT4G12730.1.1	0	1	1	1	2.269	0.521
AT3G02880.1;AT5G16590.1	-1.205	1.075	-2.386	0.044	0.301	-4.065	AT3G02880.1;AT5G16590.1	0	1	1	1	-2.388	0.521
AT2G05380.1;AT2G05380.2.2	0.49	-0.218	2.381	0.044	0.301	-4.071	AT2G05380.1;AT2G05380.2.2	0	1	1	1	2.335	0.521
AT4G01670.1	0.388	2.866	2.381	0.044	0.301	-4.072	AT4G01670.1	1	1	1	1	2.521	0.521
AT3G32980.1;AT3G49120.1	-0.575	0.372	-2.38	0.044	0.301	-4.073	AT3G32980.1;AT3G49120.1	1	1	1	1	-2.448	0.521
AT2G19710.1	0.345	-0.796	2.379	0.045	0.301	-4.075	AT2G19710.1	0	1	1	1	2.277	0.521
AT4G38550.1.2	0.473	1.229	2.378	0.045	0.301	-4.076	AT4G38550.1.2	0	1	1	1	2.328	0.521
AT2G01190.1.1	0.344	1.088	2.377	0.045	0.301	-4.078	AT2G01190.1.1	0	2	2	2	2.274	0.521
AT1G22530.1.12	-0.751	-0.029	-2.37	0.045	0.304	-4.089	AT1G22530.1.12	0	#N/A	#N/A	#N/A	-2.357	0.518
ATCG00490.1.7	-0.898	-1.663	-2.368	0.045	0.304	-4.091	ATCG00490.1.7	0	1	1	1	-2.363	0.518
AT5G18100.2;AT1G08830.2;AT1G08830.1;AT5G18100.1	-0.645	-0.361	-2.367	0.045	0.304	-4.093	AT5G18100.2;AT1G08830.2;AT1G08830.1;AT5G18100.1	0	1	1	1	-2.345	0.518
AT1G21580.1	0.4	-0.968	2.364	0.046	0.304	-4.097	AT1G21580.1	0	1	1	1	2.291	0.517
AT3G13470.1;AT1G55490.2;AT1G55490.1;AT5G56500.2;AT5G56500.1.6	-0.775	1.361	-2.358	0.046	0.307	-4.107	AT3G13470.1;AT1G55490.2;AT1G55490.1;AT5G56500.2;AT5G56500.1.6	0	1	1	1	-2.347	0.513
AT2G37220.1.1	0.542	-0.327	2.355	0.046	0.307	-4.111	AT2G37220.1.1	1	1	1	1	2.428	0.512
AT4G08850.2;AT4G08850.1.1	0.315	0.331	2.352	0.046	0.308	-4.115	AT4G08850.2;AT4G08850.1.1	0	#N/A	#N/A	#N/A	2.233	0.512
AT5G63550.1;AT5G63550.2.4	0.565	2.452	2.35	0.047	0.308	-4.118	AT5G63550.1;AT5G63550.2.4	1	1	1	1	2.418	0.512
AT5G28040.1	0.333	-0.848	2.35	0.047	0.308	-4.119	AT5G28040.1	0	2	2	2	2.244	0.512
AT1G12360.1	0.306	0.222	2.34	0.047	0.308	-4.133	AT1G12360.1	1	2	2	2	2.557	0.511
AT5G26280.2;AT5G26280.1	1.027	-1.256	2.34	0.047	0.308	-4.133	AT5G26280.2;AT5G26280.1	0	1	1	1	2.339	0.511
AT4G39080.1.1	0.426	-1.188	2.339	0.047	0.308	-4.134	AT4G39080.1.1	0	1	1	1	2.278	0.511
AT3G60750.2;AT3G60750.1	-0.383	-0.824	-2.339	0.047	0.308	-4.135	AT3G60750.2;AT3G60750.1	0	2	2	2	-2.262	0.511
AT2G19520.1.1	0.399	0.411	2.334	0.048	0.308	-4.143	AT2G19520.1.1	1	3	3	3	2.459	0.511
AT1G15400.2;AT1G15400.1;AT1G15400.3;AT1G80180.1	0.315	1.445	2.333	0.048	0.308	-4.143	AT1G15400.2;AT1G15400.1;AT1G15400.3;AT1G80180.1	1	2	2	2	2.535	0.511
AT1G44910.2;AT1G44910.1.1	0.663	1.001	2.333	0.048	0.308	-4.144	AT1G44910.2;AT1G44910.1.1	0	#N/A	#N/A	#N/A	2.314	0.511
AT1G20620.2;AT1G20620.5;AT1G20620.1;AT1G20620.4.4	-0.552	-0.459	-2.331	0.048	0.308	-4.146	AT1G20620.2;AT1G20620.5;AT1G20620.1;AT1G20620.4.4	0	1	1	1	-2.299	0.511
AT1G20696.1;AT1G20693.1;AT1G20696.3;AT1G20693.2;AT1G20693.3;AT1G20696.2.3	0.542	0.123	2.331	0.048	0.308	-4.146	AT1G20696.1;AT1G20693.1;AT1G20696.3;AT1G20693.2;AT1G20693.3;AT1G20696.2.3	0	#N/A	#N/A	#N/A	2.298	0.511
AT1G73260.1.1	-0.614	-0.951	-2.331	0.048	0.308	-4.147	AT1G73260.1.1	0	1	1	1	-2.307	0.511
AT2G25430.1	0.476	0.746	2.33	0.048	0.308	-4.148	AT2G25430.1	1	1	1	1	2.42	0.511
AT1G35580.1;AT1G35580.2;AT1G35580.3	0.357	-0.414	2.328	0.048	0.308	-4.151	AT1G35580.1;AT1G35580.2;AT1G35580.3	2	5	5	5	2.474	0.511
AT4G39680.2;AT4G39680.1.2	0.415	2.046	2.328	0.048	0.308	-4.152	AT4G39680.2;AT4G39680.1.2	1	1	1	1	2.443	0.511
AT3G29075.1	0.261	3.431	2.327	0.048	0.308	-4.153	AT3G29075.1	1	1	1	1	2.63	0.511
AT2G39420.1	0.552	-1.112	2.326	0.048	0.308	-4.154	AT2G39420.1	0	1	1	1	2.295	0.511
AT2G33830.1;AT2G33830.2	0.377	-0.325	2.324	0.049	0.309	-4.157	AT2G33830.1;AT2G33830.2	0	1	1	1	2.245	0.51
AT1G19870.1.4	0.387	0.752	2.321	0.049	0.31	-4.162	AT1G19870.1.4	1	1	1	1	2.451	0.509
AT1G54010.1.1	-0.565	0.345	-2.318	0.049	0.31	-4.166	AT1G54010.1.1	0	2	2	2	-2.289	0.508
AT4G20940.1	0.384	2.106	2.316	0.049	0.311	-4.169	AT4G20940.1	2	3	3	3	2.44	0.508
AT4G02450.2;AT4G02450.1.1	-0.557	1.104	-2.309	0.05	0.313	-4.18	AT4G02450.2;AT4G02450.1.1	0	1	1	1	-2.278	0.505
AT5G49360.1	-0.626	-1.403	-2.306	0.05	0.313	-4.184	AT5G49360.1	0	1	1	1	-2.285	0.505
AT2G34970.1.2	0.63	-0.789	2.306	0.05	0.313	-4.184	AT2G34970.1.2	0	1	1	1	2.285	0.505
AT5G43560.2;AT5G43560.1	0.316	-0.031	2.305	0.05	0.313	-4.186	AT5G43560.2;AT5G43560.1	0	1	1	1	2.194	0.505
AT2G40070.2;AT2G40070.1	0.443	0.981	2.304	0.05	0.313	-4.187	AT2G40070.2;AT2G40070.1	1	1	1	1	2.403	0.505
AT5G02800.1.1	0.619	2.057	2.302	0.05	0.313	-4.19	AT5G02800.1.1	1	1	1	1	2.357	0.504
AT1G79280.1;AT1G79280.3;AT1G79280.2.1	0.565	0.01	2.3	0.05	0.313	-4.192	AT1G79280.1;AT1G79280.3;AT1G79280.2.1	0	4	4	4	2.272	0.504
AT4G17720.1	0.347	3.316	2.299	0.05	0.314	-4.195	AT4G17720.1	1	1	1	1	2.457	0.504
AT3G14980.1	0.61	-0.279	2.296	0.051	0.314	-4.199	AT3G14980.1	0	1	1	1	2.273	0.503
AT4G16310.1	0.589	-0.722	2.295	0.051	0.314	-4.2	AT4G16310.1	0	1	1	1	2.27	0.503
AT3G05900.1.11	0.609	1.597	2.292	0.051	0.314	-4.205	AT3G05900.1.11	0	1	1	1	2.269	0.503
AT5G55660.1.2	0.393	0.217	2.291	0.051	0.314	-4.206	AT5G55660.1.2	1	1	1	1	2.414	0.503
AT1G72390.1	0.464	0.89	2.291	0.051	0.314	-4.206	AT1G72390.1	0	1	1	1	2.244	0.503
AT5G04990.1.1	0.332	1.167	2.286	0.051	0.314	-4.213	AT5G04990.1.1	0	1	1	1	2.189	0.503
AT1G80810.1;AT1G80810.2	0.259	1.966	2.285	0.052	0.314	-4.215	AT1G80810.1;AT1G80810.2	1	2	2	2	2.575	0.503
AT3G60320.1	-0.637	0.816	-2.284	0.052	0.314	-4.217	AT3G60320.1	0	1	1	1	-2.264	0.503
AT5G46870.1	0.41	1.062	2.284	0.052	0.314	-4.217	AT5G46870.1	0	1	1	1	2.222	0.503
AT3G09820.2;AT3G09820.1;AT5G03300.1	-0.829	-0.888	-2.281	0.052	0.314	-4.221	AT3G09820.2;AT3G09820.1;AT5G03300.1	0	1	1	1	-2.274	0.503
AT5G60390.3;AT5G60390.1;AT1G07940.2;AT1G07940.1;AT1G07930.1;AT1G07920.1;AT5G60390.2	-0.901	-0.185	-2.28	0.052	0.314	-4.223	AT5G60390.3;AT5G60390.1;AT1G07940.2;AT1G07940.1;AT1G07930.1;AT1G07920.1;AT5G60390.2	0	1	1	1	-2.276	0.503
AT5G46070.1	0.651	0.239	2.278	0.052	0.314	-4.225	AT5G46070.1	0	1	1	1	2.26	0.503
AT4G17090.1	0.345	0.928	2.277	0.052	0.314	-4.226	AT4G17090.1	1	1	1	1	2.433	0.503
AT5G55210.1	0.307	-0.518	2.276	0.052	0.314	-4.229	AT5G55210.1	0	1	1	1	2.163	0.503
AT1G80210.2;AT1G80210.1	0.329	0.396	2.275	0.052	0.314	-4.23	AT1G80210.2;AT1G80210.1	0	2	2	2	2.177	0.503
AT5G09390.2;AT5G09390.1.1	1.191	-1.121	2.275	0.052	0.314	-4.23	AT5G09390.2;AT5G09390.1.1	0	#N/A	#N/A	#N/A	2.278	0.503
CON__P02663.24	0.888	5.535	2.271	0.053	0.314	-4.235	CON__P02663.24	0	#N/A	#N/A	#N/A	2.267	0.503
AT5G56030.1;AT5G56010.1;AT5G56000.1;AT5G52640.1	-0.914	-1.255	-2.271	0.053	0.314	-4.236	AT5G56030.1;AT5G56010.1;AT5G56000.1;AT5G52640.1	0	1	1	1	-2.268	0.503
AT5G25070.1	0.402	0.3	2.271	0.053	0.314	-4.236	AT5G25070.1	1	1	1	1	2.385	0.503
AT3G58460.1;AT3G58460.2.1	0.633	-0.269	2.268	0.053	0.315	-4.24	AT3G58460.1;AT3G58460.2.1	0	#N/A	#N/A	#N/A	2.249	0.502
ATCG00490.1.11	-0.614	0.371	-2.267	0.053	0.315	-4.243	ATCG00490.1.11	0	1	1	1	-2.245	0.502
AT5G16260.1.2	0.739	0.119	2.266	0.053	0.315	-4.243	AT5G16260.1.2	0	#N/A	#N/A	#N/A	2.255	0.502
AT4G01100.1;AT4G01100.2	0.306	-0.621	2.263	0.053	0.316	-4.248	AT4G01100.1;AT4G01100.2	0	1	1	1	2.151	0.501
AT4G22140.2	0.896	1.544	2.257	0.054	0.318	-4.257	AT4G22140.2	1	1	1	1	2.287	0.498
AT5G02500.1;AT1G56410.1;AT5G02490.1;AT3G09440.2;AT3G09440.1;AT3G12580.1	-0.81	1.199	-2.255	0.054	0.318	-4.26	AT5G02500.1;AT1G56410.1;AT5G02490.1;AT3G09440.2;AT3G09440.1;AT3G12580.1	0	1	1	1	-2.247	0.498
AT3G55460.1.1	0.416	1.414	2.251	0.054	0.318	-4.266	AT3G55460.1.1	1	1	1	1	2.355	0.498
AT4G26140.2;AT5G63800.1;AT5G56870.1;AT3G52840.1;AT4G26140.1;AT1G77410.1;AT2G28470.2;AT2G16730.1;AT2G28470.1;AT4G36360.2;AT4G36360.1;AT2G32810.2;AT2G32810.1	-0.407	0.503	-2.25	0.055	0.318	-4.267	AT4G26140.2;AT5G63800.1;AT5G56870.1;AT3G52840.1;AT4G26140.1;AT1G77410.1;AT2G28470.2;AT2G16730.1;AT2G28470.1;AT4G36360.2;AT4G36360.1;AT2G32810.2;AT2G32810.1	0	1	1	1	-2.19	0.498
AT1G72340.1	0.348	1.132	2.249	0.055	0.318	-4.269	AT1G72340.1	1	1	1	1	2.396	0.498
AT2G39010.1.2	-0.396	2.734	-2.249	0.055	0.318	-4.269	AT2G39010.1.2	2	4	4	4	-2.356	0.498
AT3G52930.1;AT2G36460.1;AT2G36460.2;AT5G03690.2;AT5G03690.1;AT4G26530.2;AT4G26530.1	-0.462	0.839	-2.247	0.055	0.318	-4.271	AT3G52930.1;AT2G36460.1;AT2G36460.2;AT5G03690.2;AT5G03690.1;AT4G26530.2;AT4G26530.1	0	1	1	1	-2.203	0.498
NA.3	-1.417	-1.99	-2.247	0.055	0.318	-4.272	NA.3	0	#N/A	#N/A	#N/A	-2.252	0.498
AT4G35100.2;AT4G35100.1.3	-0.294	0.693	-2.245	0.055	0.318	-4.274	AT4G35100.2;AT4G35100.1.3	0	1	1	1	-2.127	0.498
AT4G14960.2;AT1G50010.1;AT1G04820.1;AT4G14960.1;AT5G19780.1;AT5G19770.1.2	-0.774	0.864	-2.245	0.055	0.318	-4.274	AT4G14960.2;AT1G50010.1;AT1G04820.1;AT4G14960.1;AT5G19780.1;AT5G19770.1.2	0	1	1	1	-2.236	0.498
AT2G27710.4;AT2G27710.3;AT2G27710.2;AT2G27710.1;AT3G44590.2;AT3G44590.1;AT2G27720.1;AT2G27720.3;AT2G27720.2.6	0.402	0.556	2.244	0.055	0.318	-4.275	AT2G27710.4;AT2G27710.3;AT2G27710.2;AT2G27710.1;AT3G44590.2;AT3G44590.1;AT2G27720.1;AT2G27720.3;AT2G27720.2.6	0	#N/A	#N/A	#N/A	2.183	0.498
AT1G56340.1;AT1G56340.2	-0.519	0.462	-2.237	0.056	0.318	-4.286	AT1G56340.1;AT1G56340.2	0	1	1	1	-2.205	0.498
AT1G11260.1	0.996	-1.335	2.236	0.056	0.318	-4.287	AT1G11260.1	0	1	1	1	2.236	0.498
AT5G39570.1.8	0.284	0.669	2.236	0.056	0.318	-4.288	AT5G39570.1.8	1	1	1	1	2.456	0.498
AT2G03890.1	0.273	1.28	2.235	0.056	0.318	-4.29	AT2G03890.1	1	1	1	1	2.475	0.498
AT3G02860.1;AT3G02860.2	0.284	-1.493	2.235	0.056	0.318	-4.29	AT3G02860.1;AT3G02860.2	0	2	2	2	2.11	0.498
AT5G06560.1	0.427	0.032	2.235	0.056	0.318	-4.29	AT5G06560.1	0	1	1	1	2.182	0.498
AT1G61730.1	0.327	2.445	2.234	0.056	0.318	-4.29	AT1G61730.1	1	1	1	1	2.398	0.498
AT3G17520.1.3	0.387	-0.008	2.234	0.056	0.318	-4.291	AT3G17520.1.3	1	2	2	2	2.351	0.498
AT1G53750.1	0.415	-0.407	2.232	0.056	0.318	-4.294	AT1G53750.1	0	1	1	1	2.176	0.498
AT1G20440.1;AT1G76180.2;AT1G76180.1	-0.764	-0.299	-2.232	0.056	0.318	-4.295	AT1G20440.1;AT1G76180.2;AT1G76180.1	0	1	1	1	-2.223	0.498
AT4G26630.2;AT4G26630.1.5	0.45	1.345	2.23	0.056	0.318	-4.296	AT4G26630.2;AT4G26630.1.5	0	#N/A	#N/A	#N/A	2.184	0.498
AT5G61560.2;AT5G61560.1	0.352	1.521	2.225	0.057	0.319	-4.304	AT5G61560.2;AT5G61560.1	1	1	1	1	2.364	0.496
AT2G35880.1.1	0.315	0.964	2.223	0.057	0.319	-4.308	AT2G35880.1.1	1	1	1	1	2.396	0.496
AT5G47210.3;AT5G47210.2;AT5G47210.1.1	0.796	-1.33	2.22	0.057	0.319	-4.312	AT5G47210.3;AT5G47210.2;AT5G47210.1.1	0	1	1	1	2.213	0.496
AT3G25840.2;AT3G25840.1	0.291	0.9	2.219	0.057	0.319	-4.313	AT3G25840.2;AT3G25840.1	0	1	1	1	2.102	0.496
AT2G39810.1.1	0.485	-1.477	2.217	0.057	0.319	-4.316	AT2G39810.1.1	0	1	1	1	2.18	0.496
AT4G32285.2;AT4G32285.1	0.4	2.198	2.215	0.058	0.319	-4.319	AT4G32285.2;AT4G32285.1	1	1	1	1	2.322	0.496
CON__P02662.39	1.066	1.282	2.214	0.058	0.319	-4.321	CON__P02662.39	0	#N/A	#N/A	#N/A	2.215	0.496
AT1G61250.2;AT1G61250.1	-0.679	-0.496	-2.214	0.058	0.319	-4.321	AT1G61250.2;AT1G61250.1	0	1	1	1	-2.2	0.496
AT2G37170.1.1	0.377	2.437	2.206	0.058	0.319	-4.332	AT2G37170.1.1	2	2	2	2	2.317	0.496
AT1G17210.1.1	0.343	2.076	2.205	0.058	0.319	-4.334	AT1G17210.1.1	1	1	1	1	2.348	0.496
AT5G02500.1;AT5G02500.2;AT1G56410.1;AT5G02490.1;AT3G09440.2;AT3G09440.1;AT3G12580.1	-0.512	0.294	-2.205	0.059	0.319	-4.334	AT5G02500.1;AT5G02500.2;AT1G56410.1;AT5G02490.1;AT3G09440.2;AT3G09440.1;AT3G12580.1	0	1	1	1	-2.173	0.496
CON__P35527.1	0.352	-13.556	2.203	0.059	0.319	-4.337	CON__P35527.1	0	0	0	0	2.126	0.496
AT2G47750.1	0.352	-13.556	2.203	0.059	0.319	-4.337	AT2G47750.1	0	0	0	0	2.126	0.496
AT4G11380.1;AT4G11380.2.1	0.352	-13.556	2.203	0.059	0.319	-4.337	AT4G11380.1;AT4G11380.2.1	0	#N/A	#N/A	#N/A	2.126	0.496
AT1G47970.1.5	0.352	-13.556	2.203	0.059	0.319	-4.337	AT1G47970.1.5	0	#N/A	#N/A	#N/A	2.126	0.496
AT4G11740.1.2	0.352	-13.556	2.203	0.059	0.319	-4.337	AT4G11740.1.2	0	0	0	0	2.126	0.496
AT4G19510.2;AT4G19510.1	0.352	-13.556	2.203	0.059	0.319	-4.337	AT4G19510.2;AT4G19510.1	0	0	0	0	2.126	0.496
AT2G17410.2;AT2G17410.1.1	0.326	1.056	2.203	0.059	0.319	-4.337	AT2G17410.2;AT2G17410.1.1	1	3	3	3	2.361	0.496
AT1G22530.1.13	-0.928	-1.933	-2.201	0.059	0.319	-4.34	AT1G22530.1.13	0	#N/A	#N/A	#N/A	-2.199	0.496
AT1G03740.2;AT1G03740.1	0.608	-0.631	2.201	0.059	0.319	-4.34	AT1G03740.2;AT1G03740.1	0	1	1	1	2.181	0.496
AT5G17920.2;AT5G17920.1;AT5G20980.2;AT5G20980.1	-0.739	-0.187	-2.201	0.059	0.319	-4.34	AT5G17920.2;AT5G17920.1;AT5G20980.2;AT5G20980.1	0	1	1	1	-2.191	0.496
AT4G36700.1	0.583	-0.702	2.196	0.059	0.321	-4.347	AT4G36700.1	0	1	1	1	2.174	0.494
AT4G28440.1	0.433	-0.898	2.196	0.059	0.321	-4.348	AT4G28440.1	0	1	1	1	2.148	0.494
AT4G25500.2;AT4G25500.3;AT4G25500.4;AT4G25500.1.2	0.82	0.637	2.19	0.06	0.322	-4.356	AT4G25500.2;AT4G25500.3;AT4G25500.4;AT4G25500.1.2	1	1	1	1	2.222	0.492
AT1G20440.1.4	-0.347	-0.448	-2.19	0.06	0.322	-4.356	AT1G20440.1.4	1	1	1	1	-2.327	0.492
AT2G28150.1	0.331	0.709	2.189	0.06	0.322	-4.357	AT2G28150.1	1	1	1	1	2.34	0.492
AT1G23860.3;AT1G23860.4;AT1G23860.2;AT1G23860.1	0.524	-0.794	2.185	0.06	0.323	-4.363	AT1G23860.3;AT1G23860.4;AT1G23860.2;AT1G23860.1	0	1	1	1	2.156	0.49
AT3G10650.1	0.613	2.768	2.182	0.061	0.323	-4.367	AT3G10650.1	2	2	2	2	2.229	0.49
AT4G29440.2;AT4G29440.1	-0.483	-0.979	-2.18	0.061	0.323	-4.37	AT4G29440.2;AT4G29440.1	0	2	2	2	-2.145	0.49
AT5G03040.3;AT5G03040.2;AT5G03040.1.4	0.276	3.181	2.18	0.061	0.323	-4.371	AT5G03040.3;AT5G03040.2;AT5G03040.1.4	1	1	1	1	2.396	0.49
AT1G44910.2;AT1G44910.1	0.512	0.665	2.18	0.061	0.323	-4.371	AT1G44910.2;AT1G44910.1	2	3	3	3	2.241	0.49
AT1G52380.1.3	0.256	-0.535	2.179	0.061	0.323	-4.372	AT1G52380.1.3	0	#N/A	#N/A	#N/A	2.036	0.49
AT2G30530.1	0.368	-0.219	2.175	0.061	0.324	-4.379	AT2G30530.1	1	1	1	1	2.294	0.489
AT3G04120.1;AT1G13440.1.1	-0.519	-0.455	-2.175	0.061	0.324	-4.379	AT3G04120.1;AT1G13440.1.1	0	2	2	2	-2.145	0.489
AT5G62810.1	0.267	0.955	2.173	0.061	0.325	-4.381	AT5G62810.1	1	2	2	2	2.404	0.489
AT3G09260.1.7	-0.63	-2.173	-2.171	0.062	0.325	-4.383	AT3G09260.1.7	1	1	1	1	-2.218	0.489
AT4G33060.1.1	-0.303	-1.228	-2.171	0.062	0.325	-4.385	AT4G33060.1.1	0	1	1	1	-2.07	0.489
AT3G17160.1.1	0.283	2.395	2.168	0.062	0.325	-4.389	AT3G17160.1.1	1	2	2	2	2.369	0.488
AT4G30270.1;AT5G57560.1	0.301	-0.052	2.166	0.062	0.326	-4.391	AT4G30270.1;AT5G57560.1	0	1	1	1	2.065	0.487
AT3G20550.1	0.366	1.72	2.159	0.063	0.328	-4.401	AT3G20550.1	1	2	2	2	2.277	0.484
NA.10	0.403	1.073	2.159	0.063	0.328	-4.401	NA.10	1	#N/A	#N/A	#N/A	2.257	0.484
AT5G41950.1	1.102	2.568	2.153	0.063	0.329	-4.41	AT5G41950.1	1	1	1	1	2.175	0.483
AT3G22630.1	-0.615	1.017	-2.153	0.063	0.329	-4.411	AT3G22630.1	0	1	1	1	-2.136	0.483
AT3G04120.1;AT1G13440.1;AT1G13440.2.3	-0.98	0.649	-2.151	0.064	0.329	-4.414	AT3G04120.1;AT1G13440.1;AT1G13440.2.3	1	1	1	1	-2.176	0.483
AT1G76850.1.1	0.758	3.417	2.151	0.064	0.329	-4.414	AT1G76850.1.1	1	1	1	1	2.185	0.483
AT5G65770.3;AT5G65770.1;AT5G65780.2;AT5G65770.2	0.502	1.247	2.15	0.064	0.329	-4.416	AT5G65770.3;AT5G65770.1;AT5G65780.2;AT5G65770.2	1	1	1	1	2.215	0.483
AT4G25880.2;AT4G25880.3;AT4G25880.1	0.401	0.429	2.147	0.064	0.329	-4.419	AT4G25880.2;AT4G25880.3;AT4G25880.1	0	2	2	2	2.094	0.483
AT3G05900.1.7	0.307	0.587	2.146	0.064	0.329	-4.421	AT3G05900.1.7	0	1	1	1	2.051	0.483
AT1G19870.1.6	0.41	0.957	2.146	0.064	0.329	-4.421	AT1G19870.1.6	0	1	1	1	2.095	0.483
AT5G17920.2;AT5G17920.1.1	-0.775	-0.011	-2.145	0.064	0.329	-4.422	AT5G17920.2;AT5G17920.1.1	0	1	1	1	-2.139	0.483
AT1G80180.1.1	0.381	0.867	2.144	0.064	0.329	-4.423	AT1G80180.1.1	1	1	1	1	2.251	0.483
AT5G25240.1	-0.353	0.605	-2.143	0.064	0.329	-4.425	AT5G25240.1	0	1	1	1	-2.073	0.483
AT4G15802.1	0.331	1.524	2.142	0.064	0.329	-4.426	AT4G15802.1	1	1	1	1	2.283	0.483
AT2G46700.2;AT2G41140.1;AT2G46700.1;AT3G19100.1;AT3G50530.1;AT1G49580.1;AT3G50530.2	1.008	2.333	2.14	0.065	0.329	-4.43	AT2G46700.2;AT2G41140.1;AT2G46700.1;AT3G19100.1;AT3G50530.1;AT1G49580.1;AT3G50530.2	1	1	1	1	2.164	0.483
AT5G63420.1.1	0.39	2.882	2.14	0.065	0.329	-4.43	AT5G63420.1.1	1	2	2	2	2.241	0.483
AT3G16450.3;AT3G16450.2;AT3G16450.1.1	0.706	1.06	2.14	0.065	0.329	-4.43	AT3G16450.3;AT3G16450.2;AT3G16450.1.1	0	1	1	1	2.13	0.483
ATCG00480.1	-0.79	-1.962	-2.138	0.065	0.329	-4.433	ATCG00480.1	0	1	1	1	-2.132	0.483
AT4G33060.1	0.289	0.212	2.136	0.065	0.329	-4.435	AT4G33060.1	0	1	1	1	2.03	0.483
AT4G39790.1	0.49	0.554	2.136	0.065	0.329	-4.436	AT4G39790.1	1	1	1	1	2.203	0.483
AT4G35470.1.2	0.976	1.799	2.134	0.065	0.329	-4.438	AT4G35470.1.2	0	1	1	1	2.134	0.483
AT2G28000.1.4	0.321	0.768	2.134	0.065	0.329	-4.439	AT2G28000.1.4	1	1	1	1	2.281	0.483
AT3G10530.1	0.293	0.206	2.131	0.066	0.33	-4.442	AT3G10530.1	0	1	1	1	2.03	0.482
AT5G64430.1.1	0.297	-0.535	2.131	0.066	0.33	-4.443	AT5G64430.1.1	0	#N/A	#N/A	#N/A	2.031	0.482
AT4G30190.1;AT4G30190.2	-0.608	-0.987	-2.129	0.066	0.33	-4.446	AT4G30190.1;AT4G30190.2	0	1	1	1	-2.112	0.482
AT2G04235.1	0.375	0.086	2.121	0.067	0.333	-4.457	AT2G04235.1	1	1	1	1	2.228	0.478
AT4G13510.1.2	0.865	-2.246	2.121	0.067	0.333	-4.457	AT4G13510.1.2	0	#N/A	#N/A	#N/A	2.118	0.478
AT3G04120.1;AT1G13440.1;AT1G13440.2.6	-0.885	1.843	-2.12	0.067	0.333	-4.458	AT3G04120.1;AT1G13440.1;AT1G13440.2.6	0	1	1	1	-2.118	0.478
AT2G43680.3;AT2G43680.2;AT2G43680.1	0.322	3.049	2.113	0.067	0.336	-4.469	AT2G43680.3;AT2G43680.2;AT2G43680.1	1	1	1	1	2.256	0.474
AT1G53180.1	0.381	1.132	2.11	0.068	0.337	-4.474	AT1G53180.1	1	1	1	1	2.211	0.472
AT1G79280.1;AT1G79280.3;AT1G79280.2.5	-0.322	-0.889	-2.108	0.068	0.337	-4.477	AT1G79280.1;AT1G79280.3;AT1G79280.2.5	0	#N/A	#N/A	#N/A	-2.027	0.472
AT3G53420.2;AT3G53420.1.3	-0.515	-0.071	-2.104	0.068	0.337	-4.482	AT3G53420.2;AT3G53420.1.3	0	1	1	1	-2.078	0.472
AT4G35560.1;AT4G35560.2.1	0.698	2.513	2.104	0.068	0.337	-4.482	AT4G35560.1;AT4G35560.2.1	1	1	1	1	2.141	0.472
AT4G00238.1	0.374	0.432	2.104	0.068	0.337	-4.482	AT4G00238.1	0	1	1	1	2.046	0.472
AT1G69410.1;AT1G26630.2;AT1G13950.1;AT1G26630.1	-0.615	1.883	-2.101	0.069	0.337	-4.486	AT1G69410.1;AT1G26630.2;AT1G13950.1;AT1G26630.1	0	1	1	1	-2.086	0.472
AT5G13310.1	6.805	-10.257	2.101	0.069	0.337	-4.486	AT5G13310.1	0	0	0	1	2.112	0.472
AT3G23540.2;AT3G23540.1	0.403	0.657	2.099	0.069	0.337	-4.489	AT3G23540.2;AT3G23540.1	0	1	1	1	2.051	0.472
CON__P02662.27	-0.402	0.075	-2.098	0.069	0.337	-4.49	CON__P02662.27	0	#N/A	#N/A	#N/A	-2.05	0.472
AT5G61150.1.1	0.646	0.003	2.098	0.069	0.337	-4.491	AT5G61150.1.1	0	#N/A	#N/A	#N/A	2.085	0.472
AT1G74690.1.5	0.453	0.888	2.098	0.069	0.337	-4.491	AT1G74690.1.5	0	#N/A	#N/A	#N/A	2.061	0.472
AT4G22350.1	0.273	0.947	2.093	0.07	0.339	-4.498	AT4G22350.1	1	1	1	1	2.288	0.47
AT1G13920.1	0.473	0.194	2.088	0.07	0.339	-4.505	AT1G13920.1	0	1	1	1	2.056	0.469
AT4G13350.2;AT4G13350.1.1	0.387	0.406	2.087	0.07	0.339	-4.506	AT4G13350.2;AT4G13350.1.1	0	1	1	1	2.035	0.469
AT3G05030.2;AT5G27150.1;AT3G05030.1	-0.276	0.163	-2.086	0.07	0.339	-4.509	AT3G05030.2;AT5G27150.1;AT3G05030.1	0	1	1	1	-1.978	0.469
AT3G18020.1	0.536	0.609	2.085	0.07	0.339	-4.51	AT3G18020.1	1	1	1	1	2.139	0.469
AT3G23450.1;AT4G14301.1	-0.736	0.724	-2.083	0.071	0.339	-4.512	AT3G23450.1;AT4G14301.1	0	1	1	1	-2.076	0.469
AT1G11360.4;AT1G11360.3;AT1G11360.2;AT1G11360.1.2	-0.526	-0.251	-2.083	0.071	0.339	-4.513	AT1G11360.4;AT1G11360.3;AT1G11360.2;AT1G11360.1.2	0	1	1	1	-2.059	0.469
AT5G19520.1.1	0.496	-1.127	2.082	0.071	0.339	-4.514	AT5G19520.1.1	0	#N/A	#N/A	#N/A	2.054	0.469
AT5G60390.3;AT5G60390.1;AT1G07940.2;AT1G07940.1;AT1G07930.1;AT1G07920.1;AT5G60390.2;AT1G07930.2.5	-0.778	0.517	-2.082	0.071	0.339	-4.514	AT5G60390.3;AT5G60390.1;AT1G07940.2;AT1G07940.1;AT1G07930.1;AT1G07920.1;AT5G60390.2;AT1G07930.2.5	0	1	1	1	-2.077	0.469
AT3G18780.2;AT1G49240.1;AT3G18780.1;AT3G53750.1;AT2G37620.2;AT2G37620.1;AT5G09810.1;AT5G59370.2;AT5G59370.1;AT3G46520.1;AT3G12110.1	-0.743	0.348	-2.081	0.071	0.339	-4.515	AT3G18780.2;AT1G49240.1;AT3G18780.1;AT3G53750.1;AT2G37620.2;AT2G37620.1;AT5G09810.1;AT5G59370.2;AT5G59370.1;AT3G46520.1;AT3G12110.1	1	1	1	1	-2.114	0.469
CON__P02666.9	-0.7	0.35	-2.081	0.071	0.339	-4.516	CON__P02666.9	0	#N/A	#N/A	#N/A	-2.072	0.469
AT5G35630.3;AT5G35630.2;AT5G35630.1	-0.93	0.472	-2.08	0.071	0.339	-4.517	AT5G35630.3;AT5G35630.2;AT5G35630.1	0	1	1	1	-2.08	0.469
AT1G12920.1;AT3G26618.1	-0.487	-1.054	-2.079	0.071	0.339	-4.519	AT1G12920.1;AT3G26618.1	0	1	1	1	-2.049	0.469
AT3G52930.1.4	-0.569	-2.039	-2.078	0.071	0.339	-4.52	AT3G52930.1.4	0	1	1	1	-2.059	0.469
AT5G16680.1	0.308	0.562	2.077	0.071	0.34	-4.522	AT5G16680.1	0	2	2	2	1.992	0.469
AT5G57290.3;AT5G57290.1;AT5G57290.2	-0.535	0.577	-2.073	0.072	0.341	-4.527	AT5G57290.3;AT5G57290.1;AT5G57290.2	1	1	1	1	-2.126	0.468
AT1G09640.2;AT1G57720.2;AT1G57720.1;AT1G09640.1	-0.638	-0.158	-2.073	0.072	0.341	-4.528	AT1G09640.2;AT1G57720.2;AT1G57720.1;AT1G09640.1	0	1	1	1	-2.06	0.468
AT1G02120.1	-0.262	-0.072	-2.069	0.072	0.342	-4.534	AT1G02120.1	0	1	1	1	-1.952	0.466
AT2G45960.2;AT2G45960.1;AT2G45960.3;AT3G61430.2;AT3G61430.1.1	-0.622	1.187	-2.063	0.073	0.343	-4.542	AT2G45960.2;AT2G45960.1;AT2G45960.3;AT3G61430.2;AT3G61430.1.1	1	1	1	1	-2.104	0.464
AT1G20970.1	-0.33	-2.102	-2.062	0.073	0.343	-4.543	AT1G20970.1	0	1	1	1	-1.991	0.464
NA.16	0.464	0.012	2.06	0.073	0.343	-4.546	NA.16	0	#N/A	#N/A	#N/A	2.028	0.464
AT1G59610.1.3	0.506	-0.313	2.06	0.073	0.343	-4.547	AT1G59610.1.3	0	1	1	1	2.034	0.464
AT5G35330.3;AT5G35330.2;AT5G35330.1	0.286	-0.104	2.058	0.073	0.343	-4.549	AT5G35330.3;AT5G35330.2;AT5G35330.1	0	2	2	2	1.962	0.464
AT4G37210.1	1.081	1.549	2.057	0.074	0.343	-4.55	AT4G37210.1	1	1	1	1	2.078	0.464
AT2G41990.1	1.165	3.878	2.054	0.074	0.343	-4.555	AT2G41990.1	0	1	1	1	2.058	0.464
AT1G77760.1	-0.465	0.441	-2.054	0.074	0.343	-4.555	AT1G77760.1	0	1	1	1	-2.022	0.464
AT3G16460.2;AT3G16460.1.2	0.541	-0.699	2.053	0.074	0.343	-4.556	AT3G16460.2;AT3G16460.1.2	0	1	1	1	2.032	0.464
AT4G35800.1	0.324	0.069	2.053	0.074	0.343	-4.556	AT4G35800.1	0	2	2	2	1.979	0.464
CON__P02663.23	0.698	8.212	2.052	0.074	0.343	-4.557	CON__P02663.23	0	#N/A	#N/A	#N/A	2.044	0.464
AT3G17850.1.2	0.316	0.621	2.052	0.074	0.343	-4.558	AT3G17850.1.2	0	1	1	1	1.974	0.464
AT5G60390.3;AT5G60390.1;AT1G07940.2;AT1G07940.1;AT1G07930.1;AT1G07920.1;AT1G07930.2	-0.877	1.086	-2.051	0.074	0.343	-4.56	AT5G60390.3;AT5G60390.1;AT1G07940.2;AT1G07940.1;AT1G07930.1;AT1G07920.1;AT1G07930.2	0	1	1	1	-2.049	0.464
AT2G34970.1	0.547	0.902	2.051	0.074	0.343	-4.56	AT2G34970.1	1	3	3	3	2.1	0.464
AT2G20790.3;AT2G20790.2;AT2G20790.1.1	0.346	0.434	2.05	0.074	0.343	-4.561	AT2G20790.3;AT2G20790.2;AT2G20790.1.1	0	1	1	1	1.987	0.464
AT4G38470.1.2	0.248	1.606	2.049	0.074	0.343	-4.562	AT4G38470.1.2	0	#N/A	#N/A	#N/A	1.923	0.464
AT5G44020.1.1	-0.648	-0.921	-2.048	0.075	0.344	-4.564	AT5G44020.1.1	0	1	1	1	-2.037	0.464
AT2G29140.1;AT2G29200.1;AT2G29190.2;AT2G29190.1	0.387	-0.063	2.045	0.075	0.344	-4.568	AT2G29140.1;AT2G29200.1;AT2G29190.2;AT2G29190.1	0	2	2	2	1.997	0.463
AT1G22530.1.2	-0.286	0.104	-2.042	0.075	0.344	-4.572	AT1G22530.1.2	1	7	7	7	-2.205	0.463
AT4G28980.2;AT4G28980.1.3	-0.537	-2.214	-2.042	0.075	0.344	-4.572	AT4G28980.2;AT4G28980.1.3	0	#N/A	#N/A	#N/A	-2.021	0.463
AT3G09260.1.1	-0.565	-0.73	-2.041	0.075	0.344	-4.574	AT3G09260.1.1	0	1	1	1	-2.023	0.463
AT4G13350.2;AT4G13350.1.6	0.75	1.085	2.041	0.076	0.344	-4.574	AT4G13350.2;AT4G13350.1.6	1	4	4	4	2.072	0.463
AT5G50640.1;AT5G50530.1	0.378	1.973	2.039	0.076	0.344	-4.577	AT5G50640.1;AT5G50530.1	0	1	1	1	1.987	0.463
AT5G04430.1;AT5G04430.2	-0.644	-2.106	-2.038	0.076	0.344	-4.578	AT5G04430.1;AT5G04430.2	0	1	1	1	-2.027	0.463
AT1G56070.1;AT3G12915.2;AT3G12915.1	0.451	-1.042	2.038	0.076	0.344	-4.578	AT1G56070.1;AT3G12915.2;AT3G12915.1	0	1	1	1	2.005	0.463
AT2G38280.2;AT2G38280.1	-0.237	1.29	-2.038	0.076	0.344	-4.579	AT2G38280.2;AT2G38280.1	1	1	1	1	-2.282	0.463
CON__P02662.44	0.673	-1.372	2.036	0.076	0.345	-4.581	CON__P02662.44	0	#N/A	#N/A	#N/A	2.026	0.463
AT2G30710.1	0.33	0.709	2.034	0.076	0.345	-4.584	AT2G30710.1	0	1	1	1	1.966	0.462
AT4G35090.2;AT4G35090.1	-0.659	-0.385	-2.032	0.077	0.346	-4.588	AT4G35090.2;AT4G35090.1	0	1	1	1	-2.021	0.461
AT4G11740.1.5	-6.905	-6.552	-2.029	0.077	0.346	-4.591	AT4G11740.1.5	0	#N/A	#N/A	#N/A	-2.04	0.461
AT2G26280.1	0.481	1.206	2.027	0.077	0.346	-4.594	AT2G26280.1	1	1	1	1	2.087	0.461
AT3G15670.1.1	-0.719	0.54	-2.027	0.077	0.346	-4.595	AT3G15670.1.1	0	1	1	1	-2.02	0.461
AT5G20610.1	0.309	0.77	2.026	0.077	0.346	-4.596	AT5G20610.1	1	1	1	1	2.162	0.461
AT5G49450.1	0.313	0.737	2.026	0.077	0.346	-4.596	AT5G49450.1	1	1	1	1	2.158	0.461
AT4G20360.1.1	-0.615	1.531	-2.022	0.078	0.348	-4.601	AT4G20360.1.1	0	1	1	1	-2.009	0.459
AT5G39570.1.7	0.449	1.328	2.02	0.078	0.348	-4.604	AT5G39570.1.7	0	2	2	2	1.988	0.459
AT1G07320.1	-0.374	-0.515	-2.019	0.078	0.348	-4.605	AT1G07320.1	0	5	4	4	-1.969	0.459
AT1G07320.1.4	-6.636	-10.152	-2.019	0.078	0.348	-4.605	AT1G07320.1.4	0	#N/A	#N/A	#N/A	-2.029	0.459
AT1G36730.1	-0.628	-2.128	-2.015	0.079	0.348	-4.612	AT1G36730.1	0	5	4	4	-2.003	0.459
AT2G26570.1	0.853	-0.069	2.012	0.079	0.348	-4.616	AT2G26570.1	1	1	1	1	2.037	0.459
AT1G19870.1.10	0.308	1.51	2.011	0.079	0.348	-4.618	AT1G19870.1.10	0	1	1	1	1.934	0.459
AT2G38440.1	0.308	1.196	2.01	0.079	0.348	-4.619	AT2G38440.1	1	1	1	1	2.143	0.459
AT5G43830.1.1	0.301	0.94	2.01	0.079	0.348	-4.619	AT5G43830.1.1	2	2	2	2	2.142	0.459
AT3G55020.1.1	0.254	0.449	2.009	0.079	0.348	-4.62	AT3G55020.1.1	0	1	1	1	1.895	0.459
AT4G25930.1	-0.305	0.259	-2.008	0.079	0.348	-4.621	AT4G25930.1	0	1	1	1	-1.93	0.459
AT2G20000.1	0.307	0.284	2.007	0.08	0.348	-4.622	AT2G20000.1	0	1	1	1	1.931	0.459
ATCG00490.1.10	-0.634	0.43	-2.007	0.08	0.348	-4.623	ATCG00490.1.10	0	3	3	3	-1.996	0.459
AT5G64270.1	0.463	0.536	2.006	0.08	0.348	-4.624	AT5G64270.1	0	1	1	1	1.977	0.459
AT1G62480.1.2	-0.946	-1.274	-2.005	0.08	0.348	-4.625	AT1G62480.1.2	1	1	1	1	-2.028	0.459
AT1G67230.1.10	0.428	-0.114	2.005	0.08	0.348	-4.626	AT1G67230.1.10	0	#N/A	#N/A	#N/A	1.969	0.459
AT4G35780.1	0.326	-0.357	2.005	0.08	0.348	-4.626	AT4G35780.1	0	1	1	1	1.937	0.459
AT3G55450.1;AT3G55450.2	0.355	0.12	2.004	0.08	0.348	-4.627	AT3G55450.1;AT3G55450.2	0	1	1	1	1.948	0.459
AT2G19490.1	0.409	-0.598	2.003	0.08	0.348	-4.628	AT2G19490.1	0	1	1	1	1.963	0.459
AT1G52690.2;AT1G52690.1	0.738	-0.87	2.002	0.08	0.348	-4.631	AT1G52690.2;AT1G52690.1	0	1	1	1	1.996	0.459
AT2G23520.1	0.238	0.68	2.001	0.08	0.348	-4.631	AT2G23520.1	0	1	1	1	1.873	0.459
AT3G58460.1;AT3G58460.2	0.474	-0.55	2.001	0.08	0.348	-4.632	AT3G58460.1;AT3G58460.2	0	2	2	2	1.974	0.459
AT1G56340.1	-1.117	-2.269	-1.998	0.081	0.349	-4.636	AT1G56340.1	0	1	1	1	-2.001	0.458
AT2G03150.1	0.338	2.972	1.997	0.081	0.349	-4.638	AT2G03150.1	1	1	1	1	2.106	0.458
AT2G29890.1;AT2G29890.2;AT2G29890.3	0.25	1.616	1.996	0.081	0.349	-4.639	AT2G29890.1;AT2G29890.2;AT2G29890.3	1	1	1	1	2.198	0.458
AT5G28540.1;AT5G42020.1;AT5G42020.2	0.478	-0.1	1.995	0.081	0.349	-4.64	AT5G28540.1;AT5G42020.1;AT5G42020.2	0	1	1	1	1.969	0.458
AT1G35580.1;AT1G35580.2;AT1G35580.3.6	0.3	1.547	1.993	0.081	0.349	-4.643	AT1G35580.1;AT1G35580.2;AT1G35580.3.6	0	#N/A	#N/A	#N/A	1.914	0.457
AT5G38840.1	0.741	-2.294	1.993	0.081	0.349	-4.644	AT5G38840.1	0	2	1	2	1.987	0.457
AT1G75190.2;AT1G75190.1.2	0.86	-1.196	1.989	0.082	0.35	-4.649	AT1G75190.2;AT1G75190.1.2	0	1	1	1	1.988	0.456
ATCG00480.1.1	-0.411	-0.33	-1.988	0.082	0.35	-4.651	ATCG00480.1.1	0	1	1	1	-1.949	0.456
AT1G63680.1.2	-7.119	-6.217	-1.986	0.082	0.35	-4.653	AT1G63680.1.2	0	2	2	1	-1.996	0.456
AT5G25590.1	0.313	1.241	1.986	0.082	0.35	-4.653	AT5G25590.1	1	1	1	1	2.111	0.456
AT5G49400.1	0.442	1.042	1.986	0.082	0.35	-4.653	AT5G49400.1	1	1	1	1	2.052	0.456
AT3G09260.1;AT1G66270.2;AT1G66270.1;AT1G66280.1;AT1G52400.2;AT3G21370.1;AT1G52400.3;AT1G52400.1;AT5G28510.1	-0.613	2.953	-1.984	0.082	0.35	-4.657	AT3G09260.1;AT1G66270.2;AT1G66270.1;AT1G66280.1;AT1G52400.2;AT3G21370.1;AT1G52400.3;AT1G52400.1;AT5G28510.1	1	1	1	1	-2.022	0.456
AT4G15545.1	-0.491	-0.125	-1.984	0.082	0.35	-4.657	AT4G15545.1	0	2	2	2	-1.96	0.456
AT1G11310.1	0.348	0.821	1.983	0.083	0.35	-4.657	AT1G11310.1	2	2	2	2	2.079	0.456
AT5G19390.4;AT5G19390.3;AT5G19390.2;AT5G19390.1.3	0.466	-1.004	1.981	0.083	0.35	-4.661	AT5G19390.4;AT5G19390.3;AT5G19390.2;AT5G19390.1.3	0	#N/A	#N/A	#N/A	1.953	0.456
AT3G04470.1.1	-0.356	-2.199	-1.981	0.083	0.35	-4.661	AT3G04470.1.1	0	#N/A	#N/A	#N/A	-1.927	0.456
AT1G15340.1	0.838	3.545	1.981	0.083	0.35	-4.661	AT1G15340.1	1	1	1	1	2.005	0.456
AT3G23450.1.1	-0.409	0.152	-1.979	0.083	0.35	-4.664	AT3G23450.1.1	0	1	1	1	-1.94	0.456
AT5G02770.1.2	0.345	1.585	1.979	0.083	0.35	-4.664	AT5G02770.1.2	0	#N/A	#N/A	#N/A	1.922	0.456
AT4G32350.1	0.348	-0.035	1.976	0.083	0.35	-4.667	AT4G32350.1	0	1	1	1	1.921	0.456
AT3G14270.1	0.356	-0.35	1.976	0.084	0.35	-4.668	AT3G14270.1	0	1	1	1	1.923	0.456
AT4G31880.2	1.078	0.617	1.972	0.084	0.352	-4.673	AT4G31880.2	1	1	1	1	1.991	0.454
AT2G33150.1.2	-0.637	0.648	-1.97	0.084	0.352	-4.676	AT2G33150.1.2	0	3	3	3	-1.96	0.453
AT5G14720.1.4	-0.624	-2.013	-1.968	0.085	0.353	-4.679	AT5G14720.1.4	0	2	2	2	-1.957	0.452
AT1G67090.1;AT1G67090.2	-1.136	-1.009	-1.967	0.085	0.353	-4.681	AT1G67090.1;AT1G67090.2	0	1	1	1	-1.97	0.452
AT2G38410.1	0.351	1.229	1.963	0.085	0.354	-4.686	AT2G38410.1	1	1	1	1	2.06	0.45
AT4G25340.2;AT4G25340.1.1	0.423	0.3	1.962	0.085	0.355	-4.688	AT4G25340.2;AT4G25340.1.1	1	1	1	1	2.031	0.45
AT4G37070.2.2	0.34	2.197	1.961	0.085	0.355	-4.689	AT4G37070.2.2	0	#N/A	#N/A	#N/A	1.904	0.45
AT1G35580.1;AT1G35580.2	0.339	2.148	1.96	0.086	0.355	-4.691	AT1G35580.1;AT1G35580.2	1	1	1	1	2.062	0.45
AT5G62700.1;AT5G62690.1;AT5G44340.1;AT4G20890.1;AT5G23860.2;AT5G23860.1	-0.625	-0.837	-1.957	0.086	0.356	-4.695	AT5G62700.1;AT5G62690.1;AT5G44340.1;AT4G20890.1;AT5G23860.2;AT5G23860.1	0	1	1	1	-1.947	0.449
AT5G55300.2;AT5G55300.1;AT5G55300.3.1	0.34	0.775	1.957	0.086	0.356	-4.695	AT5G55300.2;AT5G55300.1;AT5G55300.3.1	1	1	1	1	2.058	0.449
AT5G19450.2;AT5G19450.1	0.262	0.931	1.955	0.086	0.356	-4.698	AT5G19450.2;AT5G19450.1	0	2	2	2	1.856	0.448
AT5G17010.4;AT5G17010.3;AT5G17010.1	0.279	1.715	1.949	0.087	0.358	-4.707	AT5G17010.4;AT5G17010.3;AT5G17010.1	1	1	1	1	2.098	0.446
AT2G28000.1.7	-0.683	0.239	-1.949	0.087	0.358	-4.707	AT2G28000.1.7	0	#N/A	#N/A	#N/A	-1.941	0.446
AT5G61780.1	0.42	-2.062	1.948	0.087	0.358	-4.707	AT5G61780.1	0	2	2	2	1.914	0.446
CON__P00761	-0.446	0.845	-1.948	0.087	0.358	-4.708	CON__P00761	0	4	4	4	-1.918	0.446
AT1G22530.1.1	-0.728	-2.294	-1.946	0.087	0.358	-4.71	AT1G22530.1.1	0	1	1	1	-1.941	0.446
AT3G23920.1	0.383	-0.679	1.943	0.088	0.359	-4.714	AT3G23920.1	0	2	2	2	1.901	0.445
AT3G20250.1.1	0.244	0.341	1.942	0.088	0.359	-4.716	AT3G20250.1.1	0	2	2	2	1.831	0.444
AT2G05380.1;AT2G05380.2.1	-6.831	-10.039	-1.94	0.088	0.36	-4.719	AT2G05380.1;AT2G05380.2.1	0	1	0	0	-1.95	0.444
AT1G07320.3;AT1G07320.4	-0.38	-0.281	-1.94	0.088	0.36	-4.72	AT1G07320.3;AT1G07320.4	0	2	2	2	-1.897	0.444
AT3G19770.2;AT3G19770.1	0.312	-0.054	1.938	0.088	0.36	-4.721	AT3G19770.2;AT3G19770.1	1	2	2	2	2.055	0.444
AT1G17210.1.3	0.694	0.58	1.938	0.089	0.36	-4.722	AT1G17210.1.3	1	1	1	1	1.968	0.444
AT1G12080.2	-0.918	-2.319	-1.937	0.089	0.36	-4.724	AT1G12080.2	0	2	2	2	-1.937	0.444
AT5G17920.2;AT5G17920.1.5	-0.544	-0.308	-1.935	0.089	0.36	-4.727	AT5G17920.2;AT5G17920.1.5	0	0	0	0	-1.919	0.443
AT5G50920.1;AT3G48870.2;AT3G48870.1	-0.458	-0.575	-1.931	0.09	0.361	-4.732	AT5G50920.1;AT3G48870.2;AT3G48870.1	0	1	1	1	-1.905	0.442
AT1G13030.1	-0.729	-1.122	-1.929	0.09	0.361	-4.735	AT1G13030.1	0	1	1	1	-1.924	0.442
AT5G55860.1	0.26	0.878	1.929	0.09	0.361	-4.735	AT5G55860.1	1	1	1	1	2.097	0.442
AT1G79090.2;AT1G79090.1	-0.569	-1.763	-1.928	0.09	0.361	-4.736	AT1G79090.2;AT1G79090.1	0	1	1	1	-1.914	0.442
AT1G24160.2;AT1G24160.1	-0.66	0.247	-1.928	0.09	0.361	-4.737	AT1G24160.2;AT1G24160.1	0	2	2	2	-1.92	0.442
AT2G39580.1	0.36	0.616	1.927	0.09	0.361	-4.737	AT2G39580.1	0	1	1	1	1.88	0.442
CON__P02662.10	0.391	-0.565	1.92	0.091	0.365	-4.748	CON__P02662.10	0	#N/A	#N/A	#N/A	1.881	0.438
AT3G19770.2;AT3G19770.1.2	0.383	-0.154	1.919	0.091	0.365	-4.748	AT3G19770.2;AT3G19770.1.2	1	1	1	1	1.996	0.438
AT1G22530.1.3	-0.263	0.756	-1.919	0.091	0.365	-4.749	AT1G22530.1.3	1	3	3	3	-2.08	0.438
AT1G29025.1	-0.54	-2.11	-1.917	0.091	0.365	-4.752	AT1G29025.1	0	1	1	1	-1.901	0.437
AT1G44674.1	0.435	0.459	1.915	0.092	0.366	-4.754	AT1G44674.1	1	1	1	1	1.976	0.437
AT1G76070.1.1	0.531	-1.075	1.91	0.092	0.367	-4.761	AT1G76070.1.1	0	2	2	2	1.894	0.435
AT1G75190.2;AT1G75190.1	0.654	2.361	1.91	0.092	0.367	-4.761	AT1G75190.2;AT1G75190.1	1	1	1	1	1.942	0.435
AT2G30620.1	-0.375	0.532	-1.907	0.093	0.369	-4.766	AT2G30620.1	0	1	1	1	-1.866	0.433
AT1G80000.2;AT1G80000.1	-0.323	-1.281	-1.905	0.093	0.369	-4.769	AT1G80000.2;AT1G80000.1	0	1	1	1	-1.846	0.433
AT3G55005.1	0.467	2.29	1.904	0.093	0.369	-4.77	AT3G55005.1	1	1	1	1	1.958	0.433
AT5G28540.1;AT5G42020.1;AT5G42020.2;AT5G02500.1;AT5G02500.2;AT1G56410.1;AT5G02490.1;AT1G16030.1;AT3G09440.2;AT3G09440.1;AT3G12580.1	-0.442	-0.883	-1.904	0.093	0.369	-4.77	AT5G28540.1;AT5G42020.1;AT5G42020.2;AT5G02500.1;AT5G02500.2;AT1G56410.1;AT5G02490.1;AT1G16030.1;AT3G09440.2;AT3G09440.1;AT3G12580.1	0	1	1	1	-1.876	0.433
AT5G50920.1	-0.235	-0.603	-1.903	0.093	0.369	-4.771	AT5G50920.1	0	1	1	1	-1.791	0.433
AT3G15950.1	-0.453	0.689	-1.9	0.094	0.37	-4.776	AT3G15950.1	1	1	1	1	-1.956	0.432
AT1G72150.1.20	-0.6	0.529	-1.899	0.094	0.37	-4.778	AT1G72150.1.20	0	#N/A	#N/A	#N/A	-1.888	0.432
AT3G12780.1	-0.334	0.116	-1.898	0.094	0.37	-4.779	AT3G12780.1	0	1	1	1	-1.844	0.432
AT4G34870.1	-0.501	-0.937	-1.898	0.094	0.37	-4.779	AT4G34870.1	0	1	1	1	-1.878	0.432
AT3G16200.1	-0.402	0.133	-1.897	0.094	0.37	-4.78	AT3G16200.1	1	1	1	1	-1.966	0.432
AT4G13510.1.1	0.26	-0.669	1.895	0.095	0.37	-4.784	AT4G13510.1.1	0	#N/A	#N/A	#N/A	1.804	0.432
AT1G18070.1;AT1G18070.2;AT1G18070.3.1	0.52	-1.182	1.895	0.095	0.37	-4.784	AT1G18070.1;AT1G18070.2;AT1G18070.3.1	0	1	1	1	1.877	0.432
AT3G16380.1	0.286	-0.873	1.894	0.095	0.37	-4.785	AT3G16380.1	0	1	1	1	1.819	0.432
NA.9	-0.791	-0.348	-1.893	0.095	0.37	-4.786	NA.9	0	#N/A	#N/A	#N/A	-1.891	0.432
AT4G39680.2;AT4G39680.1.5	0.305	-0.497	1.891	0.095	0.37	-4.788	AT4G39680.2;AT4G39680.1.5	0	0	0	0	1.827	0.431
CON__P13645.1	-0.419	-0.733	-1.891	0.095	0.37	-4.789	CON__P13645.1	0	1	1	1	-1.86	0.431
AT5G17920.2;AT5G17920.1;AT5G20980.2;AT5G20980.1;AT3G03780.3;AT3G03780.2;AT3G03780.1	-0.778	-0.397	-1.889	0.095	0.37	-4.791	AT5G17920.2;AT5G17920.1;AT5G20980.2;AT5G20980.1;AT3G03780.3;AT3G03780.2;AT3G03780.1	0	1	1	1	-1.887	0.431
AT2G45470.1	-0.276	0.46	-1.889	0.095	0.37	-4.792	AT2G45470.1	0	1	1	1	-1.809	0.431
AT1G13170.1;AT1G13170.2	0.425	-1.442	1.887	0.096	0.371	-4.794	AT1G13170.1;AT1G13170.2	0	1	1	1	1.858	0.431
AT1G79280.1;AT1G79280.3;AT1G79280.2	0.326	0.734	1.886	0.096	0.371	-4.795	AT1G79280.1;AT1G79280.3;AT1G79280.2	0	2	2	2	1.831	0.431
AT5G58590.1	0.415	-1.025	1.885	0.096	0.371	-4.797	AT5G58590.1	0	2	2	2	1.854	0.43
AT1G12910.1.1	0.375	0.467	1.882	0.096	0.372	-4.801	AT1G12910.1.1	0	#N/A	#N/A	#N/A	1.842	0.43
AT1G17720.2;AT1G17720.1.1	0.479	0.812	1.881	0.097	0.372	-4.803	AT1G17720.2;AT1G17720.1.1	1	1	1	1	1.93	0.43
AT1G67230.1.6	0.322	-0.249	1.88	0.097	0.372	-4.804	AT1G67230.1.6	0	1	1	1	1.824	0.43
AT1G43690.1.2	0.287	-0.348	1.879	0.097	0.372	-4.805	AT1G43690.1.2	0	#N/A	#N/A	#N/A	1.807	0.43
AT1G72150.1.3	-0.378	0.44	-1.879	0.097	0.372	-4.805	AT1G72150.1.3	0	1	1	1	-1.84	0.43
AT1G72390.1.1	0.302	-1.118	1.876	0.097	0.372	-4.81	AT1G72390.1.1	0	1	1	1	1.812	0.429
AT4G39680.2;AT4G39680.1.7	0.37	-0.029	1.876	0.097	0.372	-4.811	AT4G39680.2;AT4G39680.1.7	0	#N/A	#N/A	#N/A	1.835	0.429
AT3G20890.1	0.331	1.078	1.875	0.098	0.372	-4.811	AT3G20890.1	1	1	1	1	1.969	0.429
AT4G39680.2;AT4G39680.1	1.196	0.387	1.873	0.098	0.372	-4.814	AT4G39680.2;AT4G39680.1	0	1	1	1	1.878	0.429
AT4G01670.1.1	0.799	1.054	1.873	0.098	0.372	-4.814	AT4G01670.1.1	0	1	1	1	1.872	0.429
AT5G57110.2;AT5G57110.1.4	1.28	0.996	1.873	0.098	0.372	-4.814	AT5G57110.2;AT5G57110.1.4	0	#N/A	#N/A	#N/A	1.878	0.429
AT3G16420.3;AT3G16420.2;AT3G16420.1.2	0.367	-1.081	1.87	0.098	0.373	-4.818	AT3G16420.3;AT3G16420.2;AT3G16420.1.2	0	1	1	1	1.829	0.428
AT3G15950.1;AT3G15950.2.1	0.831	-1.261	1.867	0.099	0.375	-4.823	AT3G15950.1;AT3G15950.2.1	0	1	1	1	1.866	0.427
AT3G15950.1;AT3G15950.2.7	-0.58	-2.064	-1.867	0.099	0.375	-4.823	AT3G15950.1;AT3G15950.2.7	0	1	1	1	-1.856	0.427
AT3G58510.3;AT3G58510.2;AT3G58510.1	0.369	-1.268	1.865	0.099	0.375	-4.826	AT3G58510.3;AT3G58510.2;AT3G58510.1	0	1	1	1	1.825	0.426
AT1G08680.2;AT1G08680.1;AT1G08680.4.1	0.527	1.078	1.863	0.099	0.375	-4.828	AT1G08680.2;AT1G08680.1;AT1G08680.4.1	1	2	2	2	1.905	0.426
AT5G11170.2;AT5G11200.1;AT5G11170.1;AT5G11200.3;AT5G11200.2	-0.491	-2.273	-1.863	0.099	0.375	-4.829	AT5G11170.2;AT5G11200.1;AT5G11170.1;AT5G11200.3;AT5G11200.2	0	2	2	2	-1.844	0.426
AT5G09390.2;AT5G09390.1	0.486	-1.401	1.863	0.099	0.375	-4.829	AT5G09390.2;AT5G09390.1	0	3	3	3	1.843	0.426
AT3G22380.1;AT3G22380.2.1	-6.406	-6.681	-1.861	0.1	0.375	-4.831	AT3G22380.1;AT3G22380.2.1	0	1	1	0	-1.87	0.426
AT3G22640.1	-0.475	-1.805	-1.858	0.1	0.375	-4.835	AT3G22640.1	0	1	1	1	-1.837	0.426
CON__P02662.32	-0.375	2.081	-1.857	0.1	0.375	-4.837	CON__P02662.32	0	#N/A	#N/A	#N/A	-1.818	0.426
AT3G52990.1	0.307	0.199	1.857	0.1	0.375	-4.837	AT3G52990.1	0	1	1	1	1.796	0.426
AT5G17920.2;AT5G17920.1.6	-0.713	0.489	-1.857	0.1	0.375	-4.837	AT5G17920.2;AT5G17920.1.6	1	1	1	1	-1.883	0.426
AT4G32460.1;AT4G32460.2;AT5G25460.1;AT5G11420.1	-0.424	1.145	-1.856	0.1	0.375	-4.838	AT4G32460.1;AT4G32460.2;AT5G25460.1;AT5G11420.1	0	1	1	1	-1.828	0.426
AT1G07990.1	-0.807	-0.995	-1.856	0.1	0.375	-4.838	AT1G07990.1	0	2	2	2	-1.855	0.426
AT1G01040.1;AT1G01040.2.2	1.051	-0.546	1.85	0.101	0.378	-4.846	AT1G01040.1;AT1G01040.2.2	0	#N/A	#N/A	#N/A	1.854	0.423
AT5G22450.1	0.283	-0.492	1.848	0.102	0.378	-4.849	AT5G22450.1	0	1	1	1	1.778	0.423
AT3G58760.1	-6.563	-6.459	-1.847	0.102	0.378	-4.851	AT3G58760.1	0	1	1	0	-1.856	0.423
AT1G27850.1.1	0.429	-0.239	1.847	0.102	0.378	-4.851	AT1G27850.1.1	0	1	1	1	1.82	0.423
AT1G24460.2;AT1G24460.1	-0.268	0.526	-1.846	0.102	0.378	-4.852	AT1G24460.2;AT1G24460.1	0	2	2	2	-1.767	0.423
AT5G06440.1;AT5G06440.3;AT5G06440.2;AT5G06440.4	0.26	1.172	1.845	0.102	0.378	-4.853	AT5G06440.1;AT5G06440.3;AT5G06440.2;AT5G06440.4	0	1	1	1	1.761	0.423
AT5G38420.1;AT5G38410.1;AT5G38410.3;AT5G38430.1	-1.093	-1.91	-1.845	0.102	0.378	-4.853	AT5G38420.1;AT5G38410.1;AT5G38410.3;AT5G38430.1	0	1	1	1	-1.849	0.423
AT1G12080.2.1	-0.683	-1.268	-1.845	0.102	0.378	-4.854	AT1G12080.2.1	0	#N/A	#N/A	#N/A	-1.84	0.423
AT5G39570.1.2	0.338	-0.15	1.844	0.102	0.378	-4.854	AT5G39570.1.2	0	1	1	1	1.797	0.423
AT4G37070.2.1	0.782	1.859	1.843	0.102	0.378	-4.856	AT4G37070.2.1	4	4	4	4	1.864	0.423
AT4G20260.3;AT4G20260.2;AT4G20260.1;AT4G20260.4.3	-0.959	-0.685	-1.841	0.103	0.378	-4.859	AT4G20260.3;AT4G20260.2;AT4G20260.1;AT4G20260.4.3	0	2	2	2	-1.843	0.422
AT3G55440.1.2	-0.408	0.855	-1.84	0.103	0.378	-4.86	AT3G55440.1.2	0	1	1	1	-1.81	0.422
AT1G52380.1.1	0.29	-0.123	1.839	0.103	0.378	-4.861	AT1G52380.1.1	0	2	2	2	1.773	0.422
AT4G37070.2	0.475	1.657	1.837	0.103	0.378	-4.865	AT4G37070.2	2	2	2	2	1.881	0.422
AT1G30480.1.1	0.298	-0.222	1.837	0.103	0.378	-4.865	AT1G30480.1.1	0	1	1	1	1.774	0.422
AT3G13460.3;AT3G13460.2;AT3G13460.4;AT3G13460.1	0.289	-0.05	1.836	0.104	0.378	-4.866	AT3G13460.3;AT3G13460.2;AT3G13460.4;AT3G13460.1	0	1	1	1	1.77	0.422
AT4G22670.1.1	0.285	0.718	1.834	0.104	0.378	-4.869	AT4G22670.1.1	6	8	8	8	1.93	0.422
AT2G41900.1.2	0.246	0.07	1.834	0.104	0.378	-4.869	AT2G41900.1.2	0	#N/A	#N/A	#N/A	1.741	0.422
AT5G46750.1	1.141	2.304	1.833	0.104	0.378	-4.87	AT5G46750.1	1	1	1	1	1.849	0.422
AT4G18070.2;AT4G18070.4;AT4G18070.3;AT4G18070.1	0.295	1.417	1.832	0.104	0.378	-4.871	AT4G18070.2;AT4G18070.4;AT4G18070.3;AT4G18070.1	1	1	1	1	1.943	0.422
AT3G25882.1	0.535	-1.311	1.832	0.104	0.378	-4.872	AT3G25882.1	0	1	1	1	1.818	0.422
AT5G61790.1	-0.389	2.356	-1.832	0.104	0.378	-4.872	AT5G61790.1	1	1	1	1	-1.897	0.422
AT4G38740.1;AT2G21130.1;AT2G29960.2;AT2G29960.1;AT5G58710.1;AT4G34960.1;AT5G13120.2;AT5G13120.1;AT4G32420.4;AT4G32420.3;AT4G32420.1;AT3G62030.3;AT3G62030.1;AT3G62030.2;AT4G34870.1	-0.751	0.477	-1.83	0.105	0.378	-4.875	AT4G38740.1;AT2G21130.1;AT2G29960.2;AT2G29960.1;AT5G58710.1;AT4G34960.1;AT5G13120.2;AT5G13120.1;AT4G32420.4;AT4G32420.3;AT4G32420.1;AT3G62030.3;AT3G62030.1;AT3G62030.2;AT4G34870.1	1	1	1	1	-1.854	0.422
AT5G57290.3;AT5G57290.1;AT4G25890.1	0.229	-0.17	1.829	0.105	0.378	-4.876	AT5G57290.3;AT5G57290.1;AT4G25890.1	0	1	1	1	1.723	0.422
AT1G68060.1	0.323	3.117	1.828	0.105	0.378	-4.877	AT1G68060.1	1	1	1	1	1.92	0.422
AT3G24550.1	0.332	-0.554	1.828	0.105	0.378	-4.877	AT3G24550.1	0	1	1	1	1.78	0.422
AT5G63420.1	1.269	2.515	1.827	0.105	0.378	-4.878	AT5G63420.1	1	1	1	1	1.842	0.422
AT4G27440.2;AT4G27440.1.4	-0.692	-0.419	-1.827	0.105	0.378	-4.879	AT4G27440.2;AT4G27440.1.4	0	#N/A	#N/A	#N/A	-1.822	0.422
AT5G03280.1.3	0.293	1.364	1.826	0.105	0.378	-4.88	AT5G03280.1.3	0	#N/A	#N/A	#N/A	1.763	0.422
AT1G67630.1	0.375	-1.488	1.822	0.106	0.38	-4.885	AT1G67630.1	0	1	1	1	1.787	0.42
AT4G18905.1;AT4G18905.2.1	0.396	-2.044	1.822	0.106	0.38	-4.886	AT4G18905.1;AT4G18905.2.1	0	#N/A	#N/A	#N/A	1.79	0.42
AT3G04120.1;AT1G13440.1;AT1G13440.2.1	0.56	-1.11	1.82	0.106	0.38	-4.888	AT3G04120.1;AT1G13440.1;AT1G13440.2.1	1	1	1	1	1.855	0.42
AT4G32330.2;AT4G32330.3;AT4G32330.1	-0.428	-1.285	-1.819	0.106	0.38	-4.89	AT4G32330.2;AT4G32330.3;AT4G32330.1	0	1	1	1	-1.794	0.42
AT3G52880.1;AT3G52880.2	0.227	2.097	1.819	0.106	0.38	-4.89	AT3G52880.1;AT3G52880.2	1	2	2	2	2.004	0.42
AT1G07110.1;AT3G30200.1	0.278	-0.411	1.819	0.106	0.38	-4.89	AT1G07110.1;AT3G30200.1	0	1	1	1	1.748	0.42
AT5G39570.1	1.65	1.761	1.816	0.107	0.38	-4.893	AT5G39570.1	1	1	1	1	1.829	0.42
AT4G27585.1.1	-0.467	-1.032	-1.815	0.107	0.38	-4.895	AT4G27585.1.1	0	#N/A	#N/A	#N/A	-1.795	0.42
AT5G52040.3;AT5G52040.1	0.342	1.243	1.814	0.107	0.38	-4.897	AT5G52040.3;AT5G52040.1	0	2	2	2	1.77	0.42
AT1G67230.1.1	0.296	1.153	1.814	0.107	0.38	-4.897	AT1G67230.1.1	0	1	1	1	1.753	0.42
AT1G72150.1.13	-0.343	0.275	-1.813	0.107	0.38	-4.898	AT1G72150.1.13	1	1	1	1	-1.894	0.42
NA.22	0.284	-0.521	1.813	0.107	0.38	-4.898	NA.22	0	#N/A	#N/A	#N/A	1.747	0.42
AT4G26450.1	0.484	-1.333	1.812	0.107	0.38	-4.899	AT4G26450.1	0	1	1	1	1.794	0.42
AT3G09200.2;AT3G09200.1.1	0.246	0.174	1.811	0.108	0.38	-4.901	AT3G09200.2;AT3G09200.1.1	0	#N/A	#N/A	#N/A	1.722	0.42
CON__P00761.2	-0.896	1.93	-1.807	0.108	0.381	-4.907	CON__P00761.2	0	1	1	1	-1.808	0.419
AT1G76070.1	0.249	0.449	1.806	0.108	0.381	-4.907	AT1G76070.1	1	1	1	1	1.956	0.419
AT3G05560.3;AT3G05560.2;AT3G05560.1	0.562	-0.908	1.806	0.108	0.381	-4.908	AT3G05560.3;AT3G05560.2;AT3G05560.1	0	1	1	1	1.795	0.419
AT1G18950.1	0.299	-0.623	1.806	0.108	0.381	-4.908	AT1G18950.1	0	1	1	1	1.748	0.419
AT1G08680.2;AT1G08680.1;AT1G08680.4	-0.293	-0.637	-1.803	0.109	0.382	-4.912	AT1G08680.2;AT1G08680.1;AT1G08680.4	0	1	1	1	-1.742	0.418
AT5G63420.1.2	1.507	1.743	1.802	0.109	0.382	-4.913	AT5G63420.1.2	1	1	1	1	1.815	0.418
AT2G17560.2;AT2G17560.1	1.12	-0.953	1.802	0.109	0.382	-4.913	AT2G17560.2;AT2G17560.1	0	1	1	1	1.806	0.418
AT5G43940.1;AT5G43940.2	-0.382	0.473	-1.801	0.109	0.382	-4.914	AT5G43940.1;AT5G43940.2	0	1	1	1	-1.768	0.418
AT1G06410.1	0.888	-1.691	1.801	0.109	0.382	-4.915	AT1G06410.1	0	1	1	1	1.802	0.418
AT1G72150.1.1	1.676	1.857	1.8	0.109	0.382	-4.916	AT1G72150.1.1	2	2	2	2	1.812	0.418
AT5G61150.1;AT5G61150.2.1	0.217	1.103	1.794	0.111	0.384	-4.925	AT5G61150.1;AT5G61150.2.1	0	2	2	2	1.683	0.416
CON__P02662.12	1.16	-0.268	1.794	0.111	0.384	-4.925	CON__P02662.12	0	#N/A	#N/A	#N/A	1.798	0.416
AT3G09260.1;AT1G66270.2;AT1G66270.1;AT1G66280.1.1	-0.786	2.041	-1.794	0.111	0.384	-4.925	AT3G09260.1;AT1G66270.2;AT1G66270.1;AT1G66280.1.1	1	1	1	1	-1.815	0.416
AT2G34680.1	0.245	-0.124	1.793	0.111	0.384	-4.926	AT2G34680.1	0	1	1	1	1.706	0.416
AT4G38970.1;AT2G21330.1;AT2G21330.2;AT4G38970.2;AT2G21330.3.1	-0.497	0.643	-1.792	0.111	0.384	-4.927	AT4G38970.1;AT2G21330.1;AT2G21330.2;AT4G38970.2;AT2G21330.3.1	0	1	1	1	-1.777	0.416
AT5G11970.1	0.323	2.133	1.792	0.111	0.384	-4.927	AT5G11970.1	1	1	1	1	1.879	0.416
CON__Q61782	0.365	-1.004	1.791	0.111	0.384	-4.928	CON__Q61782	0	1	1	1	1.755	0.416
AT3G32980.1	-0.264	-0.134	-1.791	0.111	0.384	-4.929	AT3G32980.1	0	1	1	1	-1.717	0.416
AT3G01780.1	-1.032	-2.371	-1.789	0.111	0.384	-4.932	AT3G01780.1	0	2	1	1	-1.792	0.415
AT3G09260.1.5	-0.838	2.15	-1.788	0.112	0.385	-4.933	AT3G09260.1.5	1	1	1	1	-1.808	0.415
AT3G17520.1.5	-0.491	-0.506	-1.783	0.112	0.386	-4.94	AT3G17520.1.5	0	#N/A	#N/A	#N/A	-1.767	0.413
CON__P02662.14	0.409	-1.267	1.783	0.112	0.386	-4.94	CON__P02662.14	0	#N/A	#N/A	#N/A	1.756	0.413
AT3G59690.1.1	0.247	0.055	1.781	0.113	0.386	-4.943	AT3G59690.1.1	1	1	1	1	1.927	0.413
AT5G60390.3;AT5G60390.1;AT1G07940.2;AT1G07940.1;AT1G07930.1;AT1G07920.1;AT5G60390.2;AT1G07930.2.1	-0.903	-0.791	-1.781	0.113	0.386	-4.943	AT5G60390.3;AT5G60390.1;AT1G07940.2;AT1G07940.1;AT1G07930.1;AT1G07920.1;AT5G60390.2;AT1G07930.2.1	0	1	1	1	-1.783	0.413
AT5G09620.1.1	0.518	-0.113	1.78	0.113	0.386	-4.943	AT5G09620.1.1	0	#N/A	#N/A	#N/A	1.767	0.413
AT5G56030.1;AT5G56010.1;AT5G56000.1;AT5G56030.2;AT5G52640.1	-0.279	-0.252	-1.78	0.113	0.386	-4.944	AT5G56030.1;AT5G56010.1;AT5G56000.1;AT5G56030.2;AT5G52640.1	0	1	1	1	-1.715	0.413
AT3G09260.1	0.283	0.362	1.776	0.113	0.388	-4.949	AT3G09260.1	0	1	1	1	1.714	0.411
AT3G09630.2;AT3G09630.1	-0.367	-0.454	-1.775	0.114	0.388	-4.95	AT3G09630.2;AT3G09630.1	0	1	1	1	-1.741	0.411
AT4G14270.2;AT4G14270.1.2	0.357	-1.694	1.772	0.114	0.39	-4.955	AT4G14270.2;AT4G14270.1.2	0	1	1	1	1.735	0.409
AT1G47900.2;AT1G47900.1	0.342	-0.434	1.771	0.114	0.39	-4.956	AT1G47900.2;AT1G47900.1	0	1	1	1	1.731	0.409
AT3G09260.1;AT1G66270.2;AT1G66270.1;AT1G66280.1	-0.701	-1.401	-1.766	0.115	0.392	-4.964	AT3G09260.1;AT1G66270.2;AT1G66270.1;AT1G66280.1	0	1	1	1	-1.763	0.407
AT3G14310.1	0.328	-0.213	1.765	0.115	0.392	-4.964	AT3G14310.1	0	1	1	1	1.721	0.407
AT5G40450.1.11	1.488	4.718	1.765	0.116	0.392	-4.965	AT5G40450.1.11	1	1	1	1	1.777	0.407
AT5G57580.1	0.432	2.055	1.764	0.116	0.392	-4.965	AT5G57580.1	1	1	1	1	1.814	0.407
AT1G56220.1;AT1G56220.3;AT1G56220.4;AT1G56220.2	-0.548	-1.982	-1.762	0.116	0.392	-4.968	AT1G56220.1;AT1G56220.3;AT1G56220.4;AT1G56220.2	0	1	1	1	-1.752	0.406
AT5G16150.3;AT5G16150.2;AT5G16150.1.1	0.77	0.074	1.761	0.116	0.392	-4.97	AT5G16150.3;AT5G16150.2;AT5G16150.1.1	0	1	1	1	1.76	0.406
AT5G51300.3;AT5G51300.2;AT5G51300.1.1	0.324	0.774	1.76	0.116	0.392	-4.972	AT5G51300.3;AT5G51300.2;AT5G51300.1.1	0	#N/A	#N/A	#N/A	1.715	0.406
AT2G44510.1	0.262	0.832	1.76	0.116	0.392	-4.972	AT2G44510.1	0	2	2	2	1.689	0.406
AT2G27720.1;AT2G27720.3;AT2G27720.2	-0.418	-2.792	-1.76	0.116	0.392	-4.972	AT2G27720.1;AT2G27720.3;AT2G27720.2	0	1	1	1	-1.736	0.406
CON__P02662.26	1.353	1.181	1.758	0.117	0.392	-4.974	CON__P02662.26	0	#N/A	#N/A	#N/A	1.764	0.406
AT5G51300.3;AT5G51300.2;AT5G51300.1	0.223	0.661	1.757	0.117	0.392	-4.976	AT5G51300.3;AT5G51300.2;AT5G51300.1	1	2	2	2	1.931	0.406
AT2G19460.1.1	-0.332	-0.272	-1.756	0.117	0.392	-4.977	AT2G19460.1.1	0	1	1	1	-1.714	0.406
AT1G74910.3;AT1G74910.2;AT1G74910.1	0.299	1.551	1.755	0.117	0.392	-4.978	AT1G74910.3;AT1G74910.2;AT1G74910.1	1	1	1	1	1.85	0.406
AT1G01320.2;AT1G01320.1	-0.271	1.477	-1.755	0.117	0.392	-4.979	AT1G01320.2;AT1G01320.1	1	1	1	1	-1.87	0.406
AT5G56030.1;AT5G56010.1;AT5G56000.1;AT5G56030.2.2	-0.902	-0.855	-1.754	0.117	0.392	-4.979	AT5G56030.1;AT5G56010.1;AT5G56000.1;AT5G56030.2.2	1	1	1	1	-1.772	0.406
AT3G10920.2;AT3G10920.1	0.38	1.931	1.754	0.117	0.392	-4.979	AT3G10920.2;AT3G10920.1	1	1	1	1	1.815	0.406
AT3G54170.1	0.329	0.502	1.751	0.118	0.394	-4.984	AT3G54170.1	0	1	1	1	1.708	0.405
AT5G66200.1	0.305	0.022	1.75	0.118	0.394	-4.985	AT5G66200.1	0	1	1	1	1.7	0.405
AT1G68560.1	-0.314	-0.511	-1.749	0.118	0.394	-4.987	AT1G68560.1	0	1	1	1	-1.702	0.405
AT5G20010.1;AT5G55190.1;AT5G20020.1.1	-0.35	-0.72	-1.749	0.118	0.394	-4.987	AT5G20010.1;AT5G55190.1;AT5G20020.1.1	0	1	1	1	-1.712	0.405
AT5G67220.1	-0.334	0.029	-1.746	0.119	0.395	-4.99	AT5G67220.1	0	2	2	2	-1.706	0.404
AT2G37340.3;AT2G37340.2;AT2G37340.1	0.394	3.665	1.746	0.119	0.395	-4.991	AT2G37340.3;AT2G37340.2;AT2G37340.1	1	1	1	1	1.802	0.404
AT1G17290.1	0.265	0.749	1.744	0.119	0.395	-4.993	AT1G17290.1	0	1	1	1	1.676	0.403
AT4G20260.3;AT4G20260.2;AT4G20260.1;AT4G20260.4;AT4G20260.6;AT4G20260.5.4	-0.872	-0.109	-1.743	0.119	0.395	-4.995	AT4G20260.3;AT4G20260.2;AT4G20260.1;AT4G20260.4;AT4G20260.6;AT4G20260.5.4	0	1	1	1	-1.744	0.403
AT1G03350.1.2	0.368	0.21	1.743	0.119	0.395	-4.995	AT1G03350.1.2	0	1	1	1	1.711	0.403
AT3G60750.2;AT3G60750.1;AT2G45290.1.1	-0.683	-1.021	-1.742	0.12	0.395	-4.997	AT3G60750.2;AT3G60750.1;AT2G45290.1.1	0	1	1	1	-1.738	0.403
AT5G27640.1;AT5G25780.1;AT5G27640.2.1	1.476	0.822	1.737	0.12	0.397	-5.003	AT5G27640.1;AT5G25780.1;AT5G27640.2.1	1	1	1	1	1.749	0.401
AT1G30480.1	0.238	1.631	1.736	0.121	0.397	-5.004	AT1G30480.1	0	2	2	2	1.653	0.401
AT1G47970.1.2	0.638	0.05	1.736	0.121	0.397	-5.005	AT1G47970.1.2	0	#N/A	#N/A	#N/A	1.731	0.401
AT3G12580.1	-0.26	0.415	-1.734	0.121	0.398	-5.007	AT3G12580.1	0	1	1	1	-1.665	0.401
AT3G55320.1.1	0.239	0.154	1.734	0.121	0.398	-5.007	AT3G55320.1.1	0	1	1	1	1.651	0.401
AT5G57100.1	0.208	1.502	1.733	0.121	0.398	-5.009	AT5G57100.1	1	1	1	1	1.926	0.401
AT3G52880.1;AT3G52880.2.1	-0.378	-0.502	-1.732	0.121	0.398	-5.009	AT3G52880.1;AT3G52880.2.1	0	1	1	1	-1.703	0.401
AT2G33150.1.3	-0.601	0.78	-1.732	0.122	0.398	-5.01	AT2G33150.1.3	0	#N/A	#N/A	#N/A	-1.725	0.4
AT5G07350.1;AT5G07350.2	0.232	0.308	1.727	0.122	0.4	-5.017	AT5G07350.1;AT5G07350.2	0	2	2	2	1.64	0.398
AT3G44310.3;AT3G44310.1	-0.643	-0.388	-1.726	0.123	0.4	-5.018	AT3G44310.3;AT3G44310.1	0	1	1	1	-1.722	0.398
AT1G63940.4;AT1G63940.1;AT1G63940.2;AT1G63940.3.2	-0.451	-0.099	-1.726	0.123	0.4	-5.018	AT1G63940.4;AT1G63940.1;AT1G63940.2;AT1G63940.3.2	0	1	1	1	-1.708	0.398
AT1G04410.1;AT5G43330.1	-0.498	1.01	-1.725	0.123	0.4	-5.019	AT1G04410.1;AT5G43330.1	1	1	1	1	-1.762	0.398
AT1G03060.1	-0.488	-1.996	-1.722	0.123	0.401	-5.023	AT1G03060.1	0	1	1	1	-1.708	0.397
CON__P02662.31	1.029	-0.171	1.721	0.123	0.401	-5.025	CON__P02662.31	0	#N/A	#N/A	#N/A	1.725	0.397
AT5G57110.2;AT5G57110.1.3	-0.417	0.292	-1.72	0.124	0.402	-5.026	AT5G57110.2;AT5G57110.1.3	1	1	1	1	-1.769	0.396
AT2G28000.1.2	-0.448	-0.626	-1.716	0.124	0.404	-5.032	AT2G28000.1.2	0	1	1	1	-1.698	0.394
AT4G12770.2;AT4G12770.1;AT4G12780.2;AT4G12780.1	0.336	-1.229	1.715	0.125	0.404	-5.033	AT4G12770.2;AT4G12770.1;AT4G12780.2;AT4G12780.1	0	2	2	2	1.677	0.394
AT3G56850.1.1	0.344	-0.714	1.712	0.125	0.405	-5.037	AT3G56850.1.1	0	#N/A	#N/A	#N/A	1.676	0.393
AT2G41430.5;AT2G41430.4;AT2G41430.2;AT2G41430.1	0.231	0.862	1.711	0.125	0.405	-5.038	AT2G41430.5;AT2G41430.4;AT2G41430.2;AT2G41430.1	0	2	2	2	1.626	0.393
AT3G45780.2;AT3G45780.1.12	1.445	1.9	1.71	0.125	0.405	-5.039	AT3G45780.2;AT3G45780.1.12	0	#N/A	#N/A	#N/A	1.717	0.393
AT1G14170.2;AT1G14170.1;AT1G14170.3	-4.156	-3.832	-1.709	0.126	0.405	-5.041	AT1G14170.2;AT1G14170.1;AT1G14170.3	0	1	1	1	-1.717	0.393
AT2G05710.1.2	-0.351	0.224	-1.708	0.126	0.405	-5.042	AT2G05710.1.2	0	1	1	1	-1.675	0.393
AT1G37130.1.1	-0.246	0.191	-1.708	0.126	0.405	-5.043	AT1G37130.1.1	0	#N/A	#N/A	#N/A	-1.633	0.393
AT5G39570.1.12	0.323	-1.372	1.707	0.126	0.405	-5.043	AT5G39570.1.12	0	#N/A	#N/A	#N/A	1.667	0.393
AT3G15670.1	0.265	-0.407	1.707	0.126	0.405	-5.044	AT3G15670.1	0	1	1	1	1.643	0.393
AT4G13940.4;AT4G13940.2;AT4G13940.3;AT4G13940.1.1	-0.641	2.431	-1.706	0.126	0.405	-5.045	AT4G13940.4;AT4G13940.2;AT4G13940.3;AT4G13940.1.1	1	1	1	1	-1.731	0.393
AT3G45780.2;AT3G45780.1	0.395	3.121	1.704	0.127	0.405	-5.047	AT3G45780.2;AT3G45780.1	2	2	2	2	1.754	0.392
AT4G26630.2;AT4G26630.1.2	0.635	-1.702	1.704	0.127	0.405	-5.048	AT4G26630.2;AT4G26630.1.2	1	1	1	1	1.729	0.392
AT5G14780.1	0.592	0.804	1.702	0.127	0.406	-5.051	AT5G14780.1	1	1	1	1	1.729	0.392
AT1G19870.1.1	-0.305	1.87	-1.701	0.127	0.406	-5.051	AT1G19870.1.1	0	5	5	5	-1.655	0.392
AT5G08450.3;AT5G08450.2;AT5G08450.1	0.308	0.215	1.701	0.127	0.406	-5.052	AT5G08450.3;AT5G08450.2;AT5G08450.1	0	1	1	1	1.656	0.392
AT1G74690.1.2	-0.36	-0.904	-1.699	0.128	0.406	-5.055	AT1G74690.1.2	1	1	1	1	-1.76	0.392
AT1G20760.1.5	0.642	3.113	1.699	0.128	0.406	-5.055	AT1G20760.1.5	2	2	2	2	1.722	0.392
CON__P02666.8	1.335	1.808	1.698	0.128	0.406	-5.057	CON__P02666.8	0	#N/A	#N/A	#N/A	1.703	0.392
AT3G05900.1.3	-0.605	1.256	-1.697	0.128	0.406	-5.058	AT3G05900.1.3	1	1	1	1	-1.723	0.392
AT5G64960.2;AT5G10270.1;AT5G64960.1	0.388	-1.317	1.696	0.128	0.406	-5.058	AT5G64960.2;AT5G10270.1;AT5G64960.1	0	1	1	1	1.671	0.392
AT1G68370.1.1	0.787	1.728	1.696	0.128	0.406	-5.059	AT1G68370.1.1	1	1	1	1	1.715	0.392
AT5G55660.1.1	0.288	0.919	1.696	0.128	0.406	-5.059	AT5G55660.1.1	1	1	1	1	1.788	0.392
AT1G59710.1.2	0.262	0.992	1.694	0.129	0.406	-5.061	AT1G59710.1.2	0	#N/A	#N/A	#N/A	1.631	0.392
AT5G59210.2;AT5G59210.1	-0.472	-1.679	-1.692	0.129	0.406	-5.064	AT5G59210.2;AT5G59210.1	0	2	2	2	-1.678	0.392
AT4G12610.1;AT4G12610.2.1	0.285	-2.294	1.69	0.129	0.406	-5.066	AT4G12610.1;AT4G12610.2.1	0	#N/A	#N/A	#N/A	1.638	0.392
AT2G36530.1.5	-0.342	0.509	-1.69	0.129	0.406	-5.067	AT2G36530.1.5	0	2	2	2	-1.656	0.392
AT1G20440.1.6	-0.35	1.293	-1.688	0.13	0.406	-5.069	AT1G20440.1.6	0	0	0	0	-1.656	0.392
AT3G07030.1	0.759	1.867	1.688	0.13	0.406	-5.069	AT3G07030.1	1	1	1	1	1.708	0.392
AT5G16050.1;AT5G65430.2;AT5G65430.1;AT5G38480.2;AT5G38480.1;AT1G78300.1;AT5G65430.3;AT2G42590.2;AT3G02520.1;AT1G35160.1;AT1G26480.1;AT1G35160.2;AT2G42590.1;AT2G42590.3;AT4G09000.1;AT4G09000.2	-1.083	-0.717	-1.688	0.13	0.406	-5.07	AT5G16050.1;AT5G65430.2;AT5G65430.1;AT5G38480.2;AT5G38480.1;AT1G78300.1;AT5G65430.3;AT2G42590.2;AT3G02520.1;AT1G35160.1;AT1G26480.1;AT1G35160.2;AT2G42590.1;AT2G42590.3;AT4G09000.1;AT4G09000.2	0	1	1	1	-1.692	0.392
AT5G63550.1;AT5G63550.2	0.546	2.11	1.687	0.13	0.406	-5.07	AT5G63550.1;AT5G63550.2	2	2	2	2	1.717	0.392
AT3G26520.1	-0.958	0.465	-1.685	0.13	0.406	-5.074	AT3G26520.1	0	1	1	1	-1.688	0.392
ATCG00490.1;ATMG00280.1	-0.371	0.8	-1.685	0.13	0.406	-5.074	ATCG00490.1;ATMG00280.1	1	3	3	3	-1.741	0.392
AT4G38440.1	0.316	-1.469	1.684	0.131	0.406	-5.074	AT4G38440.1	0	1	1	1	1.643	0.392
AT2G21230.2;AT2G21230.1;AT2G21230.3.1	0.454	-0.508	1.684	0.131	0.406	-5.075	AT2G21230.2;AT2G21230.1;AT2G21230.3.1	0	1	1	1	1.668	0.392
AT3G45190.1	-0.486	-0.059	-1.684	0.131	0.406	-5.075	AT3G45190.1	0	2	2	2	-1.671	0.392
AT2G07360.1;AT2G07360.2.4	0.276	0.659	1.681	0.131	0.406	-5.079	AT2G07360.1;AT2G07360.2.4	0	2	2	2	1.625	0.392
AT1G72150.1.22	0.317	1.269	1.679	0.132	0.406	-5.081	AT1G72150.1.22	0	#N/A	#N/A	#N/A	1.639	0.392
AT5G17920.2;AT5G17920.1	-0.352	1.976	-1.679	0.132	0.406	-5.081	AT5G17920.2;AT5G17920.1	1	1	1	1	-1.741	0.392
AT1G47970.1	4.569	-3.218	1.679	0.132	0.406	-5.082	AT1G47970.1	0	9	10	10	1.687	0.392
AT1G27100.1.1	0.392	-1.368	1.676	0.132	0.406	-5.085	AT1G27100.1.1	0	1	1	1	1.653	0.392
AT4G20260.3;AT4G20260.2;AT4G20260.1;AT4G20260.4	-0.602	-0.476	-1.676	0.132	0.406	-5.086	AT4G20260.3;AT4G20260.2;AT4G20260.1;AT4G20260.4	0	1	1	1	-1.671	0.392
AT1G19870.1.15	1.314	1.387	1.676	0.132	0.406	-5.086	AT1G19870.1.15	0	#N/A	#N/A	#N/A	1.682	0.392
AT2G35050.1.2	0.245	1.854	1.675	0.132	0.406	-5.087	AT2G35050.1.2	1	1	1	1	1.797	0.392
AT3G56410.1;AT3G56410.2.2	0.329	-1.58	1.675	0.132	0.406	-5.087	AT3G56410.1;AT3G56410.2.2	1	1	1	1	1.744	0.392
AT3G52870.1	0.231	1.57	1.674	0.133	0.406	-5.088	AT3G52870.1	1	1	1	1	1.813	0.392
AT4G29860.1	0.219	0.197	1.674	0.133	0.406	-5.089	AT4G29860.1	0	1	1	1	1.585	0.392
AT1G19870.1.8	0.248	0.443	1.674	0.133	0.406	-5.089	AT1G19870.1.8	0	1	1	1	1.605	0.392
AT3G16420.3;AT3G16420.2;AT3G16420.1;AT3G16430.2;AT3G16430.1.3	-0.922	-0.039	-1.674	0.133	0.406	-5.089	AT3G16420.3;AT3G16420.2;AT3G16420.1;AT3G16430.2;AT3G16430.1.3	0	#N/A	#N/A	#N/A	-1.676	0.392
AT2G34310.3;AT2G34310.2;AT2G34310.1	-0.348	0.075	-1.673	0.133	0.406	-5.09	AT2G34310.3;AT2G34310.2;AT2G34310.1	0	1	1	1	-1.641	0.392
AT1G20440.1.5	0.617	0.092	1.673	0.133	0.406	-5.09	AT1G20440.1.5	0	1	1	1	1.668	0.392
AT4G31880.1;AT4G31880.2.5	0.601	-1.343	1.672	0.133	0.406	-5.091	AT4G31880.1;AT4G31880.2.5	1	1	1	1	1.698	0.392
AT5G02500.1;AT5G02500.2;AT1G56410.1;AT5G02490.1;AT3G09440.2;AT3G09440.1;AT3G12580.1.1	-0.326	-1.087	-1.672	0.133	0.406	-5.091	AT5G02500.1;AT5G02500.2;AT1G56410.1;AT5G02490.1;AT3G09440.2;AT3G09440.1;AT3G12580.1.1	0	1	1	1	-1.635	0.392
AT4G14270.2;AT4G14270.1	-0.328	0.819	-1.672	0.133	0.406	-5.092	AT4G14270.2;AT4G14270.1	0	1	1	1	-1.635	0.392
AT5G58220.3	0.247	0.186	1.67	0.133	0.406	-5.093	AT5G58220.3	1	1	1	1	1.79	0.392
AT4G27450.1.5	-0.296	-0.578	-1.67	0.133	0.406	-5.094	AT4G27450.1.5	0	#N/A	#N/A	#N/A	-1.623	0.392
AT3G09200.2;AT3G09200.1;AT2G40010.1;AT3G11250.1.1	-0.504	-1.473	-1.669	0.134	0.406	-5.095	AT3G09200.2;AT3G09200.1;AT2G40010.1;AT3G11250.1.1	0	1	1	1	-1.658	0.392
AT1G19870.1.3	0.284	0.1	1.669	0.134	0.406	-5.095	AT1G19870.1.3	1	3	3	3	1.759	0.392
AT2G37550.2;AT2G37550.1	0.226	2.22	1.669	0.134	0.406	-5.095	AT2G37550.2;AT2G37550.1	1	1	1	1	1.812	0.392
AT2G33800.1.1	-4.33	-3.347	-1.669	0.134	0.406	-5.095	AT2G33800.1.1	0	1	1	1	-1.677	0.392
AT5G09400.1.1	-0.38	-1.253	-1.667	0.134	0.407	-5.098	AT5G09400.1.1	0	1	1	1	-1.641	0.391
AT1G03890.1	0.232	-0.217	1.665	0.134	0.407	-5.1	AT1G03890.1	0	1	1	1	1.588	0.39
AT5G20280.1.1	-0.344	-1.701	-1.665	0.134	0.407	-5.101	AT5G20280.1.1	0	3	3	3	-1.633	0.39
AT3G51950.2;AT3G51950.1	0.382	1.862	1.662	0.135	0.408	-5.104	AT3G51950.2;AT3G51950.1	1	1	1	1	1.714	0.389
AT5G56740.1	0.385	-1.358	1.661	0.135	0.408	-5.105	AT5G56740.1	0	1	1	1	1.637	0.389
AT1G76070.1.2	0.566	-1.108	1.66	0.135	0.408	-5.107	AT1G76070.1.2	0	#N/A	#N/A	#N/A	1.653	0.389
CON__P35527.2	-0.413	0.286	-1.659	0.136	0.408	-5.108	CON__P35527.2	0	1	1	1	-1.64	0.389
AT2G43160.4;AT2G43160.3;AT2G43160.2;AT2G43160.1.1	-0.207	0.718	-1.659	0.136	0.408	-5.108	AT2G43160.4;AT2G43160.3;AT2G43160.2;AT2G43160.1.1	0	2	2	2	-1.562	0.389
AT1G04440.1;AT5G43320.1	0.328	0.279	1.659	0.136	0.408	-5.108	AT1G04440.1;AT5G43320.1	1	1	1	1	1.727	0.389
AT3G11330.1;AT5G05850.1	0.335	2.727	1.658	0.136	0.408	-5.11	AT3G11330.1;AT5G05850.1	1	1	1	1	1.723	0.389
AT1G57990.1.2	0.948	2.162	1.658	0.136	0.408	-5.11	AT1G57990.1.2	0	#N/A	#N/A	#N/A	1.661	0.389
AT1G18080.1;AT3G18130.1;AT1G48630.1	-0.323	-0.797	-1.656	0.136	0.408	-5.113	AT1G18080.1;AT3G18130.1;AT1G48630.1	0	1	1	1	-1.619	0.389
AT4G02510.1.5	-1.002	-0.374	-1.655	0.136	0.408	-5.114	AT4G02510.1.5	0	1	1	1	-1.659	0.389
AT3G15950.1;AT3G15950.2;AT4G27190.1	-0.474	-0.609	-1.655	0.136	0.408	-5.114	AT3G15950.1;AT3G15950.2;AT4G27190.1	1	1	1	1	-1.691	0.389
AT3G28925.1	0.339	1.153	1.653	0.137	0.409	-5.116	AT3G28925.1	0	1	1	1	1.62	0.388
AT2G39010.1.3	-0.223	2.126	-1.653	0.137	0.409	-5.117	AT2G39010.1.3	0	#N/A	#N/A	#N/A	-1.57	0.388
AT5G13240.1	0.292	-0.887	1.65	0.138	0.41	-5.121	AT5G13240.1	0	1	1	1	1.604	0.387
AT1G47128.1.1	-0.637	-0.662	-1.647	0.138	0.412	-5.125	AT1G47128.1.1	0	1	1	1	-1.643	0.386
AT1G74690.1	-0.437	-1.237	-1.644	0.139	0.412	-5.129	AT1G74690.1	0	3	3	3	-1.627	0.386
AT1G72150.1.7	-0.403	0.632	-1.643	0.139	0.412	-5.13	AT1G72150.1.7	0	1	1	1	-1.623	0.386
AT5G55230.1;AT5G55230.2.1	-0.34	-1.301	-1.643	0.139	0.412	-5.13	AT5G55230.1;AT5G55230.2.1	0	1	1	1	-1.611	0.386
AT4G24620.1	0.248	0.079	1.643	0.139	0.412	-5.13	AT4G24620.1	1	1	1	1	1.755	0.386
AT2G43650.1	0.211	0.419	1.643	0.139	0.412	-5.13	AT2G43650.1	0	1	1	1	1.552	0.386
AT1G31870.2;AT1G31870.1	0.243	2.203	1.642	0.139	0.412	-5.131	AT1G31870.2;AT1G31870.1	1	1	1	1	1.76	0.386
AT3G16460.2;AT3G16460.1.5	-0.331	0.229	-1.642	0.139	0.412	-5.131	AT3G16460.2;AT3G16460.1.5	0	1	1	1	-1.608	0.386
AT5G54850.1	0.407	0.863	1.641	0.139	0.412	-5.133	AT5G54850.1	0	1	1	1	1.621	0.385
AT2G37340.3;AT2G37340.2;AT2G37340.1.1	1.387	0.152	1.64	0.14	0.412	-5.134	AT2G37340.3;AT2G37340.2;AT2G37340.1.1	0	1	1	1	1.646	0.385
AT5G37190.1	0.211	0.914	1.638	0.14	0.412	-5.137	AT5G37190.1	1	1	1	1	1.795	0.385
AT2G40070.2;AT2G40070.1.1	0.293	-0.507	1.637	0.14	0.412	-5.138	AT2G40070.2;AT2G40070.1.1	0	1	1	1	1.593	0.385
AT5G56030.1;AT5G56010.1;AT5G56000.1;AT5G56030.2	-0.291	-0.225	-1.636	0.14	0.412	-5.139	AT5G56030.1;AT5G56010.1;AT5G56000.1;AT5G56030.2	0	1	1	1	-1.591	0.385
CON__P02666.3	-0.609	-1.039	-1.635	0.141	0.412	-5.14	CON__P02666.3	0	#N/A	#N/A	#N/A	-1.631	0.385
AT3G07810.1;AT3G07810.2.3	0.638	2.004	1.635	0.141	0.412	-5.141	AT3G07810.1;AT3G07810.2.3	1	1	1	1	1.657	0.385
AT5G54740.1	0.226	0.673	1.635	0.141	0.412	-5.141	AT5G54740.1	1	1	1	1	1.769	0.385
AT1G05805.1	-0.578	-1.282	-1.634	0.141	0.412	-5.142	AT1G05805.1	0	1	1	1	-1.628	0.385
AT4G38740.1;AT2G21130.1	-0.601	0.573	-1.634	0.141	0.412	-5.142	AT4G38740.1;AT2G21130.1	0	1	1	1	-1.629	0.385
AT5G44800.1	0.236	0.973	1.632	0.141	0.413	-5.145	AT5G44800.1	1	1	1	1	1.754	0.384
AT1G54000.1	-0.634	-1.189	-1.631	0.141	0.413	-5.145	AT1G54000.1	0	1	1	1	-1.628	0.384
AT5G61150.1	0.274	-0.487	1.631	0.141	0.413	-5.145	AT5G61150.1	1	2	2	2	1.722	0.384
AT3G45780.2;AT3G45780.1.3	0.544	0.94	1.631	0.142	0.413	-5.146	AT3G45780.2;AT3G45780.1.3	2	2	2	2	1.658	0.384
AT5G04430.1;AT5G04430.2.1	-0.52	-1.785	-1.629	0.142	0.413	-5.149	AT5G04430.1;AT5G04430.2.1	0	1	1	1	-1.62	0.384
AT3G06820.1;AT3G06820.2	0.317	0.372	1.629	0.142	0.413	-5.149	AT3G06820.1;AT3G06820.2	1	1	1	1	1.697	0.384
AT1G36730.1.1	-0.258	-0.688	-1.628	0.142	0.413	-5.149	AT1G36730.1.1	0	#N/A	#N/A	#N/A	-1.57	0.384
AT3G43300.2;AT3G43300.1.1	-0.334	-0.631	-1.627	0.142	0.413	-5.151	AT3G43300.2;AT3G43300.1.1	0	1	1	1	-1.595	0.384
AT4G27430.2;AT4G27430.1.1	0.949	1.85	1.625	0.143	0.414	-5.153	AT4G27430.2;AT4G27430.1.1	1	1	1	1	1.64	0.383
AT5G13850.1.2	-0.579	0.086	-1.625	0.143	0.414	-5.154	AT5G13850.1.2	0	#N/A	#N/A	#N/A	-1.619	0.383
AT4G31880.1	0.295	2.578	1.623	0.143	0.414	-5.157	AT4G31880.1	1	1	1	1	1.701	0.383
AT5G03280.1.4	0.216	0.045	1.623	0.143	0.414	-5.157	AT5G03280.1.4	0	#N/A	#N/A	#N/A	1.539	0.383
AT2G38410.1.3	0.326	1.27	1.622	0.143	0.414	-5.158	AT2G38410.1.3	1	1	1	1	1.686	0.383
AT3G59690.1	0.285	3.243	1.622	0.143	0.414	-5.158	AT3G59690.1	1	1	1	1	1.704	0.383
AT2G43680.3;AT2G43680.2;AT2G43680.1.4	-0.267	-1.276	-1.621	0.144	0.414	-5.16	AT2G43680.3;AT2G43680.2;AT2G43680.1.4	0	1	1	1	-1.568	0.383
AT2G41900.1.1	0.343	-0.229	1.619	0.144	0.415	-5.162	AT2G41900.1.1	1	2	2	2	1.677	0.382
AT1G20440.1.3	0.301	3.113	1.618	0.144	0.415	-5.163	AT1G20440.1.3	0	2	2	2	1.578	0.382
AT1G20620.2;AT1G20620.5;AT1G20620.1;AT1G20620.4	-0.344	-0.465	-1.617	0.144	0.415	-5.164	AT1G20620.2;AT1G20620.5;AT1G20620.1;AT1G20620.4	0	1	1	1	-1.588	0.382
AT1G20760.1.6	0.587	1.341	1.609	0.146	0.42	-5.175	AT1G20760.1.6	1	1	1	1	1.633	0.377
AT2G07360.1;AT2G07360.2.3	-4.304	-3.119	-1.608	0.146	0.42	-5.176	AT2G07360.1;AT2G07360.2.3	0	1	1	1	-1.617	0.377
AT1G20110.1.2	0.318	3.746	1.607	0.147	0.42	-5.177	AT1G20110.1.2	1	1	1	1	1.672	0.377
AT1G72150.1.11	-0.309	0.311	-1.604	0.147	0.422	-5.182	AT1G72150.1.11	1	3	3	3	-1.672	0.375
AT3G05900.1	-0.372	-0.217	-1.603	0.148	0.422	-5.183	AT3G05900.1	0	1	1	1	-1.58	0.375
AT4G39260.1;AT4G39260.4.1	-0.257	-1.202	-1.602	0.148	0.422	-5.184	AT4G39260.1;AT4G39260.4.1	0	#N/A	#N/A	#N/A	-1.547	0.375
AT3G17820.1;AT5G37600.1;AT5G16570.1	5.204	-1.245	1.601	0.148	0.422	-5.186	AT3G17820.1;AT5G37600.1;AT5G16570.1	0	1	1	1	1.609	0.374
AT2G35880.1	0.341	0.236	1.598	0.149	0.423	-5.19	AT2G35880.1	0	1	1	1	1.569	0.373
AT5G48200.1	0.288	-0.05	1.597	0.149	0.423	-5.19	AT5G48200.1	0	1	1	1	1.555	0.373
AT5G17920.2;AT5G17920.1.3	-0.681	-0.746	-1.597	0.149	0.423	-5.191	AT5G17920.2;AT5G17920.1.3	0	1	1	1	-1.595	0.373
AT5G38600.1	0.199	0.519	1.596	0.149	0.423	-5.192	AT5G38600.1	0	3	3	3	1.503	0.373
AT3G16420.3;AT3G16420.2;AT3G16420.1.1	-0.376	-1.324	-1.596	0.149	0.423	-5.192	AT3G16420.3;AT3G16420.2;AT3G16420.1.1	0	4	3	4	-1.574	0.373
AT4G05150.1.1	0.311	1.286	1.595	0.149	0.423	-5.193	AT4G05150.1.1	1	1	1	1	1.662	0.373
AT2G01650.1	0.41	2.467	1.593	0.15	0.425	-5.196	AT2G01650.1	1	1	1	1	1.634	0.372
AT1G72730.1	0.255	0.538	1.592	0.15	0.425	-5.198	AT1G72730.1	0	1	1	1	1.536	0.372
AT3G20150.1	0.634	-1.265	1.591	0.15	0.425	-5.199	AT3G20150.1	0	1	1	1	1.588	0.372
AT1G72150.1	-0.54	-0.8	-1.59	0.15	0.425	-5.2	AT1G72150.1	0	1	1	1	-1.584	0.372
AT1G67310.1	0.976	0.617	1.589	0.151	0.425	-5.202	AT1G67310.1	0	2	2	2	1.592	0.371
AT3G16857.1;AT3G16857.2	0.65	-2.744	1.588	0.151	0.425	-5.202	AT3G16857.1;AT3G16857.2	0	1	1	1	1.586	0.371
AT2G28000.1	-0.277	0.321	-1.588	0.151	0.425	-5.203	AT2G28000.1	1	1	1	1	-1.67	0.371
AT5G39570.1.4	-0.344	-0.245	-1.586	0.151	0.425	-5.205	AT5G39570.1.4	0	1	1	1	-1.559	0.371
AT2G26590.3;AT2G26590.2;AT2G26590.1	0.357	-2.27	1.585	0.152	0.425	-5.207	AT2G26590.3;AT2G26590.2;AT2G26590.1	0	1	1	1	1.56	0.371
AT4G35320.1	0.658	-0.945	1.584	0.152	0.425	-5.208	AT4G35320.1	0	1	1	1	1.582	0.371
AT1G76030.1;AT4G38510.4;AT4G38510.3;AT4G38510.2;AT4G38510.1;AT1G20260.1;AT4G38510.5	-0.31	-0.487	-1.583	0.152	0.425	-5.209	AT1G76030.1;AT4G38510.4;AT4G38510.3;AT4G38510.2;AT4G38510.1;AT1G20260.1;AT4G38510.5	0	1	1	1	-1.548	0.371
AT5G20720.3;AT5G20720.2;AT5G20720.1.3	-0.408	-0.504	-1.582	0.152	0.425	-5.211	AT5G20720.3;AT5G20720.2;AT5G20720.1.3	0	1	1	1	-1.565	0.371
AT3G09260.1.8	-0.614	1.828	-1.581	0.152	0.425	-5.211	AT3G09260.1.8	0	#N/A	#N/A	#N/A	-1.578	0.371
AT3G52930.1.3	0.287	-1.437	1.581	0.152	0.425	-5.212	AT3G52930.1.3	0	1	1	1	1.54	0.371
AT3G48500.1;AT3G48500.2	-0.278	2.478	-1.58	0.153	0.425	-5.213	AT3G48500.1;AT3G48500.2	1	3	3	3	-1.661	0.371
AT3G27390.1.1	0.235	0.229	1.579	0.153	0.425	-5.214	AT3G27390.1.1	0	1	1	1	1.515	0.371
AT2G40980.1.2	0.234	-1.107	1.579	0.153	0.425	-5.215	AT2G40980.1.2	0	#N/A	#N/A	#N/A	1.514	0.371
AT3G49800.1	-0.481	0.023	-1.579	0.153	0.425	-5.215	AT3G49800.1	0	2	2	2	-1.569	0.371
AT3G48050.1;AT3G48050.2;AT3G48060.1.2	-0.223	-0.055	-1.578	0.153	0.425	-5.215	AT3G48050.1;AT3G48050.2;AT3G48060.1.2	1	1	1	1	-1.703	0.371
AT1G53590.1.1	0.211	0.646	1.578	0.153	0.425	-5.215	AT1G53590.1.1	0	1	1	1	1.498	0.371
AT5G64410.1	-0.424	-0.953	-1.578	0.153	0.425	-5.215	AT5G64410.1	0	2	1	2	-1.563	0.371
AT4G14750.1	0.388	1.885	1.577	0.153	0.426	-5.217	AT4G14750.1	1	1	1	1	1.621	0.371
AT1G68790.1	-0.301	-1.333	-1.571	0.155	0.429	-5.225	AT1G68790.1	0	1	1	1	-1.534	0.367
AT5G13850.1.1	-0.354	1.332	-1.57	0.155	0.429	-5.226	AT5G13850.1.1	0	#N/A	#N/A	#N/A	-1.545	0.367
AT1G72150.1.9	-0.538	-2.224	-1.568	0.155	0.43	-5.229	AT1G72150.1.9	2	2	2	2	-1.593	0.366
AT3G02880.1	-0.485	-1.114	-1.567	0.156	0.431	-5.231	AT3G02880.1	0	2	2	2	-1.557	0.366
CON__P02666.7	0.873	1.21	1.562	0.157	0.433	-5.237	CON__P02666.7	0	#N/A	#N/A	#N/A	1.564	0.363
AT4G27440.2;AT4G27440.1;AT5G54190.1	-0.591	-0.279	-1.561	0.157	0.433	-5.237	AT4G27440.2;AT4G27440.1;AT5G54190.1	0	1	1	1	-1.558	0.363
AT3G49430.2;AT3G49430.3;AT3G49430.1.1	0.329	2.452	1.56	0.157	0.433	-5.239	AT3G49430.2;AT3G49430.3;AT3G49430.1.1	0	#N/A	#N/A	#N/A	1.531	0.363
AT1G45688.2;AT1G45688.1.1	0.223	0.116	1.559	0.158	0.434	-5.24	AT1G45688.2;AT1G45688.1.1	0	#N/A	#N/A	#N/A	1.49	0.363
AT2G46020.1;AT2G46020.2	0.346	0.151	1.559	0.158	0.434	-5.241	AT2G46020.1;AT2G46020.2	0	1	1	1	1.534	0.363
AT2G29210.1	0.538	1.473	1.556	0.158	0.434	-5.244	AT2G29210.1	0	1	1	1	1.55	0.363
AT2G35820.1	0.274	0.085	1.554	0.159	0.434	-5.246	AT2G35820.1	0	0	0	0	1.511	0.363
AT3G05900.1.22	0.255	2.291	1.554	0.159	0.434	-5.247	AT3G05900.1.22	0	#N/A	#N/A	#N/A	1.503	0.363
AT1G58025.1;AT1G58025.3;AT1G58025.2	0.458	-1.53	1.554	0.159	0.434	-5.247	AT1G58025.1;AT1G58025.3;AT1G58025.2	0	1	1	1	1.543	0.363
AT1G08680.2;AT1G08680.1;AT1G08680.4.2	0.25	1.102	1.554	0.159	0.434	-5.247	AT1G08680.2;AT1G08680.1;AT1G08680.4.2	0	#N/A	#N/A	#N/A	1.501	0.363
AT1G03190.2;AT1G03190.1	0.277	0.264	1.553	0.159	0.434	-5.248	AT1G03190.2;AT1G03190.1	0	1	1	1	1.511	0.363
AT4G02510.1.1	-0.462	-0.456	-1.553	0.159	0.434	-5.249	AT4G02510.1.1	0	1	1	1	-1.542	0.363
CON__P02662.24	0.31	0.159	1.552	0.159	0.434	-5.249	CON__P02662.24	0	#N/A	#N/A	#N/A	1.52	0.363
AT5G24890.1.1	-0.505	-0.558	-1.552	0.159	0.434	-5.25	AT5G24890.1.1	0	2	2	2	-1.544	0.363
AT5G10010.1	0.387	-1.828	1.552	0.159	0.434	-5.25	AT5G10010.1	0	1	1	1	1.533	0.363
AT1G06210.1	0.212	1.653	1.551	0.159	0.434	-5.251	AT1G06210.1	2	3	3	3	1.673	0.362
AT3G13920.4;AT3G13920.1;AT3G13920.2;AT3G13920.3;AT1G54270.2;AT1G54270.1;AT1G72730.1.1	0.794	-1.667	1.55	0.16	0.434	-5.252	AT3G13920.4;AT3G13920.1;AT3G13920.2;AT3G13920.3;AT1G54270.2;AT1G54270.1;AT1G72730.1.1	0	1	1	1	1.552	0.362
AT5G13850.1	-0.539	-2.295	-1.547	0.16	0.436	-5.256	AT5G13850.1	0	4	4	4	-1.542	0.361
AT1G30450.3;AT1G30450.2;AT1G30450.1.2	-0.203	0.039	-1.547	0.16	0.436	-5.256	AT1G30450.3;AT1G30450.2;AT1G30450.1.2	0	#N/A	#N/A	#N/A	-1.465	0.361
AT1G20440.1.2	0.233	4.142	1.546	0.161	0.436	-5.258	AT1G20440.1.2	0	1	1	1	1.484	0.361
AT3G15450.1.2	0.272	2.631	1.539	0.162	0.439	-5.266	AT3G15450.1.2	0	#N/A	#N/A	#N/A	1.496	0.358
AT3G11250.1	0.278	0.94	1.539	0.162	0.439	-5.266	AT3G11250.1	1	1	1	1	1.613	0.358
AT4G36870.2;AT4G36870.1	0.28	-0.125	1.538	0.162	0.439	-5.267	AT4G36870.2;AT4G36870.1	0	1	1	1	1.498	0.358
AT1G69510.3;AT1G69510.2;AT1G69510.1	0.404	0.944	1.538	0.163	0.439	-5.268	AT1G69510.3;AT1G69510.2;AT1G69510.1	0	1	1	1	1.522	0.358
CON__P02662.13	0.675	-0.997	1.538	0.163	0.439	-5.268	CON__P02662.13	0	#N/A	#N/A	#N/A	1.537	0.358
AT3G48500.1;AT3G48500.2.1	-0.385	-0.841	-1.535	0.163	0.439	-5.271	AT3G48500.1;AT3G48500.2.1	0	2	2	2	-1.517	0.358
AT5G65910.1	0.187	2.516	1.535	0.163	0.439	-5.271	AT5G65910.1	2	2	2	2	1.69	0.358
AT3G60450.1.1	0.264	-0.167	1.535	0.163	0.439	-5.271	AT3G60450.1.1	0	2	2	2	1.49	0.358
AT5G35660.1	0.361	-0.648	1.535	0.163	0.439	-5.272	AT5G35660.1	0	1	1	1	1.513	0.358
AT3G18480.1.1	-0.314	-0.083	-1.532	0.164	0.439	-5.275	AT3G18480.1.1	0	1	1	1	-1.502	0.358
ATCG00490.1.15	-0.31	0.025	-1.532	0.164	0.439	-5.275	ATCG00490.1.15	0	2	2	1	-1.501	0.358
AT2G33150.1.4	-0.454	0.755	-1.532	0.164	0.439	-5.275	AT2G33150.1.4	0	#N/A	#N/A	#N/A	-1.522	0.358
AT5G16590.1	0.244	2.179	1.532	0.164	0.439	-5.275	AT5G16590.1	0	2	2	2	1.478	0.358
AT4G29070.2;AT4G29070.1	0.396	0.679	1.532	0.164	0.439	-5.276	AT4G29070.2;AT4G29070.1	0	1	1	1	1.515	0.357
AT1G80350.1	0.268	1.894	1.529	0.165	0.44	-5.279	AT1G80350.1	1	1	1	1	1.608	0.357
AT5G14720.1	1.223	3.777	1.529	0.165	0.44	-5.28	AT5G14720.1	2	2	2	2	1.539	0.357
AT1G04410.1;AT5G43330.1;AT5G56720.1	0.385	-1.093	1.528	0.165	0.44	-5.28	AT1G04410.1;AT5G43330.1;AT5G56720.1	1	1	1	1	1.569	0.357
AT2G17840.1.3	0.339	-0.216	1.528	0.165	0.44	-5.28	AT2G17840.1.3	0	#N/A	#N/A	#N/A	1.503	0.357
AT1G03230.1	-0.409	-1.326	-1.527	0.165	0.44	-5.282	AT1G03230.1	0	1	1	1	-1.512	0.357
AT5G28540.1;AT5G42020.1	1.746	0.389	1.526	0.165	0.44	-5.282	AT5G28540.1;AT5G42020.1	1	1	1	1	1.536	0.357
AT3G28770.1	-0.349	-0.269	-1.526	0.165	0.44	-5.283	AT3G28770.1	0	1	1	1	-1.503	0.357
AT1G75750.2;AT1G75750.1.1	-0.316	-1.481	-1.524	0.166	0.44	-5.286	AT1G75750.2;AT1G75750.1.1	0	1	1	1	-1.494	0.357
AT3G17520.1.2	0.43	0.874	1.523	0.166	0.44	-5.287	AT3G17520.1.2	0	1	1	1	1.511	0.357
AT3G07020.2;AT3G07020.1.2	0.366	-1.289	1.523	0.166	0.44	-5.287	AT3G07020.2;AT3G07020.1.2	0	1	1	1	1.503	0.357
AT1G35580.1;AT1G35580.2.1	0.255	1.755	1.523	0.166	0.44	-5.287	AT1G35580.1;AT1G35580.2.1	1	1	1	1	1.607	0.357
AT4G24190.2;AT4G24190.1	0.25	0.756	1.522	0.166	0.44	-5.288	AT4G24190.2;AT4G24190.1	0	1	1	1	1.472	0.357
AT4G24770.1	-0.421	0.006	-1.522	0.167	0.44	-5.289	AT4G24770.1	0	1	1	1	-1.508	0.357
AT4G01610.2;AT4G01610.1	-0.316	-0.484	-1.521	0.167	0.44	-5.289	AT4G01610.2;AT4G01610.1	1	1	1	1	-1.578	0.357
AT1G72150.1.12	0.333	3.289	1.521	0.167	0.44	-5.29	AT1G72150.1.12	0	2	2	2	1.495	0.357
AT1G04040.1	-0.395	-1.409	-1.519	0.167	0.44	-5.292	AT1G04040.1	0	1	1	1	-1.503	0.357
AT5G56030.1;AT5G56010.1;AT5G56000.1;AT5G56030.2.3	-0.555	-0.322	-1.519	0.167	0.44	-5.292	AT5G56030.1;AT5G56010.1;AT5G56000.1;AT5G56030.2.3	0	1	1	1	-1.514	0.357
AT5G50380.1	-3.867	-3.619	-1.519	0.167	0.44	-5.292	AT5G50380.1	0	1	1	1	-1.526	0.357
AT1G06210.1.1	0.341	-0.155	1.518	0.167	0.44	-5.293	AT1G06210.1.1	0	#N/A	#N/A	#N/A	1.495	0.357
AT1G54010.1.3	-0.267	-1.209	-1.513	0.169	0.443	-5.299	AT1G54010.1.3	0	1	1	1	-1.471	0.354
AT1G70790.2;AT1G70790.1	0.293	0.556	1.512	0.169	0.443	-5.301	AT1G70790.2;AT1G70790.1	0	1	1	1	1.478	0.354
AT2G35880.1.2	0.298	0.722	1.512	0.169	0.443	-5.301	AT2G35880.1.2	1	1	1	1	1.574	0.354
AT3G05900.1.2	-0.353	1.019	-1.509	0.17	0.444	-5.304	AT3G05900.1.2	0	2	2	2	-1.488	0.353
AT2G17410.2;AT2G17410.1	0.391	1.668	1.509	0.17	0.444	-5.305	AT2G17410.2;AT2G17410.1	1	1	1	1	1.547	0.353
AT1G72150.1.5	-0.432	-1.611	-1.508	0.17	0.444	-5.307	AT1G72150.1.5	0	1	1	1	-1.496	0.353
AT4G14960.2;AT1G50010.1;AT1G04820.1;AT4G14960.1;AT5G19780.1;AT5G19770.1.1	-0.647	0.365	-1.507	0.17	0.444	-5.307	AT4G14960.2;AT1G50010.1;AT1G04820.1;AT4G14960.1;AT5G19780.1;AT5G19770.1.1	0	2	2	2	-1.506	0.353
AT5G03700.1	0.308	0.117	1.505	0.171	0.445	-5.31	AT5G03700.1	0	2	2	2	1.475	0.352
ATMG01190.1;AT2G07698.1	0.5	-1.457	1.504	0.171	0.445	-5.311	ATMG01190.1;AT2G07698.1	0	1	1	1	1.497	0.352
AT5G13020.1	0.458	-1.138	1.503	0.171	0.445	-5.312	AT5G13020.1	0	1	1	1	1.494	0.352
AT1G13220.2	0.244	1.578	1.503	0.171	0.445	-5.312	AT1G13220.2	1	1	1	1	1.593	0.352
AT4G30270.1	-0.477	-1.482	-1.502	0.171	0.445	-5.313	AT4G30270.1	0	1	1	1	-1.494	0.352
AT1G05700.1	0.406	-0.904	1.502	0.171	0.445	-5.314	AT1G05700.1	0	1	1	1	1.488	0.352
AT1G17720.2;AT1G17720.1	0.317	-1.085	1.501	0.172	0.445	-5.315	AT1G17720.2;AT1G17720.1	0	1	1	1	1.473	0.352
AT5G26617.1	-0.589	0.662	-1.501	0.172	0.445	-5.315	AT5G26617.1	0	1	1	1	-1.498	0.352
AT1G04780.1	0.281	2.299	1.498	0.172	0.446	-5.318	AT1G04780.1	1	1	1	1	1.566	0.351
AT4G28520.1;AT4G28520.3	0.734	-1.437	1.498	0.172	0.446	-5.319	AT4G28520.1;AT4G28520.3	0	1	1	1	1.499	0.351
AT5G54190.1;AT5G54190.2.2	-0.293	-0.478	-1.497	0.173	0.446	-5.32	AT5G54190.1;AT5G54190.2.2	0	1	1	1	-1.464	0.35
AT2G44710.1	0.341	-1.397	1.497	0.173	0.446	-5.321	AT2G44710.1	0	1	1	1	1.474	0.35
AT1G07890.6;AT1G07890.8;AT1G07890.7;AT1G07890.5;AT1G07890.4;AT1G07890.3;AT1G07890.2;AT1G07890.1	-0.356	-1.238	-1.495	0.173	0.446	-5.322	AT1G07890.6;AT1G07890.8;AT1G07890.7;AT1G07890.5;AT1G07890.4;AT1G07890.3;AT1G07890.2;AT1G07890.1	0	1	1	1	-1.475	0.35
AT3G58170.1	0.268	-0.297	1.495	0.173	0.446	-5.322	AT3G58170.1	0	1	1	1	1.455	0.35
AT4G36980.2;AT4G36980.3;AT4G36980.1;AT4G36980.4	0.321	-0.848	1.494	0.173	0.447	-5.324	AT4G36980.2;AT4G36980.3;AT4G36980.1;AT4G36980.4	0	1	1	1	1.468	0.35
AT3G60750.2;AT3G60750.1.2	-0.283	1.336	-1.492	0.174	0.447	-5.327	AT3G60750.2;AT3G60750.1.2	0	#N/A	#N/A	#N/A	-1.456	0.349
CON__P02662.3	0.239	-0.478	1.492	0.174	0.447	-5.327	CON__P02662.3	0	1	1	1	1.44	0.349
AT3G02180.3;AT3G02180.2;AT3G02180.1	0.396	1.411	1.491	0.174	0.447	-5.327	AT3G02180.3;AT3G02180.2;AT3G02180.1	0	1	1	1	1.477	0.349
AT2G39010.1	0.242	2.693	1.488	0.175	0.449	-5.331	AT2G39010.1	0	1	1	1	1.438	0.348
AT3G44750.1.1	0.276	0.393	1.486	0.176	0.45	-5.334	AT3G44750.1.1	0	#N/A	#N/A	#N/A	1.449	0.347
CON__P04264.5	-0.721	-0.832	-1.485	0.176	0.45	-5.336	CON__P04264.5	0	1	1	1	-1.486	0.346
AT1G79280.1;AT1G79280.3;AT1G79280.2.2	0.219	-0.342	1.482	0.177	0.452	-5.339	AT1G79280.1;AT1G79280.3;AT1G79280.2.2	0	#N/A	#N/A	#N/A	1.421	0.345
AT5G56980.1	0.221	0.047	1.481	0.177	0.452	-5.34	AT5G56980.1	0	1	1	1	1.421	0.345
AT1G62480.1.1	-0.781	-0.052	-1.478	0.177	0.454	-5.344	AT1G62480.1.1	0	1	1	1	-1.48	0.343
AT2G04030.2;AT2G04030.1	-0.349	-0.92	-1.478	0.178	0.454	-5.345	AT2G04030.2;AT2G04030.1	0	1	1	1	-1.457	0.343
AT4G17330.1	0.217	0.551	1.476	0.178	0.454	-5.347	AT4G17330.1	0	1	1	1	1.414	0.343
AT2G28000.1.3	0.34	0.124	1.476	0.178	0.454	-5.347	AT2G28000.1.3	1	3	3	3	1.521	0.343
AT3G15450.1	-0.279	-0.194	-1.473	0.179	0.454	-5.35	AT3G15450.1	0	2	2	2	-1.438	0.343
AT2G17700.1.1	0.233	-1.001	1.473	0.179	0.454	-5.351	AT2G17700.1.1	0	2	2	2	1.42	0.343
AT1G30710.1	0.78	0.716	1.472	0.179	0.454	-5.352	AT1G30710.1	1	1	1	1	1.487	0.343
AT1G05150.1	0.711	1.628	1.472	0.179	0.454	-5.352	AT1G05150.1	0	2	2	2	1.472	0.343
AT2G27710.4;AT2G27710.3;AT2G27710.2;AT2G27710.1;AT3G44590.2;AT3G44590.1;AT2G27720.1;AT2G27720.3;AT2G27720.2.4	0.213	0.917	1.471	0.179	0.454	-5.353	AT2G27710.4;AT2G27710.3;AT2G27710.2;AT2G27710.1;AT3G44590.2;AT3G44590.1;AT2G27720.1;AT2G27720.3;AT2G27720.2.4	0	#N/A	#N/A	#N/A	1.408	0.343
AT3G04840.1	0.739	1.365	1.47	0.18	0.454	-5.354	AT3G04840.1	1	1	1	1	1.486	0.343
AT3G18040.2;AT3G18040.1	0.374	3.856	1.47	0.18	0.454	-5.354	AT3G18040.2;AT3G18040.1	1	1	1	1	1.509	0.343
AT4G35090.2;AT4G35090.1.1	0.228	-0.875	1.47	0.18	0.454	-5.354	AT4G35090.2;AT4G35090.1.1	0	1	1	1	1.415	0.343
AT4G11220.1	-0.188	0.803	-1.47	0.18	0.454	-5.355	AT4G11220.1	1	1	1	1	-1.612	0.343
AT1G61170.1.1	0.717	-2.006	1.47	0.18	0.454	-5.355	AT1G61170.1.1	0	#N/A	#N/A	#N/A	1.47	0.343
AT5G03280.1	0.336	-0.641	1.469	0.18	0.454	-5.355	AT5G03280.1	0	2	2	2	1.447	0.343
AT2G02570.3;AT2G02570.4;AT2G02570.2;AT2G02570.1	-0.478	0.947	-1.466	0.181	0.456	-5.36	AT2G02570.3;AT2G02570.4;AT2G02570.2;AT2G02570.1	0	2	2	2	-1.458	0.341
AT1G07985.1	-0.397	3.2	-1.463	0.182	0.457	-5.364	AT1G07985.1	1	1	1	1	-1.497	0.34
AT4G35800.1.1	-0.205	-0.523	-1.462	0.182	0.457	-5.364	AT4G35800.1.1	0	#N/A	#N/A	#N/A	-1.395	0.34
AT3G45780.2;AT3G45780.1.7	0.373	-1.246	1.462	0.182	0.457	-5.364	AT3G45780.2;AT3G45780.1.7	0	1	1	1	1.446	0.34
AT4G36750.1	0.273	-0.501	1.461	0.182	0.457	-5.365	AT4G36750.1	0	2	2	2	1.425	0.34
AT3G48740.1	0.202	2.129	1.457	0.183	0.459	-5.371	AT3G48740.1	1	1	1	1	1.576	0.338
AT5G20490.2;AT5G20490.1.2	0.265	1.04	1.456	0.183	0.459	-5.372	AT5G20490.2;AT5G20490.1.2	1	1	1	1	1.525	0.338
AT4G22670.1.8	0.396	-1.852	1.456	0.183	0.459	-5.372	AT4G22670.1.8	0	#N/A	#N/A	#N/A	1.443	0.338
AT2G21170.2;AT2G21170.1	0.238	0.816	1.454	0.184	0.461	-5.375	AT2G21170.2;AT2G21170.1	0	1	1	1	1.406	0.337
AT1G20440.1.11	-0.336	1.696	-1.453	0.184	0.461	-5.375	AT1G20440.1.11	0	#N/A	#N/A	#N/A	-1.432	0.337
AT4G22670.1.6	0.286	0.456	1.451	0.185	0.462	-5.378	AT4G22670.1.6	0	#N/A	#N/A	#N/A	1.419	0.336
AT3G17520.1.4	0.578	0.991	1.45	0.185	0.462	-5.379	AT3G17520.1.4	0	1	1	1	1.448	0.335
AT3G14120.2;AT3G14120.3;AT3G14120.1.1	0.343	-1.215	1.449	0.185	0.462	-5.38	AT3G14120.2;AT3G14120.3;AT3G14120.1.1	0	#N/A	#N/A	#N/A	1.429	0.335
AT2G18960.1;AT4G30190.1;AT4G30190.2	-0.441	-2.292	-1.448	0.185	0.462	-5.381	AT2G18960.1;AT4G30190.1;AT4G30190.2	0	1	1	1	-1.439	0.335
AT1G08820.2;AT1G08820.1	0.235	1.572	1.443	0.187	0.466	-5.388	AT1G08820.2;AT1G08820.1	2	4	4	4	1.523	0.332
CON__P04264.2	0.518	1.999	1.441	0.188	0.466	-5.391	CON__P04264.2	1	1	1	1	1.463	0.332
AT2G30930.1	0.276	3.372	1.44	0.188	0.466	-5.392	AT2G30930.1	1	1	1	1	1.502	0.332
AT1G11360.4;AT1G11360.3;AT1G11360.2;AT1G11360.1.3	0.31	0.779	1.439	0.188	0.466	-5.393	AT1G11360.4;AT1G11360.3;AT1G11360.2;AT1G11360.1.3	1	1	1	1	1.489	0.332
AT5G20010.1;AT5G55190.1;AT5G20020.1	-0.569	-0.29	-1.438	0.188	0.466	-5.394	AT5G20010.1;AT5G55190.1;AT5G20020.1	0	1	1	1	-1.436	0.332
AT5G04420.3;AT5G04420.2;AT5G04420.1.2	-0.357	-0.82	-1.438	0.188	0.466	-5.394	AT5G04420.3;AT5G04420.2;AT5G04420.1.2	0	1	1	1	-1.421	0.332
AT4G01290.2;AT4G01290.1.1	0.402	-0.551	1.438	0.188	0.466	-5.394	AT4G01290.2;AT4G01290.1.1	1	1	1	1	1.47	0.332
AT3G57150.1	-0.512	-1.038	-1.438	0.188	0.466	-5.395	AT3G57150.1	0	1	1	1	-1.433	0.332
ATCG00480.1.2	-0.252	0.674	-1.437	0.188	0.466	-5.395	ATCG00480.1.2	0	1	1	1	-1.396	0.332
AT3G50370.1.1	0.343	-0.419	1.435	0.189	0.467	-5.398	AT3G50370.1.1	0	2	2	2	1.416	0.33
NA.23	0.238	0.037	1.433	0.19	0.468	-5.4	NA.23	0	#N/A	#N/A	#N/A	1.387	0.33
AT1G72150.1.14	-0.433	-0.204	-1.433	0.19	0.468	-5.4	AT1G72150.1.14	0	1	1	1	-1.424	0.33
AT5G40420.1	-0.704	-1.117	-1.429	0.191	0.47	-5.405	AT5G40420.1	0	1	1	1	-1.43	0.328
AT5G09810.1;AT5G59370.2;AT5G59370.1;AT3G46520.1;AT3G12110.1;AT2G42170.1	-0.286	0.485	-1.428	0.191	0.47	-5.406	AT5G09810.1;AT5G59370.2;AT5G59370.1;AT3G46520.1;AT3G12110.1;AT2G42170.1	0	2	2	2	-1.399	0.328
AT2G20050.2;AT2G20050.1.4	0.366	1.756	1.426	0.192	0.471	-5.409	AT2G20050.2;AT2G20050.1.4	0	#N/A	#N/A	#N/A	1.411	0.327
AT3G63260.2;AT3G63260.1	-0.422	-2.179	-1.426	0.192	0.471	-5.41	AT3G63260.2;AT3G63260.1	0	1	1	1	-1.415	0.327
AT1G17980.2;AT1G17980.1	0.274	-1.085	1.425	0.192	0.471	-5.411	AT1G17980.2;AT1G17980.1	0	1	1	1	1.392	0.327
AT3G13920.4;AT3G13920.1;AT3G13920.2;AT3G13920.3;AT1G54270.2;AT1G54270.1.1	1.553	1.444	1.425	0.192	0.471	-5.411	AT3G13920.4;AT3G13920.1;AT3G13920.2;AT3G13920.3;AT1G54270.2;AT1G54270.1.1	1	1	1	1	1.434	0.327
AT5G54500.1;AT5G54500.2	0.446	0.688	1.424	0.192	0.471	-5.411	AT5G54500.1;AT5G54500.2	1	1	1	1	1.451	0.327
AT2G45820.1	0.295	1.833	1.424	0.192	0.471	-5.412	AT2G45820.1	1	2	2	2	1.477	0.327
AT1G33120.1;AT1G33140.1;AT4G10450.1	0.255	0.416	1.421	0.193	0.472	-5.415	AT1G33120.1;AT1G33140.1;AT4G10450.1	0	1	1	1	1.383	0.326
AT5G07440.3;AT5G07440.2;AT5G07440.1	0.344	-0.778	1.42	0.193	0.473	-5.417	AT5G07440.3;AT5G07440.2;AT5G07440.1	0	1	1	1	1.402	0.326
AT1G19870.1.7	0.29	2.204	1.419	0.193	0.473	-5.417	AT1G19870.1.7	1	1	1	1	1.474	0.326
CON__P02662.30	0.633	0.033	1.418	0.194	0.473	-5.419	CON__P02662.30	0	#N/A	#N/A	#N/A	1.418	0.325
AT1G34220.2;AT1G34220.1	0.553	-1.201	1.418	0.194	0.473	-5.419	AT1G34220.2;AT1G34220.1	0	1	1	1	1.415	0.325
AT3G07790.1	0.45	-2.097	1.417	0.194	0.473	-5.421	AT3G07790.1	0	1	1	1	1.409	0.325
AT2G25670.2;AT2G25670.1	-3.626	-3.9	-1.415	0.195	0.473	-5.422	AT2G25670.2;AT2G25670.1	0	3	4	3	-1.422	0.325
AT2G39970.1	0.488	-1.045	1.415	0.195	0.473	-5.423	AT2G39970.1	0	1	1	1	1.409	0.325
AT5G11390.1	0.243	0.081	1.414	0.195	0.473	-5.423	AT5G11390.1	0	1	1	1	1.372	0.325
AT2G04410.1	0.239	3.519	1.414	0.195	0.473	-5.424	AT2G04410.1	1	1	1	1	1.492	0.325
AT3G56150.2;AT3G56150.1	0.245	0.445	1.413	0.195	0.474	-5.425	AT3G56150.2;AT3G56150.1	1	4	4	4	1.486	0.325
AT1G62380.1	0.803	-2.403	1.413	0.195	0.474	-5.425	AT1G62380.1	0	1	1	1	1.415	0.325
AT1G53840.1	0.386	1.518	1.411	0.196	0.474	-5.427	AT1G53840.1	1	1	1	1	1.444	0.325
AT4G10730.1	0.536	0.077	1.411	0.196	0.474	-5.427	AT4G10730.1	0	1	1	1	1.408	0.325
AT1G74910.3;AT1G74910.2;AT1G74910.1.1	0.221	1.003	1.411	0.196	0.474	-5.428	AT1G74910.3;AT1G74910.2;AT1G74910.1.1	0	1	1	1	1.359	0.325
ATCG00490.1.17	-5.381	-4.092	-1.41	0.196	0.474	-5.428	ATCG00490.1.17	0	#N/A	#N/A	#N/A	-1.417	0.325
AT5G14720.1.6	-0.205	-0.766	-1.409	0.196	0.474	-5.43	AT5G14720.1.6	0	#N/A	#N/A	#N/A	-1.349	0.324
AT1G27100.1.2	0.291	2.134	1.409	0.197	0.474	-5.43	AT1G27100.1.2	1	1	1	1	1.461	0.324
AT4G11740.1	-0.251	-0.442	-1.408	0.197	0.474	-5.431	AT4G11740.1	0	1	1	1	-1.369	0.324
CON__P13645;CON__Q7Z3Z0;CON__Q7Z3Y8;CON__Q148H6;CON__Q7Z3Y7	-0.281	-0.286	-1.407	0.197	0.474	-5.432	CON__P13645;CON__Q7Z3Z0;CON__Q7Z3Y8;CON__Q148H6;CON__Q7Z3Y7	0	1	1	1	-1.377	0.324
AT5G44020.1.2	-0.324	-0.689	-1.407	0.197	0.474	-5.433	AT5G44020.1.2	0	1	1	1	-1.386	0.324
AT3G13470.1;AT1G55490.2;AT1G55490.1;AT5G56500.2;AT5G56500.1.5	0.225	-0.477	1.406	0.197	0.474	-5.434	AT3G13470.1;AT1G55490.2;AT1G55490.1;AT5G56500.2;AT5G56500.1.5	0	1	1	1	1.357	0.324
CON__P02663.19	-0.378	-0.602	-1.404	0.198	0.475	-5.436	CON__P02663.19	0	#N/A	#N/A	#N/A	-1.391	0.323
AT1G74690.1.6	-0.228	0.172	-1.404	0.198	0.475	-5.436	AT1G74690.1.6	0	#N/A	#N/A	#N/A	-1.356	0.323
AT5G40200.1.1	0.343	-3.137	1.401	0.199	0.476	-5.44	AT5G40200.1.1	0	1	1	1	1.384	0.322
CON__P04264;CON__ENSEMBL:ENSBTAP00000038253	-0.292	1.393	-1.401	0.199	0.476	-5.44	CON__P04264;CON__ENSEMBL:ENSBTAP00000038253	1	1	1	1	-1.453	0.322
AT3G07330.1.1	-0.387	-2.278	-1.398	0.2	0.478	-5.444	AT3G07330.1.1	0	1	1	1	-1.385	0.321
AT1G08680.2;AT1G08680.1;AT1G08680.4;AT1G08680.3.1	0.192	-0.378	1.396	0.2	0.478	-5.445	AT1G08680.2;AT1G08680.1;AT1G08680.4;AT1G08680.3.1	0	1	1	1	1.33	0.32
AT2G45540.1;AT2G45540.2	-0.41	1.722	-1.396	0.2	0.478	-5.446	AT2G45540.1;AT2G45540.2	1	1	1	1	-1.425	0.32
AT3G61480.1;AT5G28350.2;AT5G28350.1	0.267	1.193	1.395	0.201	0.479	-5.447	AT3G61480.1;AT5G28350.2;AT5G28350.1	2	2	2	2	1.452	0.32
AT2G02080.1	-0.248	-0.918	-1.392	0.201	0.48	-5.451	AT2G02080.1	0	1	1	1	-1.354	0.319
AT3G15950.1;AT3G15950.2.6	0.229	0.171	1.392	0.201	0.48	-5.451	AT3G15950.1;AT3G15950.2.6	0	1	1	1	1.346	0.319
AT1G01620.1	-0.395	0.371	-1.391	0.202	0.48	-5.452	AT1G01620.1	1	1	1	1	-1.422	0.319
AT3G42170.1.2	0.176	-0.166	1.39	0.202	0.48	-5.454	AT3G42170.1.2	0	#N/A	#N/A	#N/A	1.311	0.318
AT5G44120.3;AT5G44120.2;AT5G44120.1.8	-3.474	-3.94	-1.389	0.202	0.48	-5.454	AT5G44120.3;AT5G44120.2;AT5G44120.1.8	0	1	1	1	-1.396	0.318
AT1G21630.1;AT1G21630.2.1	0.52	2.758	1.387	0.203	0.481	-5.456	AT1G21630.1;AT1G21630.2.1	1	1	1	1	1.408	0.318
AT3G45780.2;AT3G45780.1.8	0.309	0.636	1.384	0.204	0.483	-5.46	AT3G45780.2;AT3G45780.1.8	0	1	1	1	1.362	0.316
AT3G15670.1.4	-0.393	-0.328	-1.383	0.204	0.483	-5.461	AT3G15670.1.4	0	1	1	1	-1.372	0.316
AT1G08790.1	-0.349	-1.394	-1.382	0.204	0.484	-5.463	AT1G08790.1	0	1	1	1	-1.366	0.315
AT2G01190.1.3	0.187	1.453	1.382	0.204	0.484	-5.464	AT2G01190.1.3	0	#N/A	#N/A	#N/A	1.313	0.315
AT1G20110.1	0.206	0.466	1.379	0.205	0.485	-5.467	AT1G20110.1	1	1	1	1	1.475	0.314
AT3G19820.3;AT3G19820.2;AT3G19820.1.1	-0.238	-0.009	-1.378	0.205	0.485	-5.468	AT3G19820.3;AT3G19820.2;AT3G19820.1.1	0	1	1	1	-1.338	0.314
AT1G15690.2;AT1G15690.1	-0.318	0.662	-1.377	0.206	0.486	-5.469	AT1G15690.2;AT1G15690.1	1	1	1	1	-1.419	0.314
AT3G02880.1;AT5G53320.1;AT4G23740.1;AT5G05160.1;AT5G58300.2;AT5G58300.1;AT2G26730.1;AT3G08680.2;AT3G08680.1;AT3G17840.1;AT1G48480.1;AT5G16590.1	-0.538	2.145	-1.375	0.206	0.487	-5.471	AT3G02880.1;AT5G53320.1;AT4G23740.1;AT5G05160.1;AT5G58300.2;AT5G58300.1;AT2G26730.1;AT3G08680.2;AT3G08680.1;AT3G17840.1;AT1G48480.1;AT5G16590.1	1	1	1	1	-1.394	0.313
AT1G42550.1.1	-0.269	1.06	-1.374	0.207	0.487	-5.473	AT1G42550.1.1	0	2	2	2	-1.344	0.313
AT3G59290.1	-0.26	0.699	-1.374	0.207	0.487	-5.473	AT3G59290.1	0	2	2	2	-1.341	0.313
AT1G80930.1.1	0.276	-0.011	1.373	0.207	0.487	-5.474	AT1G80930.1.1	0	1	1	1	1.345	0.313
AT5G09890.1;AT5G09890.2	-0.291	-0.262	-1.372	0.207	0.487	-5.474	AT5G09890.1;AT5G09890.2	0	2	2	2	-1.348	0.313
AT2G20790.3;AT2G20790.2;AT2G20790.1	0.248	-0.618	1.372	0.207	0.487	-5.475	AT2G20790.3;AT2G20790.2;AT2G20790.1	0	2	2	2	1.335	0.312
AT4G14960.2;AT1G50010.1;AT1G04820.1;AT4G14960.1;AT1G64740.1;AT5G19780.1;AT5G19770.1	-0.569	-0.803	-1.369	0.208	0.488	-5.478	AT4G14960.2;AT1G50010.1;AT1G04820.1;AT4G14960.1;AT1G64740.1;AT5G19780.1;AT5G19770.1	0	1	1	1	-1.368	0.311
AT4G31880.1;AT4G31880.2.4	0.304	-1.682	1.368	0.208	0.489	-5.479	AT4G31880.1;AT4G31880.2.4	0	1	1	1	1.346	0.311
AT2G46020.1;AT2G46020.2.1	1.162	0.541	1.364	0.21	0.491	-5.484	AT2G46020.1;AT2G46020.2.1	0	1	1	1	1.369	0.309
AT5G38420.1;AT5G38410.1;AT5G38410.3;AT5G38410.2;AT5G38430.1	-0.72	-0.892	-1.364	0.21	0.491	-5.484	AT5G38420.1;AT5G38410.1;AT5G38410.3;AT5G38410.2;AT5G38430.1	0	1	1	1	-1.366	0.309
AT1G64650.2;AT1G64650.1	-0.357	2.206	-1.363	0.21	0.491	-5.486	AT1G64650.2;AT1G64650.1	1	1	1	1	-1.397	0.309
AT2G30620.1;AT2G30620.2.1	0.207	-0.286	1.363	0.21	0.491	-5.486	AT2G30620.1;AT2G30620.2.1	0	0	0	0	1.31	0.309
AT1G07650.1;AT1G07650.2	0.498	0.412	1.362	0.21	0.491	-5.488	AT1G07650.1;AT1G07650.2	0	1	1	1	1.358	0.309
AT5G03040.3;AT5G03040.2;AT5G03040.1.3	0.656	-0.539	1.361	0.21	0.491	-5.488	AT5G03040.3;AT5G03040.2;AT5G03040.1.3	0	2	2	2	1.362	0.309
AT3G04120.1;AT1G13440.1;AT1G13440.2.4	-0.304	0.708	-1.36	0.211	0.492	-5.49	AT3G04120.1;AT1G13440.1;AT1G13440.2.4	0	1	1	1	-1.338	0.308
AT4G04610.1	0.197	-1.248	1.359	0.211	0.492	-5.49	AT4G04610.1	0	1	1	1	1.301	0.308
AT2G34970.1.3	-3.291	-4.377	-1.358	0.211	0.492	-5.491	AT2G34970.1.3	0	2	2	2	-1.365	0.308
AT5G39570.1.5	-0.272	-0.9	-1.356	0.212	0.492	-5.494	AT5G39570.1.5	0	1	1	1	-1.328	0.308
AT5G24740.1	0.377	-1.526	1.356	0.212	0.492	-5.494	AT5G24740.1	0	1	1	1	1.344	0.308
CON__P02662.28	1.012	1.251	1.356	0.212	0.492	-5.495	CON__P02662.28	0	#N/A	#N/A	#N/A	1.36	0.308
AT5G60390.3;AT5G60390.1;AT1G07940.2;AT1G07940.1;AT1G07930.1;AT1G07920.1;AT5G60390.2;AT1G07930.2.3	-0.28	-1.068	-1.355	0.212	0.492	-5.496	AT5G60390.3;AT5G60390.1;AT1G07940.2;AT1G07940.1;AT1G07930.1;AT1G07920.1;AT5G60390.2;AT1G07930.2.3	0	1	1	1	-1.329	0.308
AT3G05420.1;AT3G05420.2.4	-1.13	-0.37	-1.354	0.213	0.492	-5.496	AT3G05420.1;AT3G05420.2.4	0	#N/A	#N/A	#N/A	-1.359	0.308
AT1G72150.1.4	-0.527	-0.738	-1.354	0.213	0.492	-5.497	AT1G72150.1.4	0	2	2	2	-1.351	0.308
AT3G45780.2;AT3G45780.1;AT1G08800.2;AT1G08800.1	-0.665	1.78	-1.353	0.213	0.492	-5.498	AT3G45780.2;AT3G45780.1;AT1G08800.2;AT1G08800.1	1	1	1	1	-1.368	0.308
AT3G05160.2;AT3G05160.1	0.614	-0.857	1.353	0.213	0.492	-5.498	AT3G05160.2;AT3G05160.1	0	2	2	2	1.353	0.308
AT1G01960.1.1	-0.256	-0.667	-1.352	0.213	0.493	-5.499	AT1G01960.1.1	0	#N/A	#N/A	#N/A	-1.32	0.308
AT2G17480.1	-0.302	-2.511	-1.351	0.213	0.493	-5.5	AT2G17480.1	0	2	1	2	-1.33	0.308
AT3G60750.2;AT3G60750.1;AT2G45290.1	-0.485	-0.376	-1.351	0.213	0.493	-5.5	AT3G60750.2;AT3G60750.1;AT2G45290.1	0	1	1	1	-1.347	0.308
AT1G65930.1	0.284	0.106	1.351	0.214	0.493	-5.501	AT1G65930.1	0	1	1	1	1.326	0.308
AT1G70770.2;AT1G70770.1.2	0.362	2.764	1.35	0.214	0.493	-5.501	AT1G70770.2;AT1G70770.1.2	0	#N/A	#N/A	#N/A	1.337	0.308
AT2G36530.1.3	-0.428	-2.151	-1.348	0.214	0.494	-5.504	AT2G36530.1.3	0	1	1	1	-1.341	0.307
AT2G27710.4;AT2G27710.3;AT2G27710.2;AT2G27710.1.3	-0.316	-2.071	-1.346	0.215	0.495	-5.506	AT2G27710.4;AT2G27710.3;AT2G27710.2;AT2G27710.1.3	0	#N/A	#N/A	#N/A	-1.327	0.306
AT4G28520.1;AT4G28520.2;AT4G28520.4.3	0.553	-2.3	1.34	0.217	0.499	-5.514	AT4G28520.1;AT4G28520.2;AT4G28520.4.3	0	1	1	1	1.338	0.302
AT2G47000.1	0.206	1.278	1.339	0.217	0.499	-5.514	AT2G47000.1	1	1	1	1	1.428	0.302
AT5G48240.1;AT5G48240.3	-0.238	-1.946	-1.337	0.218	0.5	-5.517	AT5G48240.1;AT5G48240.3	0	1	1	1	-1.3	0.301
AT5G63640.1.1	0.173	0.759	1.336	0.218	0.5	-5.518	AT5G63640.1.1	1	2	2	2	1.463	0.301
AT3G09260.1.2	-0.416	-1.41	-1.335	0.218	0.5	-5.519	AT3G09260.1.2	0	1	1	1	-1.328	0.301
AT3G45850.2;AT3G45850.1	0.208	-1.054	1.335	0.219	0.5	-5.52	AT3G45850.2;AT3G45850.1	0	1	1	1	1.286	0.301
AT5G20280.1.3	0.299	-0.612	1.334	0.219	0.5	-5.52	AT5G20280.1.3	0	#N/A	#N/A	#N/A	1.313	0.301
AT1G35580.1;AT1G35580.2;AT1G35580.3.1	0.283	0.92	1.331	0.22	0.502	-5.524	AT1G35580.1;AT1G35580.2;AT1G35580.3.1	0	1	1	1	1.307	0.3
AT5G43830.1	0.172	3.301	1.331	0.22	0.502	-5.524	AT5G43830.1	3	4	4	4	1.438	0.3
AT1G16860.1;AT1G78880.1.2	0.24	4.82	1.331	0.22	0.502	-5.525	AT1G16860.1;AT1G78880.1.2	1	1	1	1	1.395	0.3
AT3G61050.2;AT3G61050.1.1	0.168	-0.297	1.329	0.22	0.503	-5.527	AT3G61050.2;AT3G61050.1.1	0	#N/A	#N/A	#N/A	1.253	0.299
AT4G22990.1;AT4G22990.2	3.451	-4.198	1.328	0.221	0.503	-5.527	AT4G22990.1;AT4G22990.2	0	1	1	1	1.335	0.299
AT3G16460.2;AT3G16460.1	-0.516	1.3	-1.327	0.221	0.503	-5.528	AT3G16460.2;AT3G16460.1	0	1	1	1	-1.325	0.299
AT2G27710.4;AT2G27710.3;AT2G27710.2;AT2G27710.1;AT3G44590.2;AT3G44590.1;AT2G27720.1;AT2G27720.3;AT2G27720.2	0.253	1.041	1.324	0.222	0.504	-5.532	AT2G27710.4;AT2G27710.3;AT2G27710.2;AT2G27710.1;AT3G44590.2;AT3G44590.1;AT2G27720.1;AT2G27720.3;AT2G27720.2	0	1	1	1	1.293	0.297
AT1G07320.3;AT1G07320.4;AT1G07320.2;AT1G07320.1	0.283	-0.224	1.324	0.222	0.504	-5.533	AT1G07320.3;AT1G07320.4;AT1G07320.2;AT1G07320.1	0	1	1	1	1.3	0.297
AT5G59210.2;AT5G59210.1.1	0.747	-1.707	1.324	0.222	0.504	-5.533	AT5G59210.2;AT5G59210.1.1	0	#N/A	#N/A	#N/A	1.326	0.297
AT1G54010.1;AT1G54020.3;AT1G54020.1;AT1G54020.2;AT1G54000.1	0.373	0.012	1.323	0.222	0.505	-5.534	AT1G54010.1;AT1G54020.3;AT1G54020.1;AT1G54020.2;AT1G54000.1	1	1	1	1	1.352	0.297
AT5G10860.1	0.302	0.388	1.322	0.223	0.505	-5.535	AT5G10860.1	0	1	1	1	1.302	0.297
AT5G08080.2;AT5G08080.1;AT5G08080.3.1	0.792	-1.174	1.321	0.223	0.505	-5.536	AT5G08080.2;AT5G08080.1;AT5G08080.3.1	0	#N/A	#N/A	#N/A	1.324	0.297
AT1G01260.3;AT1G01260.2;AT1G01260.1	0.31	-1.174	1.32	0.223	0.505	-5.537	AT1G01260.3;AT1G01260.2;AT1G01260.1	0	2	2	2	1.302	0.297
AT5G04990.1	0.192	1.869	1.32	0.223	0.505	-5.537	AT5G04990.1	1	1	1	1	1.418	0.297
AT5G57830.1	0.205	0.522	1.32	0.223	0.505	-5.538	AT5G57830.1	1	1	1	1	1.405	0.297
AT5G64130.1;AT5G64130.3	0.322	0.794	1.318	0.224	0.506	-5.54	AT5G64130.1;AT5G64130.3	0	1	1	1	1.301	0.296
AT2G17150.1	-0.268	-0.323	-1.316	0.224	0.506	-5.542	AT2G17150.1	0	1	1	1	-1.29	0.296
AT3G15950.1;AT3G15950.2.10	-0.28	-0.522	-1.316	0.225	0.506	-5.542	AT3G15950.1;AT3G15950.2.10	0	1	1	1	-1.292	0.296
AT1G78850.1.1	-0.349	-0.752	-1.315	0.225	0.506	-5.543	AT1G78850.1.1	0	1	1	1	-1.302	0.296
AT1G68370.1	-0.445	-1.51	-1.315	0.225	0.506	-5.543	AT1G68370.1	0	1	1	1	-1.309	0.296
AT5G02770.1.3	0.265	-0.434	1.312	0.226	0.508	-5.547	AT5G02770.1.3	0	#N/A	#N/A	#N/A	1.285	0.294
AT1G35220.1	0.212	1.06	1.312	0.226	0.508	-5.547	AT1G35220.1	2	2	2	2	1.386	0.294
AT1G72370.2;AT1G72370.1	-0.332	-0.349	-1.311	0.226	0.508	-5.548	AT1G72370.2;AT1G72370.1	0	1	1	1	-1.296	0.294
AT4G24280.1.3	0.723	0.316	1.311	0.226	0.508	-5.548	AT4G24280.1.3	0	#N/A	#N/A	#N/A	1.313	0.294
AT3G07810.1;AT3G07810.2	0.288	-0.337	1.309	0.227	0.508	-5.55	AT3G07810.1;AT3G07810.2	0	1	1	1	1.287	0.294
AT4G20260.3;AT4G20260.2;AT4G20260.1;AT4G20260.4;AT4G20260.6;AT4G20260.5.1	-0.373	0.579	-1.308	0.227	0.508	-5.551	AT4G20260.3;AT4G20260.2;AT4G20260.1;AT4G20260.4;AT4G20260.6;AT4G20260.5.1	1	1	1	1	-1.337	0.294
AT1G80930.1.4	0.321	-0.977	1.308	0.227	0.508	-5.551	AT1G80930.1.4	0	1	1	1	1.292	0.294
ATCG00490.1.13	-0.196	1.289	-1.306	0.228	0.51	-5.554	ATCG00490.1.13	0	1	1	1	-1.254	0.293
AT3G16460.2;AT3G16460.1.1	-0.45	-0.733	-1.304	0.228	0.51	-5.555	AT3G16460.2;AT3G16460.1.1	0	1	1	1	-1.299	0.292
CON__P02663.22	0.684	0.568	1.302	0.229	0.511	-5.558	CON__P02663.22	0	#N/A	#N/A	#N/A	1.304	0.292
AT3G05900.1.18	0.209	1.416	1.302	0.229	0.511	-5.558	AT3G05900.1.18	1	2	2	2	1.381	0.292
AT5G18590.2;AT5G18590.1	0.182	-1.43	1.302	0.229	0.511	-5.558	AT5G18590.2;AT5G18590.1	0	1	1	1	1.242	0.292
AT5G55670.2;AT5G55670.1	-3.358	-4.101	-1.301	0.229	0.511	-5.559	AT5G55670.2;AT5G55670.1	0	1	1	1	-1.308	0.292
AT5G47690.3;AT5G47690.1;AT5G47690.2	-0.452	-2.587	-1.301	0.229	0.511	-5.56	AT5G47690.3;AT5G47690.1;AT5G47690.2	0	1	1	1	-1.296	0.292
AT5G40930.1	0.31	2.23	1.3	0.23	0.511	-5.56	AT5G40930.1	1	2	2	2	1.338	0.292
AT1G16860.1;AT1G78880.1	0.245	4	1.3	0.23	0.511	-5.561	AT1G16860.1;AT1G78880.1	1	1	1	1	1.357	0.292
AT1G79210.3;AT1G79210.2;AT1G79210.1;AT1G16470.2;AT1G16470.1	-0.349	-0.094	-1.299	0.23	0.511	-5.562	AT1G79210.3;AT1G79210.2;AT1G79210.1;AT1G16470.2;AT1G16470.1	0	2	2	2	-1.286	0.292
AT3G16410.1	-0.251	0.023	-1.297	0.231	0.512	-5.564	AT3G16410.1	0	1	1	1	-1.267	0.291
AT4G16180.2	-0.227	-0.403	-1.297	0.231	0.512	-5.565	AT4G16180.2	0	1	1	1	-1.259	0.291
AT1G73260.1	-0.343	-0.186	-1.296	0.231	0.512	-5.565	AT1G73260.1	0	2	2	2	-1.283	0.291
AT5G56210.1	0.166	0.275	1.296	0.231	0.512	-5.566	AT5G56210.1	0	1	1	1	1.224	0.291
AT4G17890.2;AT4G17890.1.1	0.31	0.472	1.294	0.232	0.512	-5.567	AT4G17890.2;AT4G17890.1.1	0	#N/A	#N/A	#N/A	1.277	0.291
AT1G79630.2;AT1G79630.3;AT1G79630.1	-0.228	-1.229	-1.294	0.232	0.512	-5.568	AT1G79630.2;AT1G79630.3;AT1G79630.1	0	1	1	1	-1.258	0.291
AT1G70770.2;AT1G70770.1	0.24	0.659	1.293	0.232	0.512	-5.569	AT1G70770.2;AT1G70770.1	3	3	3	3	1.344	0.29
AT3G53420.2;AT3G53420.1.2	-0.392	-0.452	-1.293	0.232	0.512	-5.569	AT3G53420.2;AT3G53420.1.2	0	1	1	1	-1.284	0.29
AT1G30230.1;AT1G30230.2;AT5G19510.1;AT5G12110.1;AT2G18110.1	-0.274	0.13	-1.291	0.233	0.513	-5.571	AT1G30230.1;AT1G30230.2;AT5G19510.1;AT5G12110.1;AT2G18110.1	0	1	1	1	-1.267	0.29
AT4G28520.1;AT4G28520.3;AT4G28520.2;AT4G28520.4.5	-0.369	-0.271	-1.29	0.233	0.513	-5.572	AT4G28520.1;AT4G28520.3;AT4G28520.2;AT4G28520.4.5	0	1	1	1	-1.28	0.29
AT4G36750.1.1	-0.173	-0.041	-1.288	0.234	0.514	-5.575	AT4G36750.1.1	0	#N/A	#N/A	#N/A	-1.224	0.289
AT4G11270.1	0.202	1.965	1.287	0.234	0.514	-5.575	AT4G11270.1	1	1	1	1	1.369	0.289
AT2G27100.1.2	0.471	-0.452	1.287	0.234	0.514	-5.576	AT2G27100.1.2	0	0	0	0	1.283	0.289
AT1G79280.1;AT1G79280.3;AT1G79280.2.4	-0.222	-0.033	-1.287	0.234	0.514	-5.576	AT1G79280.1;AT1G79280.3;AT1G79280.2.4	0	#N/A	#N/A	#N/A	-1.248	0.289
AT1G10290.1.1	0.256	2.09	1.285	0.235	0.515	-5.578	AT1G10290.1.1	1	1	1	1	1.336	0.288
AT4G15610.1	0.79	0.842	1.284	0.235	0.515	-5.58	AT4G15610.1	1	1	1	1	1.295	0.288
AT2G27710.4;AT2G27710.3;AT2G27710.2;AT2G27710.1	-0.494	0.488	-1.284	0.235	0.515	-5.58	AT2G27710.4;AT2G27710.3;AT2G27710.2;AT2G27710.1	0	3	3	3	-1.281	0.288
AT1G24160.2;AT1G24160.1.1	-0.352	0.206	-1.283	0.235	0.515	-5.58	AT1G24160.2;AT1G24160.1.1	1	1	1	1	-1.313	0.288
AT3G09260.1.6	-0.159	-0.073	-1.283	0.235	0.515	-5.58	AT3G09260.1.6	0	2	2	2	-1.207	0.288
AT1G72150.1.17	-0.174	0.558	-1.278	0.237	0.518	-5.586	AT1G72150.1.17	4	5	5	5	-1.364	0.286
AT1G23710.1	0.505	0.288	1.278	0.237	0.518	-5.586	AT1G23710.1	1	1	1	1	1.296	0.286
AT1G72160.1.1	0.236	2.953	1.277	0.237	0.518	-5.587	AT1G72160.1.1	2	2	2	2	1.333	0.286
AT1G22530.1.9	-0.265	-0.642	-1.277	0.237	0.518	-5.587	AT1G22530.1.9	0	1	1	1	-1.253	0.286
AT1G76180.2;AT1G76180.1.3	-3.176	-12.38	-1.276	0.238	0.518	-5.589	AT1G76180.2;AT1G76180.1.3	0	1	1	1	-1.282	0.286
AT2G01910.2;AT2G01910.1	0.346	0.446	1.275	0.238	0.518	-5.589	AT2G01910.2;AT2G01910.1	0	1	1	1	1.264	0.286
AT4G11380.1;AT4G11380.2	-3.14	-12.392	-1.274	0.238	0.518	-5.591	AT4G11380.1;AT4G11380.2	0	0	0	0	-1.28	0.285
AT2G27100.1.3	-3.275	-12.347	-1.274	0.238	0.518	-5.591	AT2G27100.1.3	0	2	2	2	-1.28	0.285
AT1G07110.1	0.192	-0.946	1.273	0.239	0.518	-5.591	AT1G07110.1	0	1	1	1	1.223	0.285
AT5G02500.1;AT5G02500.2;AT1G56410.1;AT5G02490.1;AT1G16030.1;AT3G09440.2;AT3G09440.1;AT3G12580.1	-0.282	0.375	-1.272	0.239	0.519	-5.593	AT5G02500.1;AT5G02500.2;AT1G56410.1;AT5G02490.1;AT1G16030.1;AT3G09440.2;AT3G09440.1;AT3G12580.1	0	1	1	1	-1.251	0.285
AT5G57330.1.2	-0.363	-1.004	-1.271	0.239	0.519	-5.594	AT5G57330.1.2	0	#N/A	#N/A	#N/A	-1.261	0.285
AT1G07320.1.2	-3.04	-12.425	-1.27	0.24	0.519	-5.596	AT1G07320.1.2	0	#N/A	#N/A	#N/A	-1.276	0.285
AT2G01190.1	-3.238	-4.068	-1.27	0.24	0.519	-5.596	AT2G01190.1	0	2	2	2	-1.276	0.285
AT1G64650.2;AT1G64650.1.1	0.653	-0.015	1.268	0.24	0.52	-5.598	AT1G64650.2;AT1G64650.1.1	0	1	1	1	1.269	0.284
CON__P02666.1	-2.999	-9.154	-1.268	0.24	0.52	-5.598	CON__P02666.1	1	3	3	3	-1.275	0.284
AT4G27640.1	-4.488	-4.893	-1.267	0.241	0.52	-5.599	AT4G27640.1	0	1	1	1	-1.273	0.284
AT3G15670.1.6	-3.079	-12.412	-1.266	0.241	0.52	-5.6	AT3G15670.1.6	0	1	1	1	-1.273	0.284
AT1G15750.4;AT1G15750.3;AT1G15750.2;AT1G15750.1	0.243	-0.447	1.265	0.241	0.521	-5.601	AT1G15750.4;AT1G15750.3;AT1G15750.2;AT1G15750.1	0	1	1	1	1.236	0.283
AT1G20760.1.2	0.519	3.703	1.264	0.242	0.521	-5.602	AT1G20760.1.2	1	1	1	1	1.281	0.283
AT1G76180.2;AT1G76180.1.8	0.238	0.305	1.263	0.242	0.521	-5.603	AT1G76180.2;AT1G76180.1.8	0	#N/A	#N/A	#N/A	1.233	0.283
AT2G36170.1;AT3G52590.1;AT4G05320.4;AT4G05320.2;AT5G20620.1;AT4G05320.6;AT4G05320.3;AT4G05320.1;AT5G37640.1;AT1G65350.1;AT5G03240.3;AT5G03240.2;AT5G03240.1;AT4G05320.5;AT4G02890.3;AT4G02890.4;AT1G55060.1;AT4G05050.1;AT4G05050.2;AT4G02890.2;AT4G02890.1;AT4G05050.3;AT3G62250.1;AT2G47110.2;AT2G47110.1;AT1G31340.1;AT1G23410.1;AT2G35635.1;AT4G05050.4;AT3G09790.1	-0.171	1.366	-1.263	0.242	0.521	-5.604	AT2G36170.1;AT3G52590.1;AT4G05320.4;AT4G05320.2;AT5G20620.1;AT4G05320.6;AT4G05320.3;AT4G05320.1;AT5G37640.1;AT1G65350.1;AT5G03240.3;AT5G03240.2;AT5G03240.1;AT4G05320.5;AT4G02890.3;AT4G02890.4;AT1G55060.1;AT4G05050.1;AT4G05050.2;AT4G02890.2;AT4G02890.1;AT4G05050.3;AT3G62250.1;AT2G47110.2;AT2G47110.1;AT1G31340.1;AT1G23410.1;AT2G35635.1;AT4G05050.4;AT3G09790.1	1	1	1	1	-1.371	0.283
AT1G15690.2;AT1G15690.1.2	-0.26	0.652	-1.262	0.242	0.522	-5.605	AT1G15690.2;AT1G15690.1.2	0	1	1	1	-1.237	0.283
AT5G52200.1;AT5G52200.2.3	0.16	-1.23	1.258	0.244	0.523	-5.609	AT5G52200.1;AT5G52200.2.3	0	1	1	1	1.188	0.281
AT4G39260.1	-2.909	-12.469	-1.258	0.244	0.523	-5.609	AT4G39260.1	0	1	1	1	-1.264	0.281
AT2G27710.4;AT2G27710.3;AT2G27710.2;AT2G27710.1;AT3G44590.2;AT3G44590.1;AT2G27720.1;AT2G27720.3;AT2G27720.2.5	0.22	-0.122	1.257	0.244	0.523	-5.611	AT2G27710.4;AT2G27710.3;AT2G27710.2;AT2G27710.1;AT3G44590.2;AT3G44590.1;AT2G27720.1;AT2G27720.3;AT2G27720.2.5	0	#N/A	#N/A	#N/A	1.221	0.281
AT5G39570.1.1	0.189	-0.479	1.256	0.244	0.523	-5.611	AT5G39570.1.1	0	2	2	2	1.207	0.281
AT1G52200.1	-0.192	-0.062	-1.255	0.245	0.523	-5.612	AT1G52200.1	0	2	2	2	-1.207	0.281
AT2G21660.1	-2.832	-12.495	-1.255	0.245	0.523	-5.613	AT2G21660.1	0	0	0	0	-1.261	0.281
CON__P00761.1	-0.6	-0.237	-1.254	0.245	0.523	-5.613	CON__P00761.1	0	1	1	1	-1.255	0.281
AT1G16860.1	0.171	1.334	1.254	0.245	0.523	-5.614	AT1G16860.1	2	2	2	2	1.353	0.281
AT3G16460.2;AT3G16460.1.11	-0.469	-0.764	-1.254	0.245	0.523	-5.614	AT3G16460.2;AT3G16460.1.11	0	1	1	1	-1.25	0.281
AT1G72150.1.15	-0.603	0.823	-1.253	0.246	0.523	-5.615	AT1G72150.1.15	0	1	1	1	-1.253	0.281
AT3G54830.1	-0.249	0.274	-1.253	0.246	0.523	-5.615	AT3G54830.1	1	1	1	1	-1.303	0.281
AT3G56410.1;AT3G56410.2.3	0.265	2.693	1.252	0.246	0.523	-5.615	AT3G56410.1;AT3G56410.2.3	0	#N/A	#N/A	#N/A	1.229	0.281
AT1G19870.1.2	-0.194	0.768	-1.252	0.246	0.523	-5.616	AT1G19870.1.2	0	3	3	3	-1.206	0.281
AT5G19550.1	-0.412	-0.907	-1.252	0.246	0.523	-5.616	AT5G19550.1	0	1	1	1	-1.246	0.281
AT3G15950.1;AT3G15950.2;AT1G52410.1;AT1G52410.2	-0.304	1.254	-1.252	0.246	0.523	-5.617	AT3G15950.1;AT3G15950.2;AT1G52410.1;AT1G52410.2	1	1	1	1	-1.287	0.281
AT5G55230.1;AT5G55230.2	0.201	1.69	1.249	0.247	0.524	-5.619	AT5G55230.1;AT5G55230.2	2	2	2	2	1.321	0.28
AT5G17920.2;AT5G17920.1.2	-0.406	1.887	-1.249	0.247	0.524	-5.62	AT5G17920.2;AT5G17920.1.2	1	1	1	1	-1.271	0.28
AT4G02510.1.2	-0.166	0.579	-1.249	0.247	0.524	-5.62	AT4G02510.1.2	1	2	2	2	-1.36	0.28
AT1G18150.3;AT1G18150.2;AT1G18150.1.1	0.348	3.429	1.248	0.247	0.524	-5.621	AT1G18150.3;AT1G18150.2;AT1G18150.1.1	1	1	1	1	1.276	0.28
CON__P02662.9	0.352	1.615	1.248	0.247	0.524	-5.621	CON__P02662.9	0	#N/A	#N/A	#N/A	1.237	0.28
CON__P02663.7	0.504	1.493	1.247	0.248	0.524	-5.622	CON__P02663.7	0	#N/A	#N/A	#N/A	1.245	0.28
AT3G16460.2;AT3G16460.1.10	-0.253	-1.325	-1.245	0.248	0.525	-5.623	AT3G16460.2;AT3G16460.1.10	0	1	1	1	-1.22	0.28
AT4G27060.1	0.261	0.459	1.245	0.248	0.525	-5.624	AT4G27060.1	1	1	1	1	1.291	0.28
CON__P02663.17	-0.399	-0.891	-1.243	0.249	0.526	-5.626	CON__P02663.17	0	#N/A	#N/A	#N/A	-1.237	0.279
AT3G09560.3;AT3G09560.2;AT3G09560.1.1	0.276	0.003	1.243	0.249	0.526	-5.627	AT3G09560.3;AT3G09560.2;AT3G09560.1.1	0	1	1	1	1.223	0.279
AT1G79570.1	0.193	1.276	1.239	0.25	0.528	-5.63	AT1G79570.1	1	1	1	1	1.319	0.277
AT1G50570.2;AT1G50570.1	-0.251	-1.099	-1.238	0.251	0.528	-5.632	AT1G50570.2;AT1G50570.1	0	1	1	1	-1.213	0.277
AT4G17410.1;AT4G17410.3;AT4G17410.2	-0.305	-1.547	-1.238	0.251	0.528	-5.632	AT4G17410.1;AT4G17410.3;AT4G17410.2	0	1	1	1	-1.222	0.277
AT3G05900.1.5	0.337	1.547	1.238	0.251	0.528	-5.632	AT3G05900.1.5	0	2	2	2	1.226	0.277
AT2G37340.3;AT2G37340.2;AT2G37340.1.3	0.561	-1.214	1.237	0.251	0.528	-5.633	AT2G37340.3;AT2G37340.2;AT2G37340.1.3	2	3	3	3	1.251	0.277
AT3G44300.1;AT3G44320.1	-0.413	-0.604	-1.236	0.252	0.529	-5.635	AT3G44300.1;AT3G44320.1	0	1	1	1	-1.23	0.277
AT5G49360.1.1	0.223	0.176	1.235	0.252	0.529	-5.636	AT5G49360.1.1	0	1	1	1	1.202	0.276
CON__P02662.5	-0.405	-0.795	-1.232	0.253	0.53	-5.639	CON__P02662.5	2	8	8	8	-1.253	0.275
AT1G21380.1	-0.567	-2.03	-1.232	0.253	0.53	-5.639	AT1G21380.1	0	1	1	1	-1.232	0.275
AT5G64410.1.1	-4.224	-6.282	-1.231	0.253	0.53	-5.64	AT5G64410.1.1	0	#N/A	#N/A	#N/A	-1.237	0.275
AT4G22670.1.4	-0.185	-0.662	-1.231	0.253	0.53	-5.64	AT4G22670.1.4	0	#N/A	#N/A	#N/A	-1.182	0.275
AT1G76810.1.2	-0.432	-0.363	-1.23	0.254	0.531	-5.641	AT1G76810.1.2	0	1	1	1	-1.226	0.275
AT2G37180.1	0.186	-1.799	1.228	0.254	0.532	-5.643	AT2G37180.1	0	1	1	1	1.18	0.274
AT4G03550.1	0.264	2.059	1.227	0.254	0.532	-5.644	AT4G03550.1	1	1	1	1	1.27	0.274
AT1G20696.1;AT1G20693.1	-0.754	-1.882	-1.225	0.255	0.533	-5.646	AT1G20696.1;AT1G20693.1	0	2	2	1	-1.228	0.273
AT5G40450.1.4	0.244	-0.184	1.224	0.256	0.534	-5.648	AT5G40450.1.4	0	1	1	1	1.198	0.273
AT3G52880.1;AT3G52880.2;AT5G03630.1	-0.384	-0.597	-1.223	0.256	0.534	-5.649	AT3G52880.1;AT3G52880.2;AT5G03630.1	0	1	1	1	-1.216	0.272
AT3G18780.2;AT1G49240.1	-0.357	0.711	-1.221	0.257	0.534	-5.651	AT3G18780.2;AT1G49240.1	0	1	1	1	-1.213	0.272
AT5G64090.1	0.195	2.059	1.221	0.257	0.534	-5.651	AT5G64090.1	1	1	1	1	1.295	0.272
AT3G14990.3;AT3G14990.2;AT3G14990.1.1	0.24	0.405	1.221	0.257	0.534	-5.651	AT3G14990.3;AT3G14990.2;AT3G14990.1.1	0	#N/A	#N/A	#N/A	1.194	0.272
ATMG01190.1;AT2G07698.1.1	-0.372	0.359	-1.22	0.257	0.534	-5.652	ATMG01190.1;AT2G07698.1.1	0	1	1	1	-1.213	0.272
AT1G63680.1.3	-3.062	-4.027	-1.219	0.257	0.535	-5.653	AT1G63680.1.3	0	#N/A	#N/A	#N/A	-1.225	0.272
AT4G27450.1.4	0.241	-0.157	1.218	0.258	0.535	-5.654	AT4G27450.1.4	0	#N/A	#N/A	#N/A	1.192	0.272
CON__P02662.42	0.232	2.024	1.217	0.258	0.535	-5.656	CON__P02662.42	0	#N/A	#N/A	#N/A	1.188	0.271
AT5G04420.3;AT5G04420.2;AT5G04420.1.1	-0.167	-0.677	-1.217	0.258	0.535	-5.656	AT5G04420.3;AT5G04420.2;AT5G04420.1.1	0	1	1	1	-1.158	0.271
AT1G43080.1;AT1G43100.1;AT1G43090.1	-0.444	-2.159	-1.216	0.259	0.536	-5.657	AT1G43080.1;AT1G43100.1;AT1G43090.1	0	1	1	1	-1.212	0.271
AT5G49760.1	-0.202	0.516	-1.215	0.259	0.536	-5.657	AT5G49760.1	0	2	2	2	-1.177	0.271
AT1G20440.1.10	-0.29	0.488	-1.215	0.259	0.536	-5.658	AT1G20440.1.10	0	1	1	1	-1.198	0.271
AT3G05420.1;AT3G05420.2	0.256	0.202	1.213	0.26	0.536	-5.66	AT3G05420.1;AT3G05420.2	1	1	1	1	1.257	0.271
AT3G18480.1	-0.284	0.786	-1.213	0.26	0.536	-5.66	AT3G18480.1	0	2	2	2	-1.196	0.271
AT5G20170.1	0.205	1.21	1.212	0.26	0.537	-5.661	AT5G20170.1	1	1	1	1	1.278	0.27
AT2G41740.1.1	-0.644	-2.817	-1.21	0.261	0.538	-5.664	AT2G41740.1.1	0	3	3	3	-1.211	0.269
AT2G27100.1.5	-0.698	-2.683	-1.208	0.261	0.538	-5.665	AT2G27100.1.5	0	#N/A	#N/A	#N/A	-1.211	0.269
AT3G09260.1.3	-0.441	-0.115	-1.208	0.261	0.538	-5.666	AT3G09260.1.3	0	1	1	1	-1.204	0.269
AT5G30510.1	0.179	-0.669	1.208	0.262	0.538	-5.666	AT5G30510.1	0	1	1	1	1.158	0.269
AT1G14580.2;AT1G14580.1	0.192	-0.009	1.207	0.262	0.538	-5.667	AT1G14580.2;AT1G14580.1	0	1	1	1	1.164	0.269
AT4G32340.1	0.192	2.471	1.206	0.262	0.538	-5.667	AT4G32340.1	2	2	2	2	1.276	0.269
AT5G48180.1	0.262	-1.309	1.204	0.263	0.54	-5.67	AT5G48180.1	0	1	1	1	1.184	0.268
AT1G56220.1;AT1G56220.3.1	0.278	1.577	1.203	0.263	0.54	-5.671	AT1G56220.1;AT1G56220.3.1	1	1	1	1	1.241	0.268
AT5G62260.1	0.321	0.719	1.203	0.263	0.54	-5.672	AT5G62260.1	0	1	1	1	1.191	0.268
AT1G20760.1.3	0.269	0.241	1.202	0.264	0.54	-5.672	AT1G20760.1.3	1	1	1	1	1.242	0.268
AT1G20760.1.4	0.437	2.39	1.2	0.264	0.541	-5.675	AT1G20760.1.4	1	1	1	1	1.218	0.267
AT4G11860.1	0.491	-0.3	1.197	0.266	0.543	-5.678	AT4G11860.1	0	1	1	1	1.195	0.265
AT3G16400.2;AT3G16400.1;AT3G16390.1	-0.25	0.175	-1.196	0.266	0.543	-5.679	AT3G16400.2;AT3G16400.1;AT3G16390.1	0	1	1	1	-1.174	0.265
AT3G15670.1.2	0.347	1.881	1.195	0.266	0.544	-5.68	AT3G15670.1.2	1	1	1	1	1.22	0.264
AT3G26050.1	0.477	-2.372	1.194	0.267	0.544	-5.681	AT3G26050.1	0	1	1	1	1.192	0.264
AT1G19835.2;AT1G19835.1	-0.254	-0.606	-1.193	0.267	0.545	-5.682	AT1G19835.2;AT1G19835.1	0	1	1	1	-1.171	0.264
AT5G52882.1	0.2	-0.275	1.192	0.267	0.545	-5.684	AT5G52882.1	0	1	1	1	1.155	0.264
AT5G25610.1	0.212	-0.336	1.191	0.268	0.545	-5.684	AT5G25610.1	0	1	1	1	1.158	0.264
AT2G17840.1.2	-0.314	-0.761	-1.191	0.268	0.545	-5.685	AT2G17840.1.2	0	#N/A	#N/A	#N/A	-1.179	0.264
AT1G22280.2;AT1G22280.1;AT1G22280.3	0.223	0.894	1.189	0.268	0.545	-5.686	AT1G22280.2;AT1G22280.1;AT1G22280.3	1	1	1	1	1.243	0.263
AT4G08850.2;AT4G08850.1	0.26	-0.919	1.189	0.268	0.545	-5.686	AT4G08850.2;AT4G08850.1	0	4	4	4	1.169	0.263
AT2G19540.1	-0.231	-2.455	-1.189	0.269	0.545	-5.687	AT2G19540.1	0	1	1	1	-1.162	0.263
AT1G63240.1	0.224	-0.492	1.188	0.269	0.545	-5.688	AT1G63240.1	0	1	1	1	1.159	0.263
AT1G30450.3;AT1G30450.2;AT1G30450.1.1	0.215	-0.608	1.188	0.269	0.545	-5.688	AT1G30450.3;AT1G30450.2;AT1G30450.1.1	0	#N/A	#N/A	#N/A	1.156	0.263
AT1G03350.1.1	0.335	-2.03	1.187	0.269	0.545	-5.688	AT1G03350.1.1	0	1	1	1	1.178	0.263
AT4G28520.1;AT4G28520.3;AT4G28520.2;AT4G28520.4.4	0.681	0.693	1.185	0.27	0.545	-5.691	AT4G28520.1;AT4G28520.3;AT4G28520.2;AT4G28520.4.4	0	1	1	1	1.187	0.263
AT3G13530.1.2	-0.463	-1.497	-1.185	0.27	0.545	-5.691	AT3G13530.1.2	0	1	1	1	-1.183	0.263
AT4G14960.2;AT1G50010.1;AT1G04820.1;AT4G14960.1;AT5G19780.1;AT5G19770.1.3	-0.624	-1.695	-1.184	0.27	0.545	-5.692	AT4G14960.2;AT1G50010.1;AT1G04820.1;AT4G14960.1;AT5G19780.1;AT5G19770.1.3	0	1	1	1	-1.186	0.263
AT5G55860.1.5	0.376	1.456	1.184	0.27	0.545	-5.692	AT5G55860.1.5	0	1	1	1	1.178	0.263
AT2G27285.1	0.308	1.118	1.184	0.27	0.545	-5.692	AT2G27285.1	0	1	1	1	1.172	0.263
AT4G11860.1.2	0.2	1.199	1.184	0.27	0.545	-5.692	AT4G11860.1.2	1	1	1	1	1.249	0.263
AT3G19420.1	-0.595	0.26	-1.184	0.27	0.545	-5.692	AT3G19420.1	0	2	2	2	-1.185	0.263
AT3G56150.2;AT3G56150.1.1	0.159	2.041	1.181	0.271	0.546	-5.695	AT3G56150.2;AT3G56150.1.1	0	#N/A	#N/A	#N/A	1.122	0.262
AT5G55300.2;AT5G55300.1.1	0.375	0.956	1.18	0.272	0.546	-5.696	AT5G55300.2;AT5G55300.1.1	0	1	1	1	1.174	0.262
AT1G75950.1;AT5G42190.1	0.239	-0.103	1.18	0.272	0.546	-5.696	AT1G75950.1;AT5G42190.1	0	1	1	1	1.156	0.262
AT5G38500.1	-0.38	-0.849	-1.18	0.272	0.546	-5.696	AT5G38500.1	0	1	1	1	-1.174	0.262
CON__P13645	-0.582	-0.35	-1.178	0.273	0.548	-5.699	CON__P13645	0	2	2	2	-1.178	0.261
AT4G32180.3;AT4G32180.2;AT4G32180.1	0.223	-0.18	1.177	0.273	0.548	-5.699	AT4G32180.3;AT4G32180.2;AT4G32180.1	0	1	1	1	1.149	0.261
AT1G80930.1	0.201	1.003	1.176	0.273	0.549	-5.701	AT1G80930.1	0	1	1	1	1.14	0.261
AT3G16460.2;AT3G16460.1.12	-0.324	1.244	-1.173	0.274	0.55	-5.704	AT3G16460.2;AT3G16460.1.12	0	#N/A	#N/A	#N/A	-1.163	0.26
AT5G20950.2;AT5G20950.1	-0.409	-2.019	-1.172	0.275	0.55	-5.705	AT5G20950.2;AT5G20950.1	0	1	1	1	-1.168	0.259
AT1G32400.3;AT1G32400.2;AT1G32400.1.1	-0.145	0.44	-1.169	0.276	0.552	-5.708	AT1G32400.3;AT1G32400.2;AT1G32400.1.1	0	2	2	2	-1.1	0.258
AT5G10950.1.1	0.224	1.99	1.168	0.276	0.553	-5.709	AT5G10950.1.1	1	1	1	1	1.219	0.258
AT5G11170.2;AT5G11200.1;AT5G11170.1;AT5G11200.3;AT5G11200.2.1	0.271	-2.305	1.164	0.278	0.555	-5.713	AT5G11170.2;AT5G11200.1;AT5G11170.1;AT5G11200.3;AT5G11200.2.1	0	#N/A	#N/A	#N/A	1.148	0.256
AT4G03500.1	0.212	-0.078	1.164	0.278	0.555	-5.714	AT4G03500.1	0	1	1	1	1.134	0.256
AT5G64080.2;AT5G64080.1	-0.439	1.075	-1.162	0.279	0.557	-5.717	AT5G64080.2;AT5G64080.1	1	1	1	1	-1.178	0.254
CON__P02662.21	0.331	-0.952	1.161	0.279	0.557	-5.717	CON__P02662.21	0	#N/A	#N/A	#N/A	1.152	0.254
AT2G16900.3;AT2G16900.2;AT2G16900.1.1	0.219	-0.099	1.159	0.28	0.558	-5.719	AT2G16900.3;AT2G16900.2;AT2G16900.1.1	0	1	1	1	1.131	0.254
AT1G12080.2;AT1G12080.1.1	-0.343	-0.287	-1.158	0.28	0.558	-5.72	AT1G12080.2;AT1G12080.1.1	0	1	1	1	-1.15	0.253
AT5G02500.1;AT5G02500.2;AT1G56410.1;AT5G02490.1;AT1G16030.1;AT3G09440.2;AT3G09440.1;AT3G12580.1.1	-0.342	-1.417	-1.158	0.28	0.558	-5.72	AT5G02500.1;AT5G02500.2;AT1G56410.1;AT5G02490.1;AT1G16030.1;AT3G09440.2;AT3G09440.1;AT3G12580.1.1	0	1	1	1	-1.15	0.253
AT2G05580.1	3.838	-10.22	1.156	0.281	0.559	-5.723	AT2G05580.1	0	0	0	1	1.161	0.253
AT1G35580.1;AT1G35580.2;AT1G35580.3.4	0.176	-0.804	1.155	0.281	0.559	-5.723	AT1G35580.1;AT1G35580.2;AT1G35580.3.4	0	#N/A	#N/A	#N/A	1.111	0.253
AT1G66680.1	0.232	-0.856	1.153	0.282	0.56	-5.726	AT1G66680.1	0	1	1	1	1.129	0.252
AT1G56340.1;AT1G56340.2;AT1G09210.1.1	0.215	1.303	1.153	0.282	0.56	-5.726	AT1G56340.1;AT1G56340.2;AT1G09210.1.1	0	1	1	1	1.124	0.252
AT5G06970.1.1	0.452	-1.445	1.152	0.283	0.56	-5.727	AT5G06970.1.1	0	1	1	1	1.15	0.252
AT4G01290.2;AT4G01290.1	0.173	-0.555	1.151	0.283	0.56	-5.728	AT4G01290.2;AT4G01290.1	0	2	2	2	1.105	0.252
AT5G60920.1	-0.327	1.382	-1.151	0.283	0.56	-5.728	AT5G60920.1	0	1	1	1	-1.142	0.252
AT4G27440.2;AT4G27440.1.3	-0.286	0.017	-1.149	0.284	0.561	-5.73	AT4G27440.2;AT4G27440.1.3	0	1	1	1	-1.136	0.251
AT5G41970.1	0.213	0.397	1.147	0.284	0.562	-5.732	AT5G41970.1	0	1	1	1	1.119	0.251
AT4G28980.2;AT4G28980.1.4	3.069	-3.97	1.147	0.284	0.562	-5.732	AT4G28980.2;AT4G28980.1.4	0	#N/A	#N/A	#N/A	1.153	0.251
AT5G62390.1	0.156	0.272	1.147	0.284	0.562	-5.732	AT5G62390.1	2	9	9	9	1.238	0.251
AT1G78900.2;AT1G78900.1	-0.302	-0.781	-1.147	0.285	0.562	-5.732	AT1G78900.2;AT1G78900.1	0	1	1	1	-1.135	0.251
AT5G61210.1.2	0.467	-0.738	1.146	0.285	0.562	-5.734	AT5G61210.1.2	0	3	3	3	1.144	0.25
AT3G50370.1.2	-0.26	0.592	-1.145	0.285	0.562	-5.735	AT3G50370.1.2	1	1	1	1	-1.181	0.25
AT5G08080.2;AT5G08080.1;AT5G08080.3	0.845	0.202	1.145	0.285	0.562	-5.735	AT5G08080.2;AT5G08080.1;AT5G08080.3	0	3	3	3	1.148	0.25
AT3G54230.1;AT3G54230.2	0.189	-0.143	1.144	0.285	0.562	-5.735	AT3G54230.1;AT3G54230.2	0	1	1	1	1.107	0.25
CON__P02662.41	0.206	4.782	1.143	0.286	0.562	-5.736	CON__P02662.41	0	#N/A	#N/A	#N/A	1.113	0.25
AT1G08820.2;AT1G08820.1.1	-0.228	0.596	-1.142	0.286	0.563	-5.737	AT1G08820.2;AT1G08820.1.1	0	#N/A	#N/A	#N/A	-1.118	0.25
AT1G06760.1;AT2G30620.1;AT2G30620.2	-0.254	-0.181	-1.142	0.287	0.563	-5.738	AT1G06760.1;AT2G30620.1;AT2G30620.2	0	1	1	1	-1.123	0.25
AT1G18070.1;AT1G18070.2;AT1G18070.3	-0.16	0.745	-1.14	0.287	0.564	-5.74	AT1G18070.1;AT1G18070.2;AT1G18070.3	1	1	1	1	-1.23	0.249
AT5G65770.3;AT5G65770.1;AT5G65780.2;AT5G65770.2.3	0.198	-1.262	1.139	0.288	0.564	-5.741	AT5G65770.3;AT5G65770.1;AT5G65780.2;AT5G65770.2.3	1	2	2	2	1.198	0.249
AT3G52400.1	-0.184	-1.164	-1.138	0.288	0.564	-5.742	AT3G52400.1	0	0	0	0	-1.1	0.249
AT5G14050.1	0.203	0.333	1.137	0.288	0.564	-5.742	AT5G14050.1	1	1	1	1	1.194	0.249
AT1G62390.1	0.154	0.32	1.137	0.288	0.564	-5.743	AT1G62390.1	0	1	1	1	1.081	0.249
AT1G07990.1.1	0.377	-1.228	1.137	0.288	0.564	-5.743	AT1G07990.1.1	0	2	2	2	1.132	0.249
AT3G19820.3;AT3G19820.2;AT3G19820.1	-0.295	-0.841	-1.136	0.289	0.564	-5.744	AT3G19820.3;AT3G19820.2;AT3G19820.1	0	1	1	1	-1.124	0.249
AT2G31680.1	0.176	0.082	1.136	0.289	0.564	-5.744	AT2G31680.1	0	1	1	1	1.094	0.249
AT4G34450.1	-0.316	-1.777	-1.136	0.289	0.564	-5.744	AT4G34450.1	0	1	1	1	-1.126	0.249
AT2G46180.1	-0.196	-2.115	-1.135	0.289	0.564	-5.745	AT2G46180.1	0	1	1	1	-1.101	0.249
AT1G10520.1	0.185	0.093	1.135	0.289	0.564	-5.746	AT1G10520.1	0	1	1	1	1.097	0.249
AT1G76180.2;AT1G76180.1.9	-0.34	4.051	-1.134	0.29	0.564	-5.746	AT1G76180.2;AT1G76180.1.9	0	#N/A	#N/A	#N/A	-1.126	0.249
AT4G36700.1.2	-3.875	-6.528	-1.133	0.29	0.564	-5.747	AT4G36700.1.2	0	1	0	1	-1.139	0.249
AT2G39800.3;AT2G39800.4;AT2G39800.1	-0.232	-0.891	-1.133	0.29	0.564	-5.747	AT2G39800.3;AT2G39800.4;AT2G39800.1	0	1	1	1	-1.111	0.249
AT3G52400.1.1	-0.19	0.852	-1.131	0.291	0.565	-5.75	AT3G52400.1.1	1	2	2	2	-1.194	0.248
AT5G25460.1;AT5G11420.1	-0.413	-1.359	-1.131	0.291	0.565	-5.75	AT5G25460.1;AT5G11420.1	0	1	1	1	-1.127	0.248
AT5G62390.1.3	-0.158	-0.567	-1.129	0.291	0.566	-5.751	AT5G62390.1.3	0	#N/A	#N/A	#N/A	-1.077	0.247
AT1G57990.1	-0.16	1.363	-1.129	0.292	0.566	-5.752	AT1G57990.1	1	4	4	4	-1.217	0.247
AT2G07360.1;AT2G07360.2.1	0.178	1.149	1.128	0.292	0.566	-5.753	AT2G07360.1;AT2G07360.2.1	1	1	1	1	1.198	0.247
AT1G76810.1	-0.189	0.775	-1.127	0.292	0.566	-5.753	AT1G76810.1	1	1	1	1	-1.191	0.247
AT1G27950.1	0.348	1.578	1.127	0.292	0.566	-5.753	AT1G27950.1	1	1	1	1	1.149	0.247
AT1G15340.1;AT1G15340.2	0.275	1.352	1.121	0.295	0.57	-5.76	AT1G15340.1;AT1G15340.2	1	1	1	1	1.152	0.244
CON__P04264.1	-0.319	1.562	-1.119	0.296	0.572	-5.762	CON__P04264.1	1	1	1	1	-1.143	0.243
ATMG01190.1;AT2G07698.1.3	-0.24	0.215	-1.113	0.298	0.575	-5.769	ATMG01190.1;AT2G07698.1.3	0	#N/A	#N/A	#N/A	-1.093	0.24
AT5G64010.1	0.487	-0.623	1.113	0.298	0.575	-5.769	AT5G64010.1	0	1	1	1	1.112	0.24
AT1G11310.1.1	0.183	0.93	1.109	0.3	0.575	-5.772	AT1G11310.1.1	0	#N/A	#N/A	#N/A	1.073	0.24
AT4G37870.1.6	0.755	-1.75	1.109	0.3	0.575	-5.773	AT4G37870.1.6	0	#N/A	#N/A	#N/A	1.112	0.24
AT3G56850.1	0.216	0.207	1.108	0.3	0.575	-5.773	AT3G56850.1	0	2	2	2	1.084	0.24
AT1G08420.2;AT1G08420.1.1	0.225	-0.696	1.108	0.3	0.575	-5.773	AT1G08420.2;AT1G08420.1.1	0	#N/A	#N/A	#N/A	1.086	0.24
AT3G08710.2;AT3G08710.1	-0.239	2.465	-1.108	0.3	0.575	-5.774	AT3G08710.2;AT3G08710.1	2	3	3	3	-1.144	0.24
AT5G25120.1	-0.268	-0.097	-1.108	0.3	0.575	-5.774	AT5G25120.1	0	1	1	1	-1.093	0.24
AT3G19170.2;AT3G19170.1	-0.177	-0.766	-1.107	0.3	0.575	-5.774	AT3G19170.2;AT3G19170.1	0	1	1	1	-1.069	0.24
AT2G35050.1.1	0.223	1.922	1.107	0.301	0.575	-5.775	AT2G35050.1.1	1	1	1	1	1.15	0.24
AT3G15950.1;AT3G15950.2.9	0.288	-2.089	1.107	0.301	0.575	-5.775	AT3G15950.1;AT3G15950.2.9	0	1	1	1	1.095	0.24
AT5G65910.1.1	0.219	0.733	1.106	0.301	0.575	-5.776	AT5G65910.1.1	0	1	1	1	1.082	0.24
AT3G09560.3;AT3G09560.2;AT3G09560.1.2	0.201	-0.707	1.106	0.301	0.575	-5.776	AT3G09560.3;AT3G09560.2;AT3G09560.1.2	0	#N/A	#N/A	#N/A	1.077	0.24
AT3G23450.1	-0.303	0.32	-1.106	0.301	0.575	-5.776	AT3G23450.1	0	1	1	1	-1.096	0.24
AT3G43590.1	3.83	-5.326	1.106	0.301	0.575	-5.776	AT3G43590.1	0	1	1	1	1.111	0.24
AT5G64160.1	0.193	-0.55	1.105	0.301	0.575	-5.776	AT5G64160.1	0	2	2	2	1.074	0.24
AT1G22530.1.6	-0.267	0.275	-1.105	0.301	0.575	-5.776	AT1G22530.1.6	0	1	1	1	-1.091	0.24
AT3G05900.1.4	-0.413	0.678	-1.105	0.301	0.576	-5.777	AT3G05900.1.4	1	1	1	1	-1.121	0.24
AT5G17920.2;AT5G17920.1.4	-0.362	1.319	-1.102	0.302	0.577	-5.78	AT5G17920.2;AT5G17920.1.4	1	1	1	1	-1.121	0.238
AT1G74690.1.7	-0.403	-2.261	-1.101	0.303	0.578	-5.781	AT1G74690.1.7	0	#N/A	#N/A	#N/A	-1.098	0.238
AT3G48860.1;AT3G48860.2	-0.296	-0.107	-1.101	0.303	0.578	-5.781	AT3G48860.1;AT3G48860.2	0	1	1	1	-1.09	0.238
AT4G11740.1.3	0.253	-2.303	1.1	0.303	0.578	-5.782	AT4G11740.1.3	0	4	4	3	1.083	0.238
AT3G27350.1;AT3G27350.2.1	-3.626	-5.584	-1.097	0.305	0.58	-5.785	AT3G27350.1;AT3G27350.2.1	0	#N/A	#N/A	#N/A	-1.102	0.237
AT2G02170.2;AT2G02170.1.1	0.198	-0.126	1.095	0.305	0.581	-5.787	AT2G02170.2;AT2G02170.1.1	0	1	1	1	1.066	0.236
AT5G19070.1	0.191	0.186	1.094	0.306	0.581	-5.788	AT5G19070.1	0	1	1	1	1.062	0.236
AT1G06760.1	0.375	-1.83	1.093	0.306	0.581	-5.789	AT1G06760.1	1	1	1	1	1.111	0.235
AT5G14540.1	0.208	0.904	1.092	0.307	0.581	-5.79	AT5G14540.1	0	2	2	2	1.066	0.235
AT3G60600.2;AT3G60600.3;AT3G60600.1	-0.242	-1.044	-1.092	0.307	0.581	-5.791	AT3G60600.2;AT3G60600.3;AT3G60600.1	0	2	2	2	-1.074	0.235
AT2G46630.1	0.17	1.298	1.091	0.307	0.581	-5.791	AT2G46630.1	0	1	1	1	1.051	0.235
AT5G16150.3;AT5G16150.2;AT5G16150.1	-0.199	-1.136	-1.091	0.307	0.581	-5.791	AT5G16150.3;AT5G16150.2;AT5G16150.1	0	1	1	1	-1.063	0.235
AT5G52490.1	0.185	2.322	1.09	0.307	0.582	-5.792	AT5G52490.1	1	1	1	1	1.149	0.235
AT3G58110.2;AT3G58110.1	3.839	-6.653	1.089	0.308	0.582	-5.793	AT3G58110.2;AT3G58110.1	0	1	0	1	1.094	0.235
NA.20	-0.201	1.301	-1.089	0.308	0.582	-5.794	NA.20	1	#N/A	#N/A	#N/A	-1.139	0.235
AT4G05150.1.3	-0.39	-0.884	-1.087	0.308	0.583	-5.795	AT4G05150.1.3	0	#N/A	#N/A	#N/A	-1.084	0.234
AT4G24280.1.2	0.625	-0.715	1.086	0.309	0.583	-5.796	AT4G24280.1.2	0	#N/A	#N/A	#N/A	1.088	0.234
AT1G19870.1.14	-0.174	-1.05	-1.086	0.309	0.583	-5.796	AT1G19870.1.14	0	#N/A	#N/A	#N/A	-1.049	0.234
AT4G20360.1;AT4G02930.1	0.268	0.823	1.085	0.309	0.584	-5.797	AT4G20360.1;AT4G02930.1	0	2	2	2	1.072	0.234
AT5G35430.1	-3.542	-6.623	-1.084	0.31	0.584	-5.798	AT5G35430.1	0	1	0	1	-1.09	0.234
AT5G64130.1;AT5G64130.3.2	0.276	-1.498	1.083	0.31	0.584	-5.799	AT5G64130.1;AT5G64130.3.2	0	1	1	1	1.071	0.233
AT3G54170.1.1	3.589	-11.365	1.082	0.311	0.584	-5.8	AT3G54170.1.1	0	0	0	0	1.088	0.233
AT3G48190.1	0.184	-0.712	1.082	0.311	0.584	-5.801	AT3G48190.1	0	1	1	1	1.049	0.233
AT1G18950.1.1	0.14	0.156	1.081	0.311	0.584	-5.801	AT1G18950.1.1	1	1	1	1	1.184	0.233
AT1G43690.1.1	-0.161	-0.375	-1.081	0.311	0.584	-5.802	AT1G43690.1.1	0	#N/A	#N/A	#N/A	-1.037	0.233
AT4G39260.1;AT4G39260.3;AT4G39260.2	-0.341	0.073	-1.08	0.311	0.584	-5.802	AT4G39260.1;AT4G39260.3;AT4G39260.2	1	1	1	1	-1.1	0.233
AT5G52530.3;AT5G52530.2;AT5G52530.1	0.228	0.345	1.08	0.312	0.584	-5.803	AT5G52530.3;AT5G52530.2;AT5G52530.1	0	1	1	1	1.06	0.233
AT5G23820.1	-0.326	-0.271	-1.08	0.312	0.584	-5.803	AT5G23820.1	0	1	1	1	-1.072	0.233
AT5G03040.3;AT5G03040.2;AT5G03040.1.1	0.152	1.799	1.076	0.313	0.587	-5.807	AT5G03040.3;AT5G03040.2;AT5G03040.1.1	1	1	1	1	1.161	0.231
AT1G72150.1.19	-0.31	0.695	-1.074	0.314	0.588	-5.809	AT1G72150.1.19	0	#N/A	#N/A	#N/A	-1.065	0.23
AT5G16260.1.1	0.151	-1.12	1.073	0.315	0.589	-5.81	AT5G16260.1.1	0	2	2	2	1.024	0.23
AT3G12290.1	-0.599	1.05	-1.071	0.315	0.589	-5.811	AT3G12290.1	1	1	1	1	-1.081	0.23
AT4G27450.1	0.335	0.86	1.071	0.315	0.589	-5.812	AT4G27450.1	0	1	1	1	1.065	0.23
AT3G12950.1	-0.161	-0.601	-1.068	0.317	0.591	-5.815	AT3G12950.1	0	2	2	2	-1.026	0.228
AT4G35230.1	-0.147	-0.163	-1.067	0.317	0.592	-5.816	AT4G35230.1	0	2	2	2	-1.016	0.228
AT1G80930.1.2	0.268	-0.023	1.065	0.318	0.593	-5.818	AT1G80930.1.2	0	1	1	1	1.053	0.227
AT1G79550.2;AT1G79550.1	-0.242	-0.009	-1.062	0.319	0.595	-5.821	AT1G79550.2;AT1G79550.1	0	1	1	1	-1.046	0.226
AT1G20760.1.8	-0.357	-1.339	-1.061	0.32	0.595	-5.822	AT1G20760.1.8	0	#N/A	#N/A	#N/A	-1.056	0.225
AT3G22850.1.1	0.229	1.198	1.06	0.32	0.595	-5.823	AT3G22850.1.1	1	1	1	1	1.097	0.225
AT4G22890.3;AT4G22890.2;AT4G22890.1	0.287	-2.242	1.059	0.32	0.595	-5.824	AT4G22890.3;AT4G22890.2;AT4G22890.1	0	1	1	1	1.05	0.225
AT1G79090.2;AT1G79090.1.1	-0.275	-0.728	-1.059	0.32	0.595	-5.824	AT1G79090.2;AT1G79090.1.1	0	2	2	2	-1.048	0.225
AT1G10290.1.3	0.254	-0.369	1.059	0.32	0.595	-5.824	AT1G10290.1.3	0	1	1	1	1.045	0.225
AT1G21750.2;AT1G21750.1;AT1G77510.1	0.172	0.812	1.058	0.321	0.596	-5.825	AT1G21750.2;AT1G21750.1;AT1G77510.1	1	1	1	1	1.12	0.225
AT1G72150.1.8	0.182	3.27	1.057	0.321	0.596	-5.826	AT1G72150.1.8	0	1	1	1	1.026	0.225
AT1G56460.1;AT1G56460.2	3.781	-5.194	1.056	0.322	0.596	-5.827	AT1G56460.1;AT1G56460.2	0	1	1	1	1.062	0.225
AT3G05900.1.6	-0.551	-1.724	-1.054	0.323	0.597	-5.829	AT3G05900.1.6	0	1	1	1	-1.055	0.224
AT4G26630.2;AT4G26630.1	-0.523	1.64	-1.054	0.323	0.597	-5.829	AT4G26630.2;AT4G26630.1	1	1	1	1	-1.065	0.224
AT5G44120.3;AT5G44120.2;AT5G44120.1.6	-0.218	-1.312	-1.052	0.323	0.599	-5.831	AT5G44120.3;AT5G44120.2;AT5G44120.1.6	0	1	1	1	-1.032	0.223
AT3G17570.1	0.211	0.9	1.051	0.324	0.599	-5.832	AT3G17570.1	0	1	1	1	1.029	0.223
AT3G22640.1.1	0.359	-1.009	1.049	0.325	0.6	-5.834	AT3G22640.1.1	0	1	1	1	1.045	0.222
AT5G49140.1	0.291	0.017	1.047	0.325	0.601	-5.836	AT5G49140.1	0	1	1	1	1.038	0.221
AT1G34320.1	0.175	0.768	1.047	0.325	0.601	-5.836	AT1G34320.1	1	1	1	1	1.106	0.221
AT5G38420.1;AT5G38410.1;AT5G38410.3;AT5G38410.2;AT5G38430.1;AT1G67090.1.1	-0.394	0.033	-1.047	0.326	0.601	-5.836	AT5G38420.1;AT5G38410.1;AT5G38410.3;AT5G38410.2;AT5G38430.1;AT1G67090.1.1	0	1	1	1	-1.044	0.221
AT3G26400.1.1	0.272	-1.415	1.046	0.326	0.601	-5.837	AT3G26400.1.1	0	1	1	1	1.035	0.221
AT3G62800.3;AT3G62800.2;AT3G62800.1.1	0.363	-0.401	1.044	0.327	0.602	-5.839	AT3G62800.3;AT3G62800.2;AT3G62800.1.1	0	1	1	1	1.04	0.22
AT1G10870.1	-0.219	-2.364	-1.043	0.327	0.602	-5.84	AT1G10870.1	0	1	1	1	-1.024	0.22
AT3G22520.1	-0.256	-1.32	-1.043	0.327	0.602	-5.84	AT3G22520.1	0	2	2	2	-1.03	0.22
AT5G14050.1.1	-0.466	-2.441	-1.043	0.327	0.602	-5.84	AT5G14050.1.1	0	2	1	2	-1.042	0.22
AT3G21720.1	-0.299	-3.171	-1.041	0.328	0.603	-5.842	AT3G21720.1	0	1	1	1	-1.033	0.22
CON__P02662.43	-0.183	-0.398	-1.041	0.328	0.603	-5.842	CON__P02662.43	0	#N/A	#N/A	#N/A	-1.011	0.22
AT2G41840.1	0.188	1.165	1.04	0.329	0.603	-5.843	AT2G41840.1	0	1	1	1	1.012	0.22
AT4G34870.1;AT2G16600.2;AT2G16600.1;AT3G56070.2;AT3G56070.1	-0.36	0.152	-1.04	0.329	0.603	-5.843	AT4G34870.1;AT2G16600.2;AT2G16600.1;AT3G56070.2;AT3G56070.1	0	1	1	1	-1.036	0.22
AT3G13470.1	-0.155	-0.539	-1.039	0.329	0.603	-5.844	AT3G13470.1	0	1	1	1	-0.997	0.22
AT2G36530.1	-0.266	2.496	-1.039	0.329	0.603	-5.844	AT2G36530.1	1	1	1	1	-1.066	0.22
CON__P02662.20	0.271	-1.01	1.038	0.33	0.603	-5.845	CON__P02662.20	0	#N/A	#N/A	#N/A	1.027	0.22
AT4G11740.1.8	0.25	-0.159	1.038	0.33	0.603	-5.845	AT4G11740.1.8	0	#N/A	#N/A	#N/A	1.024	0.22
AT3G48530.1	0.227	1.446	1.036	0.33	0.604	-5.847	AT3G48530.1	1	1	1	1	1.071	0.219
AT3G09260.1.4	-0.311	-0.203	-1.036	0.33	0.604	-5.847	AT3G09260.1.4	0	1	1	1	-1.029	0.219
AT5G40450.1.8	0.306	-0.618	1.033	0.332	0.606	-5.85	AT5G40450.1.8	1	1	1	1	1.054	0.218
AT3G02860.1;AT3G02860.2.1	-0.307	-1.495	-1.032	0.332	0.606	-5.852	AT3G02860.1;AT3G02860.2.1	0	0	0	0	-1.024	0.217
AT4G32551.1;AT4G32551.2	0.151	-2.191	1.031	0.333	0.606	-5.852	AT4G32551.1;AT4G32551.2	0	1	1	1	0.988	0.217
AT2G27090.1	0.311	-1.066	1.031	0.333	0.606	-5.852	AT2G27090.1	0	1	1	1	1.024	0.217
AT1G33050.3;AT1G33050.2;AT1G33050.4;AT1G33050.1	0.459	-2.148	1.03	0.333	0.606	-5.853	AT1G33050.3;AT1G33050.2;AT1G33050.4;AT1G33050.1	0	1	1	1	1.03	0.217
AT1G30450.3;AT1G30450.2;AT1G30450.1	-0.227	-0.66	-1.03	0.333	0.606	-5.853	AT1G30450.3;AT1G30450.2;AT1G30450.1	0	3	3	3	-1.013	0.217
AT1G56070.1	-0.465	-1.797	-1.029	0.333	0.606	-5.854	AT1G56070.1	0	1	1	1	-1.029	0.217
AT5G63550.1;AT5G63550.2.1	0.3	3.087	1.028	0.334	0.607	-5.855	AT5G63550.1;AT5G63550.2.1	1	1	1	1	1.049	0.217
AT1G01780.1.2	0.259	0.975	1.027	0.334	0.607	-5.856	AT1G01780.1.2	0	1	1	1	1.015	0.217
AT1G64110.1;AT1G64110.3;AT1G64110.2.1	-0.191	0.854	-1.027	0.334	0.607	-5.856	AT1G64110.1;AT1G64110.3;AT1G64110.2.1	0	1	1	1	-1.002	0.217
AT2G37340.3;AT2G37340.2;AT2G37340.1.4	0.215	3.829	1.025	0.335	0.607	-5.858	AT2G37340.3;AT2G37340.2;AT2G37340.1.4	0	1	1	1	1.006	0.216
AT3G53420.2;AT3G53420.1.1	-0.237	2.128	-1.025	0.335	0.607	-5.858	AT3G53420.2;AT3G53420.1.1	1	1	1	1	-1.056	0.216
AT2G20900.3;AT2G20900.2	0.222	-0.175	1.025	0.335	0.607	-5.858	AT2G20900.3;AT2G20900.2	0	1	1	1	1.007	0.216
AT5G45690.1	0.253	-0.709	1.024	0.336	0.607	-5.859	AT5G45690.1	0	1	1	1	1.011	0.216
AT5G53440.1.1	0.149	1.388	1.023	0.336	0.607	-5.86	AT5G53440.1.1	0	1	1	1	0.98	0.216
AT5G16730.1	0.242	0.502	1.023	0.336	0.607	-5.86	AT5G16730.1	1	1	1	1	1.054	0.216
AT1G22015.1	0.232	-1.056	1.022	0.337	0.608	-5.861	AT1G22015.1	0	1	1	1	1.006	0.216
CON__P02662.29	0.856	0.749	1.022	0.337	0.608	-5.861	CON__P02662.29	0	#N/A	#N/A	#N/A	1.025	0.216
AT3G48530.1.2	0.156	1.45	1.021	0.337	0.608	-5.862	AT3G48530.1.2	1	1	1	1	1.09	0.216
AT5G56030.1;AT5G56010.1;AT5G56030.2	-0.335	0.344	-1.021	0.337	0.608	-5.862	AT5G56030.1;AT5G56010.1;AT5G56030.2	0	1	1	1	-1.016	0.216
AT1G30690.2;AT1G30690.1.9	0.896	1.439	1.02	0.338	0.609	-5.863	AT1G30690.2;AT1G30690.1.9	0	#N/A	#N/A	#N/A	1.023	0.216
AT2G38610.2;AT2G38610.1	-0.356	-2.069	-1.018	0.338	0.609	-5.865	AT2G38610.2;AT2G38610.1	0	1	1	1	-1.015	0.215
AT1G76180.2;AT1G76180.1.6	-0.434	-0.649	-1.018	0.338	0.609	-5.865	AT1G76180.2;AT1G76180.1.6	1	1	1	1	-1.031	0.215
AT3G13470.1;AT1G55490.2;AT1G55490.1;AT5G56500.2;AT5G56500.1	0.257	-0.14	1.017	0.339	0.61	-5.866	AT3G13470.1;AT1G55490.2;AT1G55490.1;AT5G56500.2;AT5G56500.1	0	1	1	1	1.005	0.215
AT5G26740.3;AT5G26740.2;AT5G26740.1	0.179	-0.383	1.016	0.339	0.61	-5.867	AT5G26740.3;AT5G26740.2;AT5G26740.1	0	1	1	1	0.987	0.215
AT3G27390.1	0.342	1.728	1.014	0.34	0.611	-5.869	AT3G27390.1	1	1	1	1	1.031	0.214
AT3G15670.1.5	-3.406	-10.159	-1.013	0.341	0.611	-5.87	AT3G15670.1.5	0	1	0	0	-1.018	0.214
AT2G27710.4;AT2G27710.3;AT2G27710.2;AT2G27710.1.1	-0.414	-0.417	-1.013	0.341	0.611	-5.87	AT2G27710.4;AT2G27710.3;AT2G27710.2;AT2G27710.1.1	0	1	1	1	-1.012	0.214
AT4G08920.1.1	0.175	0.185	1.01	0.342	0.613	-5.873	AT4G08920.1.1	0	1	1	1	0.981	0.212
AT5G10020.2;AT5G10020.1	-0.278	-1.802	-1.007	0.343	0.615	-5.876	AT5G10020.2;AT5G10020.1	0	1	1	1	-0.998	0.211
AT3G16460.2;AT3G16460.1.13	0.347	0.608	1.007	0.343	0.615	-5.876	AT3G16460.2;AT3G16460.1.13	0	#N/A	#N/A	#N/A	1.003	0.211
AT3G13225.1;AT3G13225.2	0.227	-0.447	1.007	0.343	0.615	-5.876	AT3G13225.1;AT3G13225.2	0	1	1	1	0.991	0.211
AT1G31870.2;AT1G31870.1.2	0.174	0.162	1.004	0.345	0.616	-5.879	AT1G31870.2;AT1G31870.1.2	0	1	1	1	0.974	0.21
AT2G36640.1	-0.192	-0.824	-1.004	0.345	0.616	-5.879	AT2G36640.1	0	1	1	1	-0.98	0.21
NA.14	-0.172	-0.893	-1.003	0.345	0.617	-5.88	NA.14	1	#N/A	#N/A	#N/A	-1.056	0.21
AT1G76850.1	-0.271	1.54	-1.002	0.346	0.617	-5.881	AT1G76850.1	0	1	1	1	-0.992	0.21
AT1G48210.1;AT1G48210.2;AT3G17410.1	-0.221	-0.956	-1.001	0.346	0.618	-5.882	AT1G48210.1;AT1G48210.2;AT3G17410.1	0	1	1	1	-0.984	0.209
AT4G27450.1.2	0.136	1.42	0.999	0.347	0.619	-5.884	AT4G27450.1.2	0	6	6	6	0.95	0.209
AT5G44120.3;AT5G44120.2;AT5G44120.1.9	0.505	0.558	0.996	0.348	0.62	-5.886	AT5G44120.3;AT5G44120.2;AT5G44120.1.9	0	1	1	1	0.997	0.208
AT4G28520.1;AT4G28520.3.7	0.441	-0.285	0.996	0.348	0.62	-5.887	AT4G28520.1;AT4G28520.3.7	0	#N/A	#N/A	#N/A	0.996	0.208
AT3G57410.1.3	-0.301	1.257	-0.995	0.349	0.62	-5.887	AT3G57410.1.3	0	#N/A	#N/A	#N/A	-0.989	0.208
AT4G32610.1.1	0.258	-0.411	0.994	0.349	0.62	-5.888	AT4G32610.1.1	0	3	3	3	0.984	0.208
AT2G22300.2;AT2G22300.1	-0.154	-0.532	-0.994	0.349	0.62	-5.888	AT2G22300.2;AT2G22300.1	0	1	1	1	-0.957	0.208
AT3G19370.3;AT3G19370.2;AT3G19370.1	-3.499	-10.016	-0.994	0.349	0.62	-5.889	AT3G19370.3;AT3G19370.2;AT3G19370.1	0	1	0	0	-0.999	0.208
AT1G73450.1	-3.296	-10.191	-0.994	0.349	0.62	-5.889	AT1G73450.1	0	1	0	0	-0.999	0.208
AT1G18080.1	-0.301	-1.406	-0.993	0.35	0.62	-5.889	AT1G18080.1	0	1	1	1	-0.987	0.208
AT2G27710.4;AT2G27710.3;AT2G27710.2;AT2G27710.1;AT3G44590.2;AT3G44590.1;AT2G27720.1;AT2G27720.3;AT2G27720.2.3	0.143	2.394	0.993	0.35	0.62	-5.889	AT2G27710.4;AT2G27710.3;AT2G27710.2;AT2G27710.1;AT3G44590.2;AT3G44590.1;AT2G27720.1;AT2G27720.3;AT2G27720.2.3	0	#N/A	#N/A	#N/A	0.95	0.208
AT5G57290.3;AT5G57290.1;AT4G25890.1.2	0.165	1.994	0.993	0.35	0.62	-5.89	AT5G57290.3;AT5G57290.1;AT4G25890.1.2	0	#N/A	#N/A	#N/A	0.961	0.208
AT2G01690.1;AT2G01690.2	0.238	0.289	0.992	0.35	0.62	-5.89	AT2G01690.1;AT2G01690.2	0	1	1	1	0.979	0.208
AT1G17130.1;AT1G17130.2	0.34	-0.364	0.989	0.351	0.622	-5.893	AT1G17130.1;AT1G17130.2	0	1	1	1	0.985	0.206
AT1G33980.1;AT1G33980.2	0.255	-0.85	0.989	0.352	0.622	-5.894	AT1G33980.1;AT1G33980.2	0	1	1	1	0.978	0.206
AT4G00810.2;AT4G00810.1	0.46	-0.389	0.988	0.352	0.622	-5.894	AT4G00810.2;AT4G00810.1	0	1	1	1	0.989	0.206
AT4G32460.1;AT4G32460.2	0.223	-0.825	0.986	0.353	0.623	-5.896	AT4G32460.1;AT4G32460.2	0	1	1	1	0.971	0.205
AT1G54010.1	-0.416	-0.859	-0.985	0.354	0.624	-5.897	AT1G54010.1	0	1	1	1	-0.984	0.205
AT5G44200.2;AT5G44200.1.1	0.243	-0.81	0.985	0.354	0.624	-5.897	AT5G44200.2;AT5G44200.1.1	0	1	1	1	0.973	0.205
AT3G07020.2;AT3G07020.1.1	0.228	0.752	0.983	0.354	0.625	-5.899	AT3G07020.2;AT3G07020.1.1	0	3	3	3	0.969	0.204
AT3G10980.1	0.199	3.365	0.982	0.355	0.625	-5.899	AT3G10980.1	1	1	1	1	1.021	0.204
AT4G27160.1	-0.227	-1.22	-0.981	0.355	0.625	-5.9	AT4G27160.1	0	1	1	1	-0.967	0.204
AT5G47480.1.1	0.136	0.961	0.981	0.355	0.625	-5.901	AT5G47480.1.1	0	1	1	1	0.934	0.204
AT3G12050.2;AT3G12050.1	0.209	2.043	0.98	0.356	0.625	-5.902	AT3G12050.2;AT3G12050.1	1	2	2	2	1.015	0.204
AT1G73660.1	0.15	1.533	0.98	0.356	0.625	-5.902	AT1G73660.1	0	1	1	1	0.943	0.204
AT2G34970.1.5	0.236	-1.007	0.979	0.356	0.625	-5.902	AT2G34970.1.5	0	#N/A	#N/A	#N/A	0.967	0.204
AT1G69030.1	-0.634	2.225	-0.979	0.356	0.625	-5.902	AT1G69030.1	2	2	2	2	-0.987	0.204
AT3G55020.1	-0.16	-0.036	-0.979	0.356	0.625	-5.903	AT3G55020.1	0	1	1	1	-0.946	0.204
AT3G23990.1	0.127	-0.914	0.978	0.357	0.625	-5.904	AT3G23990.1	0	1	1	1	0.925	0.204
AT5G08305.1	-0.461	-2.087	-0.978	0.357	0.625	-5.904	AT5G08305.1	0	1	1	1	-0.978	0.204
AT3G09260.1;AT1G66270.2;AT1G66270.1	-0.248	-0.136	-0.976	0.357	0.625	-5.905	AT3G09260.1;AT1G66270.2;AT1G66270.1	0	1	1	1	-0.965	0.204
AT3G56860.5;AT3G56860.4;AT3G56860.3;AT3G56860.2;AT3G56860.1	0.187	0.163	0.975	0.358	0.625	-5.907	AT3G56860.5;AT3G56860.4;AT3G56860.3;AT3G56860.2;AT3G56860.1	0	1	1	1	0.952	0.204
AT1G20440.1.14	0.243	2.202	0.975	0.358	0.625	-5.907	AT1G20440.1.14	0	#N/A	#N/A	#N/A	0.963	0.204
AT3G15950.1;AT3G15950.2.4	-0.234	-0.181	-0.974	0.358	0.625	-5.907	AT3G15950.1;AT3G15950.2.4	0	1	1	1	-0.962	0.204
AT3G09560.3;AT3G09560.2;AT3G09560.1	-0.192	-1.242	-0.974	0.358	0.625	-5.907	AT3G09560.3;AT3G09560.2;AT3G09560.1	0	2	2	2	-0.953	0.204
AT2G05380.1;AT2G05380.2	0.247	-1.946	0.974	0.358	0.625	-5.907	AT2G05380.1;AT2G05380.2	0	1	1	1	0.963	0.204
AT4G24280.1.1	0.456	-0.395	0.973	0.359	0.625	-5.908	AT4G24280.1.1	0	1	1	1	0.974	0.204
AT3G46840.1	0.3	-0.715	0.973	0.359	0.625	-5.908	AT3G46840.1	0	1	1	1	0.967	0.204
AT2G25930.1	0.192	-0.356	0.973	0.359	0.625	-5.908	AT2G25930.1	0	1	1	1	0.952	0.204
AT1G76680.1;AT1G76680.2	0.352	-1.807	0.973	0.359	0.625	-5.909	AT1G76680.1;AT1G76680.2	0	1	1	1	0.97	0.204
AT5G38640.1	0.201	0.356	0.97	0.36	0.627	-5.911	AT5G38640.1	0	1	1	1	0.952	0.203
AT4G14960.2;AT1G50010.1;AT1G04820.1;AT4G14960.1;AT1G64740.1	-0.522	0.303	-0.968	0.361	0.628	-5.913	AT4G14960.2;AT1G50010.1;AT1G04820.1;AT4G14960.1;AT1G64740.1	0	1	1	1	-0.969	0.202
AT3G13930.1	-0.179	0.142	-0.967	0.362	0.629	-5.914	AT3G13930.1	0	1	1	1	-0.943	0.202
AT3G03720.2;AT3G03720.1	-3.452	-5.119	-0.967	0.362	0.629	-5.914	AT3G03720.2;AT3G03720.1	0	1	1	1	-0.972	0.202
AT1G74060.1;AT1G74050.1;AT1G18540.1	-0.186	-1.133	-0.964	0.363	0.63	-5.917	AT1G74060.1;AT1G74050.1;AT1G18540.1	0	1	1	1	-0.942	0.2
AT3G16400.2;AT3G16400.1;AT3G16390.1;AT3G16410.1	-0.222	-0.398	-0.964	0.363	0.63	-5.917	AT3G16400.2;AT3G16400.1;AT3G16390.1;AT3G16410.1	0	1	1	1	-0.949	0.2
AT3G52290.1	0.182	0.329	0.963	0.364	0.631	-5.918	AT3G52290.1	0	1	1	1	0.94	0.2
AT1G04410.1;AT5G43330.1.1	-0.24	0.544	-0.961	0.365	0.632	-5.92	AT1G04410.1;AT5G43330.1.1	1	1	1	1	-0.986	0.199
AT5G54190.1;AT5G54190.2	-0.179	-0.005	-0.958	0.366	0.632	-5.922	AT5G54190.1;AT5G54190.2	0	1	1	1	-0.934	0.199
AT1G06530.1	3.373	-5.361	0.957	0.366	0.632	-5.923	AT1G06530.1	0	1	1	1	0.962	0.199
AT4G10760.1	0.466	-1.042	0.957	0.366	0.632	-5.923	AT4G10760.1	0	1	1	1	0.958	0.199
AT4G08500.1	0.251	-0.7	0.957	0.367	0.632	-5.924	AT4G08500.1	0	1	1	1	0.947	0.199
AT1G75240.1.1	0.232	1.074	0.957	0.367	0.632	-5.924	AT1G75240.1.1	1	1	1	1	0.984	0.199
AT3G12280.2;AT3G12280.1	0.207	1.304	0.957	0.367	0.632	-5.924	AT3G12280.2;AT3G12280.1	1	1	1	1	0.99	0.199
AT2G37160.1;AT2G37160.2	0.497	0.603	0.956	0.367	0.632	-5.924	AT2G37160.1;AT2G37160.2	0	1	1	1	0.958	0.199
AT3G55460.1.3	0.136	1.674	0.956	0.367	0.632	-5.924	AT3G55460.1.3	0	#N/A	#N/A	#N/A	0.914	0.199
AT1G51690.2;AT1G51690.1;AT1G51690.3.1	0.466	0.447	0.955	0.367	0.632	-5.925	AT1G51690.2;AT1G51690.1;AT1G51690.3.1	0	2	2	2	0.956	0.199
AT5G03280.1.2	0.122	1.573	0.955	0.367	0.632	-5.925	AT5G03280.1.2	0	#N/A	#N/A	#N/A	0.902	0.199
AT5G12350.1;AT5G19420.1;AT5G19420.2	0.169	-2.646	0.955	0.367	0.632	-5.925	AT5G12350.1;AT5G19420.1;AT5G19420.2	0	1	1	1	0.929	0.199
AT5G04550.1	-0.155	2.224	-0.954	0.368	0.632	-5.926	AT5G04550.1	1	1	1	1	-1.011	0.199
AT3G20250.1	-3.158	-6.999	-0.954	0.368	0.632	-5.926	AT3G20250.1	0	1	0	1	-0.959	0.199
AT1G20920.1.1	0.24	2.364	0.953	0.368	0.633	-5.927	AT1G20920.1.1	1	1	1	1	0.979	0.199
AT5G26860.1.1	-0.35	-0.196	-0.951	0.369	0.634	-5.929	AT5G26860.1.1	0	#N/A	#N/A	#N/A	-0.949	0.198
AT2G07360.1;AT2G07360.2.2	0.189	1.869	0.951	0.37	0.634	-5.929	AT2G07360.1;AT2G07360.2.2	1	1	1	1	0.989	0.198
AT1G49210.1	0.914	-2.011	0.95	0.37	0.634	-5.93	AT1G49210.1	0	1	1	1	0.954	0.198
CON__P02663.3	0.191	-0.325	0.95	0.37	0.634	-5.93	CON__P02663.3	1	1	1	1	0.987	0.198
AT5G06160.1.1	-0.246	-0.239	-0.947	0.371	0.635	-5.933	AT5G06160.1.1	0	1	1	1	-0.937	0.197
AT3G05560.3;AT3G05560.2;AT3G05560.1.1	-0.156	-1.035	-0.947	0.371	0.635	-5.933	AT3G05560.3;AT3G05560.2;AT3G05560.1.1	0	1	1	1	-0.916	0.197
AT3G05420.1;AT3G05420.2.2	0.132	0.921	0.946	0.372	0.635	-5.933	AT3G05420.1;AT3G05420.2.2	0	1	1	1	0.902	0.197
AT5G47480.1.4	0.268	-0.823	0.946	0.372	0.635	-5.934	AT5G47480.1.4	1	1	1	1	0.967	0.197
AT3G10740.1.1	0.284	-1.073	0.944	0.373	0.637	-5.935	AT3G10740.1.1	0	1	1	1	0.938	0.196
AT3G05900.1.20	0.168	2.613	0.944	0.373	0.637	-5.936	AT3G05900.1.20	0	#N/A	#N/A	#N/A	0.918	0.196
AT4G08920.1	-3.187	-5.558	-0.942	0.374	0.637	-5.937	AT4G08920.1	0	1	1	1	-0.947	0.196
AT3G13300.2;AT3G13300.1.2	-0.406	-0.954	-0.942	0.374	0.637	-5.938	AT3G13300.2;AT3G13300.1.2	0	2	2	2	-0.941	0.196
AT3G48050.1;AT3G48050.2	0.267	-1.461	0.941	0.374	0.637	-5.939	AT3G48050.1;AT3G48050.2	0	2	2	2	0.933	0.196
CON__P02663.2	0.219	1.099	0.94	0.375	0.637	-5.939	CON__P02663.2	1	1	1	1	0.969	0.196
AT2G40980.1	-0.133	-0.228	-0.94	0.375	0.637	-5.939	AT2G40980.1	0	4	4	4	-0.897	0.196
AT3G45830.1	0.163	0.241	0.94	0.375	0.637	-5.94	AT3G45830.1	0	1	1	1	0.912	0.196
CON__P02663.4	0.198	2.659	0.94	0.375	0.637	-5.94	CON__P02663.4	2	2	2	2	0.972	0.196
AT2G04880.2;AT2G04880.1	-0.133	-0.075	-0.939	0.375	0.637	-5.94	AT2G04880.2;AT2G04880.1	0	2	2	2	-0.897	0.196
AT4G32410.1	-0.234	-2.122	-0.937	0.376	0.639	-5.942	AT4G32410.1	0	1	1	1	-0.926	0.195
AT4G35890.1.1	0.141	0.929	0.936	0.376	0.639	-5.943	AT4G35890.1.1	1	1	1	1	1.001	0.195
AT2G40980.1.3	0.256	-1.483	0.936	0.377	0.639	-5.943	AT2G40980.1.3	0	#N/A	#N/A	#N/A	0.927	0.194
AT5G65770.3;AT5G65770.1;AT5G65780.2;AT5G65770.2.5	0.169	0.15	0.935	0.377	0.639	-5.944	AT5G65770.3;AT5G65770.1;AT5G65780.2;AT5G65770.2.5	0	#N/A	#N/A	#N/A	0.91	0.194
AT2G17650.1	0.168	-0.237	0.933	0.378	0.641	-5.946	AT2G17650.1	0	1	1	1	0.908	0.193
AT5G24890.1.3	0.195	-0.779	0.932	0.378	0.641	-5.947	AT5G24890.1.3	0	#N/A	#N/A	#N/A	0.915	0.193
AT5G11520.1	0.259	0.666	0.931	0.379	0.641	-5.948	AT5G11520.1	0	1	1	1	0.923	0.193
AT3G58640.2;AT3G58640.1.1	0.147	0.539	0.929	0.38	0.641	-5.949	AT3G58640.2;AT3G58640.1.1	0	3	3	3	0.896	0.193
CON__P02662.33	-0.371	-0.245	-0.929	0.38	0.641	-5.949	CON__P02662.33	0	#N/A	#N/A	#N/A	-0.928	0.193
AT5G61150.1;AT5G61150.2.2	-0.138	-0.51	-0.929	0.38	0.641	-5.95	AT5G61150.1;AT5G61150.2.2	0	1	1	1	-0.891	0.193
AT2G26990.1	-0.51	-2.659	-0.929	0.38	0.641	-5.95	AT2G26990.1	0	5	3	4	-0.93	0.193
AT1G70830.2;AT1G70830.4;AT1G70830.1	-0.264	-0.144	-0.929	0.38	0.641	-5.95	AT1G70830.2;AT1G70830.4;AT1G70830.1	0	1	1	1	-0.921	0.193
AT2G05520.1	-3.511	-5.98	-0.927	0.381	0.642	-5.951	AT2G05520.1	0	1	1	0	-0.932	0.193
AT5G14740.2;AT5G14740.5;AT5G14740.4;AT5G14740.3;AT5G14740.1.1	0.223	-0.991	0.927	0.381	0.642	-5.951	AT5G14740.2;AT5G14740.5;AT5G14740.4;AT5G14740.3;AT5G14740.1.1	0	2	2	2	0.915	0.193
AT3G26618.1.1	-3.263	-5.284	-0.927	0.381	0.642	-5.951	AT3G26618.1.1	0	#N/A	#N/A	#N/A	-0.931	0.193
AT1G35580.1;AT1G35580.2;AT1G35580.3.7	0.178	-0.169	0.926	0.381	0.642	-5.952	AT1G35580.1;AT1G35580.2;AT1G35580.3.7	0	#N/A	#N/A	#N/A	0.905	0.193
AT5G20935.1	0.183	-0.289	0.925	0.382	0.643	-5.953	AT5G20935.1	0	1	1	1	0.905	0.192
AT5G65460.1.1	0.128	3.084	0.923	0.383	0.644	-5.955	AT5G65460.1.1	2	2	2	2	0.994	0.191
AT5G39570.1.6	-0.393	-2.547	-0.922	0.383	0.644	-5.955	AT5G39570.1.6	1	1	1	1	-0.934	0.191
AT4G23640.1	0.192	2.147	0.921	0.384	0.645	-5.957	AT4G23640.1	1	1	1	1	0.955	0.191
AT3G49140.1	0.126	0.869	0.921	0.384	0.645	-5.957	AT3G49140.1	1	1	1	1	0.998	0.191
AT4G25340.2;AT4G25340.1	0.29	0.252	0.92	0.384	0.645	-5.958	AT4G25340.2;AT4G25340.1	1	2	2	2	0.937	0.191
AT2G20190.1.1	0.414	-0.569	0.92	0.385	0.645	-5.958	AT2G20190.1.1	0	1	1	1	0.919	0.191
AT4G06634.2;AT4G06634.3;AT4G06634.1	-0.217	-0.138	-0.919	0.385	0.645	-5.959	AT4G06634.2;AT4G06634.3;AT4G06634.1	0	2	2	2	-0.906	0.19
AT2G20190.1	0.151	-1.042	0.917	0.386	0.646	-5.96	AT2G20190.1	0	1	1	1	0.887	0.19
AT1G30230.1;AT1G30230.2.1	-3.188	-5.416	-0.916	0.386	0.646	-5.961	AT1G30230.1;AT1G30230.2.1	0	#N/A	#N/A	#N/A	-0.921	0.189
AT2G27100.1.1	0.13	0.623	0.915	0.387	0.647	-5.962	AT2G27100.1.1	0	1	1	1	0.874	0.189
AT5G07120.1	0.166	0.856	0.912	0.388	0.649	-5.964	AT5G07120.1	0	1	1	1	0.888	0.188
AT1G14660.2;AT1G14660.1	0.158	-0.221	0.911	0.389	0.649	-5.965	AT1G14660.2;AT1G14660.1	0	1	1	1	0.885	0.188
AT3G63460.3;AT3G63460.2;AT3G63460.1	-0.156	-0.722	-0.911	0.389	0.649	-5.965	AT3G63460.3;AT3G63460.2;AT3G63460.1	0	1	1	1	-0.884	0.188
AT1G03880.1	-0.375	-1.832	-0.91	0.389	0.649	-5.967	AT1G03880.1	0	1	1	1	-0.909	0.188
CON__P02663.18	-0.204	0.435	-0.91	0.389	0.649	-5.967	CON__P02663.18	0	#N/A	#N/A	#N/A	-0.895	0.188
AT5G26000.2;AT5G26000.1;AT5G25980.3;AT5G25980.1;AT5G25980.2	-0.262	0.845	-0.908	0.39	0.651	-5.969	AT5G26000.2;AT5G26000.1;AT5G25980.3;AT5G25980.1;AT5G25980.2	0	1	1	1	-0.901	0.187
AT3G61690.1	-0.133	0.664	-0.907	0.391	0.651	-5.969	AT3G61690.1	1	1	1	1	-0.973	0.187
AT3G54760.2;AT3G54760.1	0.178	2.171	0.907	0.391	0.651	-5.97	AT3G54760.2;AT3G54760.1	1	1	1	1	0.944	0.187
AT3G55270.1.1	0.497	1.032	0.906	0.391	0.651	-5.97	AT3G55270.1.1	1	1	1	1	0.915	0.187
AT4G34220.1	0.137	0.301	0.906	0.391	0.651	-5.971	AT4G34220.1	0	1	1	1	0.87	0.187
AT2G27020.1	0.269	-1.382	0.905	0.392	0.651	-5.971	AT2G27020.1	0	1	1	1	0.899	0.187
AT3G23090.2;AT3G23090.1	-0.166	-1.02	-0.905	0.392	0.651	-5.971	AT3G23090.2;AT3G23090.1	0	1	1	1	-0.881	0.187
AT5G60210.2;AT5G60210.1	0.17	-0.618	0.905	0.392	0.651	-5.971	AT5G60210.2;AT5G60210.1	0	2	2	2	0.883	0.187
AT1G20440.1.8	-2.937	-11.328	-0.904	0.393	0.651	-5.972	AT1G20440.1.8	1	2	2	2	-0.908	0.186
AT5G57610.1.1	0.334	-2.218	0.903	0.393	0.652	-5.973	AT5G57610.1.1	0	2	2	2	0.9	0.186
AT2G19460.1.2	0.683	-0.289	0.902	0.393	0.652	-5.974	AT2G19460.1.2	0	1	1	1	0.905	0.186
AT3G07660.1	0.167	1.533	0.9	0.394	0.652	-5.976	AT3G07660.1	1	1	1	1	0.941	0.186
AT4G24100.1	0.192	-0.003	0.9	0.394	0.652	-5.976	AT4G24100.1	0	1	1	1	0.884	0.186
AT2G05710.1.1	0.203	0.471	0.9	0.394	0.652	-5.976	AT2G05710.1.1	0	1	1	1	0.886	0.186
AT3G46030.1;AT5G59910.1;AT3G45980.1;AT2G37470.1	-0.277	-0.07	-0.898	0.395	0.653	-5.978	AT3G46030.1;AT5G59910.1;AT3G45980.1;AT2G37470.1	0	1	1	1	-0.892	0.185
CON__P02662.4	0.14	0.756	0.898	0.396	0.653	-5.978	CON__P02662.4	2	2	2	2	0.952	0.185
AT3G57410.1.2	-0.251	1.289	-0.896	0.396	0.654	-5.979	AT3G57410.1.2	1	2	2	2	-0.916	0.185
AT4G05150.1	-0.188	1.935	-0.896	0.396	0.654	-5.979	AT4G05150.1	0	1	1	1	-0.879	0.185
AT1G68560.1;AT3G45940.1	-0.155	1.261	-0.895	0.397	0.654	-5.98	AT1G68560.1;AT3G45940.1	0	2	2	2	-0.869	0.185
AT3G05900.1.19	-0.481	3.069	-0.895	0.397	0.654	-5.98	AT3G05900.1.19	1	2	2	2	-0.904	0.185
AT3G22170.2;AT3G22170.1	0.278	-1.93	0.894	0.397	0.654	-5.981	AT3G22170.2;AT3G22170.1	0	1	1	1	0.889	0.184
AT2G43210.2;AT2G43210.1	0.144	-1.311	0.893	0.398	0.655	-5.982	AT2G43210.2;AT2G43210.1	0	1	1	1	0.862	0.184
AT1G50570.2;AT1G50570.1.1	0.191	-0.896	0.891	0.399	0.655	-5.983	AT1G50570.2;AT1G50570.1.1	0	1	1	1	0.876	0.183
AT3G09200.2;AT3G09200.1;AT2G40010.1;AT3G11250.1	0.162	0.712	0.891	0.399	0.655	-5.983	AT3G09200.2;AT3G09200.1;AT2G40010.1;AT3G11250.1	0	1	1	1	0.868	0.183
AT1G70770.2;AT1G70770.1.1	0.175	2.569	0.89	0.399	0.656	-5.985	AT1G70770.2;AT1G70770.1.1	0	2	2	2	0.87	0.183
AT3G53040.1.3	0.205	0.761	0.889	0.4	0.656	-5.985	AT3G53040.1.3	0	2	2	2	0.876	0.183
AT4G18950.1.1	-0.183	-1.443	-0.889	0.4	0.656	-5.985	AT4G18950.1.1	0	#N/A	#N/A	#N/A	-0.872	0.183
AT5G01170.1	0.142	0.837	0.889	0.4	0.656	-5.985	AT5G01170.1	1	1	1	1	0.943	0.183
AT3G26935.1	-0.251	-1.7	-0.888	0.4	0.656	-5.986	AT3G26935.1	0	1	1	1	-0.881	0.183
AT1G24190.2;AT1G24190.1	0.241	0.13	0.888	0.4	0.656	-5.986	AT1G24190.2;AT1G24190.1	0	2	2	2	0.88	0.183
AT5G40340.1.1	0.26	-0.6	0.888	0.401	0.656	-5.987	AT5G40340.1.1	0	1	1	1	0.881	0.183
AT1G29090.1	0.29	0.729	0.888	0.401	0.656	-5.987	AT1G29090.1	0	1	1	1	0.883	0.183
AT4G11560.1.1	0.124	0.737	0.887	0.401	0.656	-5.987	AT4G11560.1.1	0	#N/A	#N/A	#N/A	0.846	0.183
AT3G52960.1	-0.229	-0.69	-0.886	0.401	0.656	-5.988	AT3G52960.1	0	1	1	1	-0.877	0.183
AT3G53040.1.1	0.139	0.439	0.886	0.401	0.656	-5.988	AT3G53040.1.1	0	1	1	1	0.854	0.183
AT4G32460.1;AT4G32460.2;AT1G80240.1;AT5G25460.1;AT5G11420.1	-3.062	-11.278	-0.886	0.402	0.656	-5.988	AT4G32460.1;AT4G32460.2;AT1G80240.1;AT5G25460.1;AT5G11420.1	0	0	0	0	-0.89	0.183
AT3G45780.2;AT3G45780.1.5	-0.165	0.562	-0.885	0.402	0.656	-5.989	AT3G45780.2;AT3G45780.1.5	0	2	2	2	-0.863	0.183
AT4G30190.1;AT4G30190.2.1	0.138	1.963	0.884	0.402	0.656	-5.989	AT4G30190.1;AT4G30190.2.1	1	1	1	1	0.942	0.183
AT1G12920.1.1	0.258	-2.79	0.884	0.403	0.656	-5.99	AT1G12920.1.1	0	#N/A	#N/A	#N/A	0.877	0.183
AT1G15690.2;AT1G15690.1.1	0.378	-1.343	0.883	0.403	0.656	-5.99	AT1G15690.2;AT1G15690.1.1	0	1	1	1	0.883	0.183
AT1G48620.1	0.167	1.098	0.883	0.403	0.656	-5.991	AT1G48620.1	0	1	1	1	0.862	0.183
AT1G31970.1	0.189	-0.238	0.882	0.403	0.656	-5.992	AT1G31970.1	0	1	1	1	0.866	0.183
AT1G30320.1	-0.327	-2.447	-0.882	0.404	0.656	-5.992	AT1G30320.1	0	1	1	1	-0.879	0.183
AT3G18780.2;AT1G49240.1;AT3G18780.1;AT3G53750.1;AT2G37620.2;AT2G37620.1;AT5G09810.1;AT5G59370.2;AT5G59370.1;AT3G46520.1;AT3G12110.1.1	0.571	-1.607	0.881	0.404	0.656	-5.992	AT3G18780.2;AT1G49240.1;AT3G18780.1;AT3G53750.1;AT2G37620.2;AT2G37620.1;AT5G09810.1;AT5G59370.2;AT5G59370.1;AT3G46520.1;AT3G12110.1.1	0	1	1	1	0.884	0.183
AT1G10290.1	0.182	-1.432	0.881	0.404	0.656	-5.993	AT1G10290.1	0	1	1	1	0.864	0.183
AT3G16460.2;AT3G16460.1.7	0.457	-0.236	0.88	0.404	0.657	-5.993	AT3G16460.2;AT3G16460.1.7	1	2	2	2	0.889	0.183
AT1G30690.2;AT1G30690.1.2	-0.141	1.157	-0.879	0.405	0.657	-5.994	AT1G30690.2;AT1G30690.1.2	0	#N/A	#N/A	#N/A	-0.849	0.183
AT3G27350.1;AT3G27350.2	-2.893	-10.205	-0.878	0.405	0.657	-5.995	AT3G27350.1;AT3G27350.2	0	1	1	1	-0.883	0.183
AT2G26990.1.1	0.232	-1.839	0.878	0.405	0.657	-5.995	AT2G26990.1.1	0	#N/A	#N/A	#N/A	0.869	0.183
[truncated: 1,084 more rows]

## Sheet: Z1.Z2
	logFC	AveExpr	t	P.Value	adj.P.Val	B	gene	count	pepWt	pepZ1	pepZ2	sca.t	log.adj.pval
[truncated: 2,831 more rows]
